# Supplementary material for: Oral microbiota in an aging Swedish population with high dental disease burden: an observational registry-based study
Source: Front Oral Health. 2026 Jan 6;6:1709163. doi: 10.3389/froh.2025.1709163 (PMC12816219; doi:10.3389/froh.2025.1709163)
Supplement: Supplementary file 1 [file Table1.xlsx]

## Sheet: Table S1
Supplemental Table S1. List of 580 species detected across the 1,093 ageing participants. Six species highlighted in grey were represented by more than one strain.
Species	N reads	% of reads	Detection (n samples)	Detection (%)	Core (in >95%)
Prevotella melaninogenica HMT469	5519297	8.66059	1093	100	1
Prevotella jejuni HMT313	3473868	5.45101	1093	100	1
Streptococcus parasanguinis HMT411	2488771	3.90525	1093	100	1
Rothia mucilaginosa HMT681	2188307	3.43378	1093	100	1
Veillonella atypica HMT524	1205753	1.892	1092	99.9085	1
Veillonella disp.ar HMT160	1060956	1.6648	1092	99.9085	1
Lancefieldella parvula HMT723	904157	1.41876	1092	99.9085	1
Streptococcus australis HMT073	534312	0.838414	1092	99.9085	1
Veillonella parvula HMT161	443136	0.695346	1092	99.9085	1
Granulicatella adiacens HMT534	442256	0.693965	1092	99.9085	1
Streptococcus sp. HMT066	498469	0.782171	1091	99.817	1
Prevotella histicola HMT298	3215879	5.04619	1090	99.7255	1
Haemophilus parainfluenzae HMT718	3027800	4.75106	1089	99.634	1
Campylobacter concisus HMT575	977328	1.53357	1088	99.5425	1
Rothia dentocariosa HMT587	530396	0.83227	1088	99.5425	1
Prevotella salivae HMT307	1804970	2.83226	1087	99.4511	1
Streptococcus mitis HMT677	839515	1.31732	1087	99.4511	1
Streptococcus salivarius HMT755	1528180	2.39794	1084	99.1766	1
Veillonella rogosae HMT158	391424	0.614202	1084	99.1766	1
Prevotella sp. HMT306	1420930	2.22965	1082	98.9936	1
Streptococcus sanguinis HMT758	208680	0.32745	1081	98.9021	1
Streptococcus cristatus HMT578	110378	0.173199	1081	98.9021	1
Prevotella veroralis HMT572	414357	0.650187	1080	98.8106	1
Streptococcus parasanguinis HMT721	275608	0.43247	1080	98.8106	1
Prevotella sp. HMT314	394740	0.619405	1079	98.7191	1
Oribacterium sinus HMT457	457906	0.718522	1073	98.1702	1
Prevotella pallens HMT714	1906680	2.99186	1072	98.0787	1
Gemella sanguinis HMT757	343046	0.53829	1071	97.9872	1
Schaalia odontolytica HMT701	213977	0.335761	1069	97.8042	1
Streptococcus infantis HMT638	396015	0.621406	1067	97.6212	1
Streptococcus sp. HMT061	161309	0.253118	1061	97.0723	1
Prevotella scopos HMT885	155785	0.24445	1059	96.8893	1
Fusobacterium periodonticum HMT201	1479304	2.32125	1058	96.7978	1
Fusobacterium nucleatum HMT202	219514	0.34445	1058	96.7978	1
Schaalia sp. HMT180	246378	0.386603	1055	96.5233	1
Gemella haemolysans HMT626	725397	1.13825	1052	96.2489	1
Streptococcus sp. HMT074	110833	0.173913	1049	95.9744	1
Gemella morbillorum HMT046	333837	0.523839	1042	95.3339	1
Streptococcus oralis HMT398	304322	0.477526	1039	95.0595	1
Leptotrichia sp. HMT417	486430	0.76328	1038	94.968	1
Streptococcus infantis HMT431	142056	0.222907	1036	94.785	1
Alloprevotella sp. HMT308	591098	0.92752	1029	94.1446
Prevotella oris HMT311	387272	0.607687	1029	94.1446
Streptococcus sp. HMT057	273723	0.429512	1029	94.1446
Megasp.haera micronuciformis HMT122	347627	0.545478	1027	93.9616
Catonella morbi HMT165	134680	0.211333	1025	93.7786
Selenomonas sp. HMT136	319795	0.501806	1024	93.6871
Saccharibacteria_(TM7)[G-1] bacterium HMT352	1010513	1.58564	1023	93.5956
Saccharibacteria_(TM7)[G-1] bacterium HMT957	240650	0.377615	1022	93.5041
Streptococcus oralis HMT058	129352	0.202972	1019	93.2296
Oribacterium asaccharolyticum HMT108	186774	0.293076	1018	93.1382
Schaalia sp. HMT172	218261	0.342484	1016	92.9552
Rothia aeria HMT188	117873	0.18496	1009	92.3147
Schaalia lingnae HMT181	96200	0.150952	1008	92.2232
Fusobacterium nucleatum HMT200	174303	0.273507	1007	92.1317
Solobacterium moorei HMT678	104476	0.163938	1006	92.0403
Streptococcus sinensis HMT767	46825	0.0734753	1004	91.8573
Streptococcus sp. HMT064	148902	0.233649	1003	91.7658
Fusobacterium sp. HMT203	111649	0.175194	1001	91.5828
Streptococcus oralis HMT071	75118	0.117871	1000	91.4913
Prevotella sp. HMT305	183299	0.287623	998	91.3083
Prevotella nigrescens HMT693	481399	0.755386	997	91.2168
Veillonella denticariosi HMT887	41772	0.0655464	996	91.1253
Haemophilus sp.utorum HMT944	130620	0.204962	995	91.0339
Porphyromonas pasteri HMT279	732599	1.14956	994	90.9424
Streptococcus oralis HMT707	114426	0.179551	994	90.9424
Prevotella sp. HMT396	81228	0.127459	991	90.6679
Selenomonas sp.utigena HMT151	132547	0.207986	988	90.3934
Streptococcus gordonii HMT622	88489	0.138852	982	89.8445
Streptococcus peroris HMT728	58153	0.0912506	979	89.57
Alloprevotella tannerae HMT466	537260	0.84304	978	89.4785
Neisseria perflava HMT101	1023096	1.60539	975	89.204
Alloprevotella sp. HMT914	263825	0.41398	974	89.1125
Campylobacter curvus HMT580	49851	0.0782236	972	88.9296
Ruminococcaceae_[G-2] bacterium HMT085	178425	0.279975	967	88.4721
Oribacterium parvum HMT934	91546	0.143649	967	88.4721
Fusobacterium nucleatum HMT420	104863	0.164546	964	88.1976
Neisseria flavescens HMT610	1186648	1.86203	960	87.8317
Selenomonas sp. HMT149	177313	0.27823	956	87.4657
Alloprevotella rava HMT302	538841	0.845521	948	86.7338
Capnocytophaga leadbetteri HMT329	168448	0.26432	943	86.2763
Fusobacterium naviforme HMT689	62681	0.0983557	941	86.0933
Streptococcus lactarius HMT948	46110	0.0723534	939	85.9103
Prevotella sp. HMT317	170547	0.267613	936	85.6359
Streptococcus sp. HMT423	107408	0.168539	935	85.5444
Riemerella sp. HMT322	77830	0.122127	933	85.3614
Peptostreptococcaceae [G-1] [Eubacterium] sulci HMT467	208650	0.327403	926	84.721
Streptococcus oralis HMT070	51066	0.0801301	926	84.721
Lachnoanaerobaculum orale HMT082	72390	0.113591	924	84.538
Lautropia mirabilis HMT022	282985	0.444045	913	83.5316
Actinomyces graevenitzii HMT866	110953	0.174102	908	83.0741
Capnocytophaga gingivalis HMT337	90604	0.142171	905	82.7996
Prevotella denticola HMT291	282373	0.443085	897	82.0677
Neisseria subflava HMT476	246274	0.38644	892	81.6102
Eikenella corrodens HMT577	59416	0.0932325	890	81.4273
Corynebacterium matruchotii HMT666	90128	0.141424	885	80.9698
Ruminococcaceae_[G-1] bacterium HMT075	259586	0.407329	884	80.8783
Saccharibacteria_(TM7)[G-3] bacterium HMT351	104985	0.164737	882	80.6953
Prevotella oulorum HMT288	104894	0.164594	874	79.9634
Leptotrichia sp. HMT215	134481	0.211021	871	79.6889
Capnocytophaga granulosa HMT325	83700	0.131338	870	79.5974
Fusobacterium sp. HMT370	55579	0.0872116	864	79.0485
Granulicatella elegans HMT596	217591	0.341432	863	78.957
Prevotella nanceiensis HMT299	309515	0.485675	861	78.774
Aggregatibacter sp. HMT458	166101	0.260637	861	78.774
Stomatobaculum sp. HMT097	80079	0.125656	856	78.3166
Neisseria elongata HMT598	119657	0.187759	853	78.0421
Selenomonas sp. HMT478	77335	0.12135	852	77.9506
Neisseria mucosa HMT682	115014	0.180474	842	77.0357
Porphyromonas endodontalis HMT273	183641	0.28816	831	76.0293
Fusobacterium hwasookii HMT953	40100	0.0629228	805	73.6505
Prevotella sp. HMT300	77020	0.120856	802	73.376
Campylobacter showae HMT763	60801	0.0954057	794	72.6441
Campylobacter rectus HMT748	40820	0.0640526	790	72.2781
Haemophilus haemolyticus HMT851	110154	0.172848	789	72.1866
Prevotella aurantiaca HMT943	71886	0.1128	784	71.7292
Lancefieldella rimae HMT750	48375	0.0759075	770	70.4483
Pseudoleptotrichia sp. HMT221	107756	0.169085	760	69.5334
Dialister invisus HMT118	56715	0.0889942	758	69.3504
Capnocytophaga sp.utigena HMT775	121410	0.19051	752	68.8015
Campylobacter gracilis HMT623	44325	0.0695525	745	68.161
Stomatobaculum longum HMT419	52643	0.0826046	739	67.6121
Streptococcus sp. HMT056	24049	0.0377364	728	66.6057
Saccharibacteria_(TM7)[G-6] bacterium HMT870	124375	0.195163	726	66.4227
Prevotella sp. HMT309	159172	0.249764	722	66.0567
Kingella oralis HMT706	42887	0.067296	721	65.9652
Neisseria macacae HMT099	226765	0.355828	710	64.9588
Lachnoanaerobaculum umeaense HMT107	35958	0.0564234	702	64.2269
Streptococcus vestibularis HMT021	118492	0.185931	690	63.129
Selenomonas noxia HMT130	46557	0.0730548	687	62.8545
Tannerella sp. HMT286	42557	0.0667782	686	62.763
Leptotrichia wadei HMT222	38413	0.0602757	682	62.3971
Butyrivibrio sp. HMT455	101841	0.159804	669	61.2077
Mogibacterium diversum HMT593	24068	0.0377662	668	61.1162
Bacteroidales_[G-2] bacterium HMT274	46376	0.0727708	664	60.7502
Prevotella maculosa HMT289	39972	0.062722	660	60.3843
Prevotella pleuritidis HMT303	156140	0.245007	652	59.6523
Neisseria cinerea HMT956	46607	0.0731333	651	59.5608
Neisseria oralis HMT014	166949	0.261968	650	59.4694
Peptostreptococcaceae [G-1] [Eubacterium] infirmum HMT105	22355	0.0350783	650	59.4694
Neisseria weaveri HMT092	30256	0.0474761	642	58.7374
Porphyromonas catoniae HMT283	34381	0.0539489	640	58.5544
Neisseria flava HMT609	176943	0.27765	637	58.28
Streptococcus pneumoniae HMT734	20371	0.0319651	625	57.1821
Leptotrichia hongkongensis HMT213	37431	0.0587348	624	57.0906
Saccharibacteria_(TM7)[G-1] bacterium HMT346	53881	0.0845472	620	56.7246
Saccharibacteria_(TM7)[G-1] bacterium HMT348	41433	0.0650145	620	56.7246
Corynebacterium durum HMT595	28613	0.044898	620	56.7246
Peptostreptococcus stomatis HMT112	34250	0.0537433	618	56.5416
Streptococcus thermophilus HMT152	30310	0.0475609	617	56.4501
Porphyromonas sp. HMT278	31505	0.049436	616	56.3586
Treponema socranskii HMT769	33264	0.0521961	607	55.5352
Haemophilus sp. HMT036	57817	0.0907234	603	55.1693
Actinomyces sp. HMT169	34784	0.0545812	599	54.8033
Alloprevotella sp. HMT473	267026	0.419003	586	53.6139
Fusobacterium sp. HMT204	16777	0.0263256	585	53.5224
Tannerella forsythia HMT613	35267	0.0553391	559	51.1436
Cardiobacterium hominis HMT633	21718	0.0340787	555	50.7777
Saccharibacteria_(TM7)[G-5] bacterium HMT356	53896	0.0845708	549	50.2287
Haemophilus parahaemolyticus HMT945	148188	0.232529	539	49.3138
Treponema denticola HMT584	43534	0.0683113	539	49.3138
Haemophilus sp. HMT908	51586	0.080946	536	49.0393
Selenomonas flueggei HMT125	23195	0.0363964	533	48.7649
Capnocytophaga endodontalis HMT326	26239	0.0411729	532	48.6734
Leptotrichia sp. HMT225	26065	0.0408998	532	48.6734
Campylobacter sp. HMT044	57903	0.0908583	519	47.484
Leptotrichia sp. HMT212	19299	0.030283	518	47.3925
Aggregatibacter sp. HMT898	26310	0.0412843	514	47.0265
Leptotrichia buccalis HMT563	26266	0.0412152	505	46.2031
Bifidobacterium longum HMT862	296618	0.465437	504	46.1116
Lachnoanaerobaculum saburreum HMT494	12986	0.0203769	503	46.0201
Prevotella intermedia HMT643	335099	0.52582	501	45.8371
Lachnosp.iraceae_[G-2] bacterium HMT096	35124	0.0551147	501	45.8371
Mitsuokella sp. HMT521	100750	0.158092	499	45.6542
Kingella denitrificans HMT582	28189	0.0442327	475	43.4584
Abiotrophia defectiva HMT389	24508	0.0384567	467	42.7264
Leptotrichia sp. HMT463	13936	0.0218676	466	42.6349
Haemophilus paraphrohaemolyticus HMT035	66943	0.105043	464	42.452
Aggregatibacter sp. HMT512	40593	0.0636964	462	42.269
Aggregatibacter aphrophilus HMT545	29902	0.0469206	462	42.269
Aggregatibacter segnis HMT762	39466	0.061928	458	41.903
Treponema sp. HMT231	21925	0.0344036	439	40.1647
Leptotrichia hofstadii HMT224	22264	0.0349355	433	39.6157
Leptotrichia sp. HMT392	16374	0.0256932	427	39.0668
Veillonella sp. HMT917	94663	0.14854	414	37.8774
Dialister pneumosintes HMT736	15135	0.023749	406	37.1455
Leptotrichia sp. HMT218	52706	0.0827035	403	36.871
Streptococcus intermedius HMT644	13859	0.0217468	403	36.871
Prevotella shahii HMT795	148746	0.233404	391	35.7731
Treponema lecithinolyticum HMT653	20149	0.0316168	387	35.4071
Prevotella baroniae HMT553	25752	0.0404087	386	35.3156
Saccharibacteria_(TM7)[G-1] bacterium HMT349	21760	0.0341446	383	35.0412
Actinomyces oris HMT893	14666	0.0230131	378	34.5837
Actinomyces sp. HMT175	15078	0.0236596	377	34.4922
Veillonella sp. HMT780	34814	0.0546283	372	34.0348
Prevotella buccae HMT560	18833	0.0295518	372	34.0348
Treponema sp. HMT237	39260	0.0616047	371	33.9433
Capnocytophaga sp. HMT336	14972	0.0234933	370	33.8518
Prevotella sp. HMT472	18593	0.0291752	369	33.7603
Selenomonas dianae HMT139	14819	0.0232532	361	33.0284
Bacteroidetes_[G-5] bacterium HMT511	16401	0.0257356	354	32.3879
Neisseria sicca HMT764	59307	0.0930614	349	31.9305
Porphyromonas sp. HMT284	11285	0.0177078	347	31.7475
Actinomyces sp. HMT171	11678	0.0183245	346	31.656
Neisseria sp. HMT018	11689	0.0183418	343	31.3815
Aggregatibacter sp. HMT513	34139	0.0535691	336	30.7411
Alloscardovia omnicolens HMT198	28612	0.0448964	327	29.9177
Prevotella dentalis HMT583	19773	0.0310268	324	29.6432
Prevotella saccharolytica HMT781	11134	0.0174709	323	29.5517
Selenomonas infelix HMT639	11979	0.0187968	318	29.0942
Aggregatibacter paraphrophilus HMT720	17887	0.0280673	314	28.7283
Prevotella fusca HMT782	12709	0.0199423	314	28.7283
Capnocytophaga sp. HMT412	12077	0.0189506	310	28.3623
Actinomyces naeslundii HMT176	9523	0.014943	307	28.0878
Treponema sp. HMT230	11974	0.018789	306	27.9963
Filifactor alocis HMT539	12951	0.020322	301	27.5389
Leptotrichia sp. HMT498	12029	0.0188753	300	27.4474
Saccharibacteria_(TM7)[G-1] bacterium HMT952	7824	0.012277	300	27.4474
Haemophilus pittmaniae HMT946	15410	0.0241806	298	27.2644
Treponema medium HMT667	14785	0.0231998	295	26.9899
Schaalia meyeri HMT671	6153	0.00965496	292	26.7155
Parvimonas micra HMT111	9711	0.015238	286	26.1665
Prevotella sp. HMT315	9423	0.0147861	286	26.1665
Bifidobacterium dentium HMT588	15360	0.0241021	285	26.075
Neisseria bacilliformis HMT013	14799	0.0232218	284	25.9835
Selenomonas artemidis HMT124	11112	0.0174364	280	25.6176
Capnocytophaga sp. HMT332	18834	0.0295533	269	24.6112
Actinomyces sp. HMT448	9578	0.0150293	268	24.5197
Fusobacterium nucleatum HMT698	17197	0.0269846	264	24.1537
Bacteroidetes_[G-3] bacterium HMT365	13433	0.0210784	257	23.5133
Streptococcus anginosus HMT543	7877	0.0123602	257	23.5133
Cardiobacterium valvarum HMT540	7452	0.0116933	253	23.1473
Prevotella loescheii HMT658	9944	0.0156036	252	23.0558
Streptococcus cristatus HMT886	4355	0.00683364	251	22.9643
Prevotella koreensis HMT526	20404	0.0320169	250	22.8728
Selenomonas sp. HMT134	6487	0.0101791	248	22.6898
Mycoplasma faucium HMT606	16369	0.0256854	246	22.5069
Prevotella oralis HMT705	12999	0.0203973	246	22.5069
Fretibacterium fastidiosum HMT363	7550	0.0118471	241	22.0494
Aggregatibacter sp. HMT949	9219	0.014466	237	21.6834
Centipeda periodontii HMT726	6898	0.010824	235	21.5005
Prevotella multiformis HMT685	42466	0.0666354	231	21.1345
Selenomonas sp. HMT479	6711	0.0105305	230	21.043
Porphyromonas gingivalis HMT619	133672	0.209751	224	20.4941
Streptococcus constellatus HMT576	5138	0.00806228	219	20.0366
Clostridiales_[F-1][G-1] bacterium HMT093	9253	0.0145193	217	19.8536
Neisseria sp. HMT020	4939	0.00775002	217	19.8536
Schaalia cardiffensis HMT850	3501	0.00549359	216	19.7621
Saccharibacteria_(TM7)[G-1] bacterium HMT347	11192	0.0175619	215	19.6706
Absconditabacteria_(SR1)[G-1] bacterium HMT875	35683	0.0559919	212	19.3962
Treponema vincentii HMT029	6481	0.0101696	212	19.3962
Weeksellaceae_[G-1] sp. HMT900	5644	0.00885627	210	19.2132
Treponema maltophilum HMT664	6106	0.00958121	209	19.1217
Selenomonas sp. HMT892	5805	0.0091089	207	18.9387
Enterococcus italicus HMT803	4534	0.00711451	205	18.7557
Selenomonas sp. HMT920	4764	0.00747542	199	18.2068
Selenomonas sp. HMT481	6595	0.0103485	197	18.0238
Porphyromonas sp. HMT275	6927	0.0108695	194	17.7493
Kingella sp. HMT012	6555	0.0102858	194	17.7493
Selenomonas sp. HMT146	5392	0.00846084	193	17.6578
Streptococcus mutans HMT686	10693	0.0167789	183	16.7429
Eggerthia catenaformis HMT569	8085	0.0126866	183	16.7429
Capnocytophaga sp. HMT324	5727	0.00898651	182	16.6514
Prevotella micans HMT378	6145	0.00964241	181	16.5599
Bifidobacterium breve HMT889	9134	0.0143326	179	16.3769
Porphyromonas sp. HMT930	19178	0.0300931	178	16.2855
Simonsiella muelleri HMT683	9136	0.0143357	177	16.194
Peptostreptococcaceae [G-9] [Eubacterium] brachy HMT557	4033	0.00632837	174	15.9195
Kingella sp. HMT932	5580	0.00875584	169	15.462
Catonella sp. HMT451	8390	0.0131651	168	15.3705
Treponema amylovorum HMT541	19178	0.0300931	166	15.1876
Parvimonas sp. HMT393	6291	0.00987151	163	14.9131
Peptidiphaga sp. HMT183	4169	0.00654178	163	14.9131
Fretibacterium sp. HMT359	5450	0.00855185	162	14.8216
Lachnosp.iraceae_[G-3] bacterium HMT100	4595	0.00721023	161	14.7301
Neisseria sp. HMT499	7443	0.0116792	159	14.5471
Peptostreptococcaceae [G-7] [Eubacterium] yurii HMT377	4055	0.00636289	155	14.1812
Lancefieldella sp. HMT199	2574	0.00403899	155	14.1812
Arthrosp.ira platensis HMT229	60244	0.0945317	152	13.9067
Shuttleworthia satelles HMT095	4456	0.00699212	150	13.7237
Prevotella sp. HMT376	6183	0.00970204	149	13.6322
Capnocytophaga sp. HMT863	6119	0.00960161	149	13.6322
Saccharibacteria_(TM7)[G-2] bacterium HMT350	5534	0.00868366	147	13.4492
Actinomyces sp. HMT170	4314	0.0067693	146	13.3577
Prevotella enoeca HMT600	5453	0.00855656	144	13.1747
Treponema sp. HMT257	19742	0.0309781	141	12.9003
Prevotella sp. HMT304	22986	0.0360684	138	12.6258
Scardovia wiggsiae HMT195	6271	0.00984012	138	12.6258
Anaeroglobus geminatus HMT121	4564	0.00716159	138	12.6258
Prevotella marshii HMT665	3058	0.00479845	136	12.4428
Alloprevotella sp. HMT912	5484	0.0086052	135	12.3513
Sneathia vaginalis HMT844	43432	0.0681512	134	12.2598
Absconditabacteria_(SR1)[G-1] bacterium HMT345	8508	0.0133503	134	12.2598
Tannerella sp. HMT808	3288	0.00515936	134	12.2598
Actinomyces massiliensis HMT852	2601	0.00408135	134	12.2598
Pseudoleptotrichia sp. HMT219	3408	0.00534765	132	12.0769
Lachnosp.iraceae_[G-8] bacterium HMT500	4479	0.00702821	131	11.9854
Absconditabacteria_(SR1)[G-1] bacterium HMT874	4197	0.00658571	131	11.9854
Selenomonas sp. HMT138	3624	0.00568659	130	11.8939
Treponema sp. HMT236	3982	0.00624835	129	11.8024
Aggregatibacter actinomycetemcomitans HMT531	7042	0.0110499	126	11.5279
Parvimonas sp. HMT110	2986	0.00468547	126	11.5279
Peptidiphaga gingivicola HMT848	3344	0.00524723	124	11.3449
Kingella sp. HMT459	3913	0.00614007	123	11.2534
Olsenella sp. HMT807	3189	0.00500401	121	11.0704
Neisseria meningitidis HMT669	2751	0.00431672	121	11.0704
Mobiluncus mulieris HMT830	3605	0.00565678	120	10.979
Alloprevotella sp. HMT913	4797	0.0075272	119	10.8875
Neisseria polysaccharea HMT737	2364	0.00370946	118	10.796
Leptotrichia shahii HMT214	6011	0.00943215	117	10.7045
Fusobacterium sp. HMT248	7673	0.0120401	114	10.43
Treponema sp. HMT270	6071	0.00952629	114	10.43
Capnocytophaga sp. HMT335	3594	0.00563952	114	10.43
Prevotella sp. HMT475	4452	0.00698584	110	10.064
Selenomonas sp. HMT126	2728	0.00428063	110	10.064
Prevotella sp. HMT443	13668	0.0214471	109	9.97255
Veillonellaceae_[G-1] bacterium HMT155	3164	0.00496478	109	9.97255
Weeksellaceae_[G-1] sp. HMT931	3155	0.00495066	109	9.97255
Peptostreptococcaceae [G-7] bacterium HMT081	3272	0.00513425	107	9.78957
Peptostreptococcaceae [G-5] [Eubacterium] saphenum HMT759	3661	0.00574465	106	9.69808
Porphyromonas sp. HMT285	5077	0.00796656	103	9.4236
Selenomonas sp. HMT919	2417	0.00379263	103	9.4236
Lactococcus lactis HMT804	28264	0.0443504	100	9.14913
Fretibacterium sp. HMT362	3386	0.00531313	96	8.78317
Cryptobacterium curtum HMT579	2985	0.00468391	96	8.78317
Capnocytophaga sp. HMT380	2967	0.00465566	96	8.78317
Sneathia sanguinegens HMT837	9137	0.0143373	94	8.60018
Capnocytophaga sp. HMT864	2678	0.00420218	93	8.50869
Butyrivibrio sp. HMT080	2487	0.00390247	92	8.4172
Treponema sp. HMT268	1996	0.00313202	92	8.4172
Kingella kingae HMT646	1649	0.00258752	92	8.4172
Lactobacillus gasseri HMT615	8109	0.0127242	91	8.32571
Treponema putidum HMT743	3096	0.00485808	91	8.32571
Peptococcus sp. HMT168	1915	0.00300492	89	8.14273
Catonella sp. HMT164	1616	0.00253574	88	8.05124
Treponema sp. HMT262	5467	0.00857853	87	7.95974
Capnocytophaga sp. HMT901	3366	0.00528175	87	7.95974
Mitsuokella sp. HMT131	2989	0.00469018	86	7.86825
Arachnia propionica HMT739	2162	0.0033925	86	7.86825
Oribacterium sp. HMT078	1592	0.00249808	83	7.59378
Actinomyces gerencseriae HMT618	1585	0.0024871	83	7.59378
Fretibacterium sp. HMT360	2046	0.00321048	82	7.50229
Treponema sp. HMT234	4319	0.00677715	81	7.4108
Peptostreptococcaceae [G-7] bacterium HMT922	3140	0.00492712	80	7.3193
Selenomonas sp. HMT137	2109	0.00330933	80	7.3193
Dialister micraerophilus HMT843	2403	0.00377066	79	7.22781
Saccharibacteria_(TM7)[G-1] bacterium HMT869	2031	0.00318694	77	7.04483
Porphyromonas sp. HMT277	2219	0.00348194	76	6.95334
Mogibacterium timidum HMT042	1556	0.00244159	76	6.95334
Eikenella sp. HMT011	1241	0.00194731	76	6.95334
Pseudoleptotrichia goodfellowii HMT845	1726	0.00270835	75	6.86185
Prevotella sp. HMT301	1708	0.0026801	74	6.77036
Treponema sp. HMT951	2368	0.00371574	67	6.12992
Selenomonas sp. HMT937	1247	0.00195673	66	6.03843
Capnocytophaga sp. HMT338	1203	0.00188768	65	5.94694
Bacteroidetes_[G-3] bacterium HMT503	3738	0.00586547	64	5.85544
Mycoplasma salivarium HMT754	3409	0.00534922	64	5.85544
Streptococcus sobrinus HMT768	6182	0.00970047	63	5.76395
Peptococcus sp. HMT167	1438	0.00225643	63	5.76395
Cloacibacterium sp. HMT206	15183	0.0238244	62	5.67246
Ottowia sp. HMT894	3142	0.00493026	61	5.58097
Bacteroidetes_[G-3] bacterium HMT280	1712	0.00268638	61	5.58097
Actinomyces dentalis HMT888	1375	0.00215758	60	5.48948
Gracilibacteria_(GN02)[G-1] bacterium HMT872	1165	0.00182806	60	5.48948
Cutibacterium acnes HMT530	2059	0.00323087	59	5.39799
Prevotella multisaccharivorax HMT794	4263	0.00668928	58	5.3065
Capnocytophaga haemolytica HMT627	1277	0.0020038	56	5.12351
Limosilactobacillus vaginalis HMT051	3261	0.00511699	55	5.03202
Ignavibacterium album HMT982	1347	0.00211364	53	4.84904
Slackia exigua HMT602	943	0.00147971	53	4.84904
Stomatobaculum sp. HMT910	877	0.00137614	53	4.84904
Leptotrichia sp. HMT909	984	0.00154404	52	4.75755
Fusobacterium sp. HMT205	1146	0.00179824	51	4.66606
Saccharibacteria_(TM7)[G-7] bacterium HMT989	1074	0.00168526	51	4.66606
Treponema sp. HMT258	1858	0.00291548	50	4.57457
Treponema sp. HMT238	4108	0.00644606	49	4.48307
Mycoplasma orale HMT704	1000	0.00156915	49	4.48307
Treponema sp. HMT927	8559	0.0134303	48	4.39158
Gracilibacteria_(GN02)[G-2] bacterium HMT873	1548	0.00242904	48	4.39158
Weeksellaceae_[G-1] sp. HMT907	1236	0.00193947	48	4.39158
Streptococcus pyogenes HMT745	892	0.00139968	48	4.39158
Erysipelotrichaceae_[G-1] bacterium HMT905	997	0.00156444	47	4.30009
Actinomyces viscosus HMT688	738	0.00115803	47	4.30009
Porphyromonas uenonis HMT785	1197	0.00187827	46	4.2086
Parascardovia denticolens HMT586	1600	0.00251064	45	4.11711
Staphylococcus epidermidis HMT601	1137	0.00178412	44	4.02562
Colibacter massiliensis HMT123	947	0.00148598	44	4.02562
Arachnia rubra HMT194	965	0.00151423	43	3.93413
Paenibacillus phoenicis HMT786	1628	0.00255457	42	3.84263
Selenomonas sp. HMT442	909	0.00142636	41	3.75114
Veillonellaceae_[G-1] bacterium HMT150	1071	0.00168056	40	3.65965
Streptococcus agalactiae HMT537	533	0.000836356	39	3.56816
Leptotrichia sp. HMT223	1388	0.00217798	38	3.47667
Saccharibacteria_(TM7)[G-1] bacterium HMT488	1021	0.0016021	38	3.47667
Mollicutes_[G-1] bacterium HMT504	4557	0.00715061	37	3.38518
Phocaeicola abscessus HMT272	889	0.00139497	37	3.38518
Treponema sp. HMT247	2477	0.00388678	36	3.29369
Prevotella sp. HMT820	2178	0.0034176	36	3.29369
Peptostreptococcaceae [G-5] bacterium HMT493	1953	0.00306455	36	3.29369
Peptostreptococcaceae [G-6] [Eubacterium] nodatum HMT694	972	0.00152521	36	3.29369
Gracilibacteria_(GN02)[G-1] bacterium HMT871	844	0.00132436	36	3.29369
Saccharibacteria_(TM7)[G-4] bacterium HMT355	844	0.00132436	36	3.29369
Peptostreptococcaceae [G-7] [Eubacterium] yurii HMT106	628	0.000985425	35	3.2022
Mogibacterium neglectum HMT691	605	0.000949334	35	3.2022
Limosilactobacillus fermentum HMT608	4583	0.0071914	34	3.1107
Bacteroidetes_[G-5] bacterium HMT505	2058	0.00322931	34	3.1107
Prevotella sp. HMT942	2899	0.00454896	33	3.01921
Bacteroidetes_[G-3] bacterium HMT281	1388	0.00217798	33	3.01921
Capnocytophaga sp. HMT323	996	0.00156287	33	3.01921
Candidatus_Saccharimonas aalborgensis HMT988	658	0.0010325	33	3.01921
Melioribacter roseus HMT983	581	0.000911675	32	2.92772
Treponema sp. HMT256	2082	0.00326697	31	2.83623
Veillonellaceae_[G-1] bacterium HMT132	827	0.00129768	30	2.74474
Fusobacterium necrophorum HMT690	2539	0.00398407	29	2.65325
Lactobacillus acidophilus HMT529	1747	0.0027413	29	2.65325
Moraxella osloensis HMT711	1222	0.0019175	29	2.65325
Haemophilus influenzae HMT641	1123	0.00176215	29	2.65325
Erysipelotrichaceae_[G-1] bacterium HMT904	959	0.00150481	29	2.65325
Schaalia sp. HMT178	730	0.00114548	29	2.65325
Johnsonella ignava HMT635	469	0.00073593	29	2.65325
Treponema sp. HMT235	795	0.00124747	28	2.56176
Caldilinea aerophila HMT994	553	0.000867739	28	2.56176
Desulfobulbus sp. HMT041	540	0.00084734	28	2.56176
Ligilactobacillus salivarius HMT756	2122	0.00332973	27	2.47027
Leptotrichia sp. HMT879	871	0.00136673	27	2.47027
Lactobacillus ultunensis HMT461	1267	0.00198811	26	2.37877
Bacteroidetes_[G-5] bacterium HMT507	1042	0.00163505	26	2.37877
Bacteroidetes_[G-7] bacterium HMT911	886	0.00139026	26	2.37877
Peptostreptococcaceae [G-2] bacterium HMT091	438	0.000687287	26	2.37877
Moraxella nonliquefaciens HMT098	4469	0.00701252	25	2.28728
Treponema sp. HMT226	717	0.00112508	25	2.28728
Capnocytophaga ochracea HMT700	452	0.000709255	25	2.28728
Actinomyces johnsonii HMT849	392	0.000615106	25	2.28728
Treponema sp. HMT246	544	0.000853616	24	2.19579
Haemophilus sp. HMT259	391	0.000613537	24	2.19579
Capnocytophaga sp. HMT878	1332	0.0020901	23	2.1043
Treponema sp. HMT253	829	0.00130082	23	2.1043
Lysinibacillus fusiformis HMT614	503	0.000789281	22	2.01281
Leptotrichia sp. HMT217	343	0.000538218	22	2.01281
Selenomonas sp. HMT936	500	0.000784574	21	1.92132
Moraxella sp. HMT276	2676	0.00419904	20	1.82983
Desulfovibrio fairfieldensis HMT605	625	0.000980717	20	1.82983
Lacticaseibacillus paracasei HMT716	616	0.000966595	19	1.73833
Peptostreptococcaceae [G-4] bacterium HMT369	425	0.000666888	19	1.73833
Bifidobacterium subtile HMT890	325	0.000509973	19	1.73833
Actinomyces israelii HMT645	284	0.000445638	19	1.73833
Corynebacterium diphtheriae HMT591	730	0.00114548	18	1.64684
Treponema sp. HMT254	464	0.000728084	18	1.64684
Treponema sp. HMT517	354	0.000555478	17	1.55535
Lachnosp.iraceae_[G-7] bacterium HMT086	255	0.000400133	17	1.55535
Treponema sp. HMT242	642	0.00100739	16	1.46386
Prevotella sp. HMT515	541	0.000848909	16	1.46386
Capnocytophaga sp. HMT902	428	0.000671595	16	1.46386
Actinomyces sp. HMT897	356	0.000558617	16	1.46386
Enterococcus saccharolyticus HMT802	256	0.000401702	16	1.46386
Treponema sp. HMT508	779	0.00122237	15	1.37237
Lactobacillus crisp.atus HMT817	587	0.00092109	15	1.37237
Fretibacterium sp. HMT361	379	0.000594707	15	1.37237
Johnsonella sp. HMT166	346	0.000542925	15	1.37237
Tannerella sp. HMT916	286	0.000448776	15	1.37237
Acidipropionibacterium acidifaciens HMT191	268	0.000420532	15	1.37237
Saccharibacteria_(TM7)[G-8] bacterium HMT955	230	0.000360904	15	1.37237
Gardnerella vaginalis HMT829	2097	0.0032905	14	1.28088
Fusobacterium gonidiaformans HMT860	634	0.00099484	14	1.28088
Bulleidia extructa HMT603	325	0.000509973	14	1.28088
Enterococcus faecalis HMT604	296	0.000464468	14	1.28088
Capnocytophaga sp. HMT903	276	0.000433085	14	1.28088
Streptococcus downei HMT594	1384	0.0021717	13	1.18939
Lacticaseibacillus casei HMT568	617	0.000968164	13	1.18939
Lachnosp.iraceae_[G-7] bacterium HMT163	420	0.000659042	13	1.18939
Veillonellaceae_[G-1] bacterium HMT129	362	0.000568031	13	1.18939
Treponema sp. HMT263	1003	0.00157385	12	1.0979
Fannyhessea sp. HMT416	879	0.00137928	12	1.0979
Prevotella bivia HMT556	496	0.000778297	12	1.0979
Limosilactobacillus reuteri HMT938	306	0.000480159	12	1.0979
Veillonellaceae_[G-1] bacterium HMT135	293	0.00045976	12	1.0979
Treponema sp. HMT260	287	0.000450345	12	1.0979
Treponema sp. HMT265	281	0.00044093	12	1.0979
Pseudoramibacter alactolyticus HMT538	243	0.000381303	12	1.0979
Schaalia sp. HMT877	224	0.000351489	12	1.0979
sp.hingomonas sp. HMT004	473	0.000742207	11	1.0064
Bacteroides zoogleoformans HMT465	293	0.00045976	11	1.0064
Selenomonas sp. HMT388	207	0.000324814	11	1.0064
Olsenella uli HMT038	167	0.000262048	11	1.0064
Peptostreptococcus anaerobius HMT542	155	0.000243218	11	1.0064
Neisseria lactamica HMT649	146	0.000229096	11	1.0064
Odoribacter bacterium HMT516	527	0.000826941	10	0.914913
Moraxella catarrhalis HMT833	498	0.000781435	10	0.914913
Brucella anthropi HMT544	472	0.000740638	10	0.914913
Desulfomicrobium orale HMT703	327	0.000513111	10	0.914913
Peptoniphilaceae_[G-1] bacterium HMT113	299	0.000469175	10	0.914913
Actinomyces sp. HMT896	267	0.000418962	10	0.914913
Leptotrichia sp. HMT847	211	0.00033109	10	0.914913
Selenomonas sp. HMT133	165	0.000258909	10	0.914913
Bacteroidetes_[G-3] bacterium HMT899	156	0.000244787	10	0.914913
Treponema sp. HMT252	315	0.000494281	9	0.823422
Bacteroides heparinolyticus HMT630	260	0.000407978	9	0.823422
Kocuria palustris HMT084	236	0.000370319	9	0.823422
Prevotella buccalis HMT562	527	0.000826941	8	0.73193
Limosilactobacillus coleohominis HMT816	380	0.000596276	8	0.73193
Cloacibacterium normanense HMT422	282	0.0004425	8	0.73193
Treponema sp. HMT490	237	0.000371888	8	0.73193
Staphylococcus aureus HMT550	173	0.000271463	8	0.73193
Actinomyces sp. HMT414	170	0.000266755	8	0.73193
Limosilactobacillus oris HMT709	150	0.000235372	8	0.73193
Lachnosp.iraceae_[G-2] bacterium HMT088	102	0.000160053	8	0.73193
Lactobacillus iners HMT838	384	0.000602553	7	0.640439
Desulfovibrio sp. HMT040	171	0.000268324	7	0.640439
Neisseriaceae_[G-1] bacterium HMT174	149	0.000233803	7	0.640439
Treponema sp. HMT239	144	0.000225957	7	0.640439
Enterococcus durans HMT880	131	0.000205558	7	0.640439
Fretibacterium sp. HMT358	131	0.000205558	7	0.640439
Treponema parvum HMT724	119	0.000186729	7	0.640439
Saccharibacteria_(TM7)[G-7] bacterium HMT987	104	0.000163191	7	0.640439
Dialister sp. HMT119	97	0.000152207	7	0.640439
Pseudomonas fluorescens HMT612	211	0.00033109	6	0.548948
Mitsuokella multacida HMT684	190	0.000298138	6	0.548948
Brochothrix thermosp.hacta HMT241	178	0.000279308	6	0.548948
Treponema sp. HMT518	177	0.000277739	6	0.548948
Limosilactobacillus sp. HMT052	165	0.000258909	6	0.548948
Agrobacterium tumefaciens HMT485	132	0.000207127	6	0.548948
Oribacterium sp. HMT102	126	0.000197713	6	0.548948
Treponema sp. HMT250	123	0.000193005	6	0.548948
Scardovia inopinata HMT642	105	0.00016476	6	0.548948
Treponema sp. HMT251	104	0.000163191	6	0.548948
Porphyromonas asaccharolytica HMT547	102	0.000160053	6	0.548948
Anaerolinea thermophila HMT995	90	0.000141223	6	0.548948
Neisseria gonorrhoeae HMT621	83	0.000130239	6	0.548948
Fannyhessea vaginae HMT814	501	0.000786143	5	0.457457
Aeriscardovia bacterium HMT407	210	0.000329521	5	0.457457
Lachnoanaerobaculum sp. HMT496	132	0.000207127	5	0.457457
Bifidobacterium scardovii HMT891	131	0.000205558	5	0.457457
Treponema sp. HMT228	130	0.000203989	5	0.457457
Lactobacillus jensenii HMT839	99	0.000155346	5	0.457457
Corynebacterium tuberculostearicum HMT077	77	0.000120824	5	0.457457
Lactiplantibacillus pentosus HMT883	145	0.000227526	4	0.365965
Novosp.hingobium humi HMT006	120	0.000188298	4	0.365965
sp.hingomonas glacialis HMT003	108	0.000169468	4	0.365965
Limosilactobacillus panis HMT882	106	0.00016633	4	0.365965
Cupriavidus gilardii HMT027	90	0.000141223	4	0.365965
Treponema sp. HMT269	89	0.000139654	4	0.365965
Veillonellaceae_[G-1] bacterium HMT145	85	0.000133378	4	0.365965
Staphylococcus capitis HMT116	80	0.000125532	4	0.365965
Treponema sp. HMT264	488	0.000765744	3	0.274474
Escherichia coli HMT574	465	0.000729654	3	0.274474
Staphylococcus haemolyticus HMT120	118	0.000185159	3	0.274474
Kocuria rhizophila HMT197	106	0.00016633	3	0.274474
Brevundimonas diminuta HMT590	80	0.000125532	3	0.274474
Acinetobacter johnsonii HMT297	73	0.000114548	3	0.274474
Peptoniphilus lacrimalis HMT836	72	0.000112979	3	0.274474
Corynebacterium singulare HMT063	68	0.000106702	3	0.274474
Staphylococcus cohnii HMT117	60	9.41488e-05	3	0.274474
Lacticaseibacillus rhamnosus HMT749	57	8.94414e-05	3	0.274474
Lactobacillus johnsonii HMT819	53	8.31648e-05	3	0.274474
Olsenella sp. HMT939	53	8.31648e-05	3	0.274474
Actinomyces timonensis HMT179	40	6.27659e-05	3	0.274474
Bacteroides pyogenes HMT787	104	0.000163191	2	0.182983
Delftia acidovorans HMT023	91	0.000142792	2	0.182983
Acinetobacter baumannii HMT554	83	0.000130239	2	0.182983
Bacillus subtilis HMT468	80	0.000125532	2	0.182983
Corynebacterium simulans HMT062	76	0.000119255	2	0.182983
Anoxybacillus flavithermus HMT182	74	0.000116117	2	0.182983
Olsenella profusa HMT806	62	9.72871e-05	2	0.182983
Stenotrophomonas maltophilia HMT663	55	8.63031e-05	2	0.182983
Bacteroidetes_[G-4] bacterium HMT509	52	8.15957e-05	2	0.182983
Dietzia cinnamea HMT368	48	7.53191e-05	2	0.182983
Micrococcus luteus HMT087	43	6.74733e-05	2	0.182983
Treponema sp. HMT249	43	6.74733e-05	2	0.182983
Neisseria sp. HMT523	42	6.59042e-05	2	0.182983
Stomatobaculum sp. HMT373	40	6.27659e-05	2	0.182983
Enterobacter cancerogenus HMT565	36	5.64893e-05	2	0.182983
Staphylococcus warneri HMT076	32	5.02127e-05	2	0.182983
Veillonellaceae_[G-1] bacterium HMT918	30	4.70744e-05	2	0.182983
Corynebacterium kroppenstedtii HMT049	28	4.39361e-05	2	0.182983
Lachnoanaerobaculum sp. HMT083	27	4.2367e-05	2	0.182983
Anaerococcus sp. HMT290	25	3.92287e-05	2	0.182983
Enterococcus casseliflavus HMT801	22	3.45212e-05	2	0.182983
Actinomyces sp. HMT525	21	3.29521e-05	2	0.182983
Haemophilus aegyptius HMT535	21	3.29521e-05	2	0.182983
Treponema pectinovorum HMT725	21	3.29521e-05	2	0.182983
