# Supplementary material for: Oral microbiota in an aging Swedish population with high dental disease burden: an observational registry-based study
Source: Front Oral Health. 2026 Jan 6;6:1709163. doi: 10.3389/froh.2025.1709163 (PMC12816219; doi:10.3389/froh.2025.1709163)
Supplement: Supplementary file 2 [file Table2.xlsx]

## Sheet: Table S2
Supplemental Table S2 (corresponds to Figure 5A,B in the main text). PLS and MaSlin3 regression results for species prevalence and relative abundance in 617 samples with DMFS as dependent variable. MasLin3 regression included the covariates number of reads,age, sex, and year difference between saliva collection and dental examination.
Species prevalence vs DMFS												Species relative abundance if >0 vs DMFS
			PLS regression			MasLin 3 regression including covariates in the model									PLS regression			MasLin 3 regression including covariates in the model
Species	Grp_ds	Color in Fig 5A	Loading c[2]	VIP		Coefficient	Stderr	p-value	N non-zero	Notes		Species	Grp_lns	Color in Fig 5B	Loading c[2]	VIP		Coefficient	Stderr	p-value	N non-zero	Notes
Treponema sp. HMT253	4	·	0.213673	2.33237		0.416099	0.258825	0.107913	15	Less than 50 with vlue >0	.	Aggregatibacter sp. HMT512	5	·	0.312489	3.82899		0.287068	0.0910492	0.00422371	255
Streptococcus cristatus HMT578	4	·	0.149754	2.2226		0.737428	0.437811	0.0921138	612		.	Lachnoanaerobaculum umeaense HMT107	5	·	0.13843	2.33096		0.140426	0.0541957	0.0367892	387
Veillonella rogosae HMT158	4	·	0.15319	2.16635		0.789699	0.519923	0.128793	614		.	Haemophilus sputorum HMT944	5	·	0.160249	2.00966		0.152215	0.0590893	0.0326638	564
Streptococcus sanguinis HMT758	4	·	0.148997	2.13561		0.681966	0.466361	0.143655	613		.	Aggregatibacter segnis HMT762	5	·	0.143446	1.86254		0.218741	0.100544	0.0464876	251
Anaeroglobus geminatus HMT121	4	·	0.18379	2.10757		0.245722	0.130095	0.0589208	76		.	Mitsuokella sp. HMT131	5	·	0.133036	1.8373		0.333935	0.135159	0.023953	44	Less than 50 with vlue >0
Capnocytophaga ochracea HMT700	4	·	0.163851	1.99452		0.437608	0.271208	0.106625	13	Less than 50 with vlue >0	.	Absconditabacteria_(SR1)_[G-1] bacterium HMT345	5	·	0.137687	1.74634		0.860414	0.23252	0.000649602	57
Olsenella sp. HMT939	4	·	0.132306	1.92043		-0.00843198	0.13792	0.95125	65		.	Saccharibacteria_(TM7)_[G-1] bacterium HMT349	4	·	0.148336	2.9031		0.155362	0.0865816	0.110752	213
Haemophilus sp. HMT259	4	·	0.127516	1.81744		0.441554	0.272494	0.105143	12	Less than 50 with vlue >0	.	Actinomyces sp. HMT448	4	·	0.188055	2.45766		0.114932	0.0801492	0.213993	151
Lachnospiraceae[G-7] bacterium HMT163	4	·	0.14783	1.81246		0.537439	0.345386	0.119696	6	Less than 50 with vlue >0	.	Selenomonas dianae HMT139	4	·	0.159239	2.30897		0.124796	0.0574397	0.0771951	206
Aggregatibacter sp. HMT513	4	·	0.119455	1.79988		0.180088	0.0923579	0.0511889	186		.	Streptococcus mitis HMT677	4	·	0.163993	2.29038		0.0462042	0.0649134	0.586487	613
Saccharibacteria (TM7)[G-6] bacterium HMT870	4	·	0.102239	1.76398		0.102981	0.090398	0.25462	407		.	Treponema sp. HMT237	4	·	0.161275	2.11157		0.136894	0.104721	0.236818	212
Treponema sp. HMT249	4	·	0.123096	1.74		0.485681	0.467014	0.298353	2	Less than 50 with vlue >0	.	Streptococcus australis HMT073	4	·	0.165388	2.09932		0.0213655	0.0384223	0.770061	617
Streptococcus oralis HMT058	4	·	0.132837	1.7241		0.270506	0.166517	0.10427	572		.	Streptococcus sp. HMT064	4	·	0.12627	2.06065		0.00507209	0.0636418	0.984729	566
Aeriscardovia bacterium HMT407	4	·	0.116887	1.65927		0.515516	0.490628	0.293384	2	Less than 50 with vlue >0	.	Rothia mucilaginosa HMT681	4	·	0.165158	1.9557		0.0456263	0.0511616	0.522399	617
Selenomonas flueggei HMT125	4	·	0.159557	1.65186		0.0795695	0.0870218	0.360527	304		.	Streptococcus oralis HMT071	4	·	0.101431	1.86237		-0.00171763	0.0458839	0.886126	564
Actinomyces gerencseriae HMT618	4	·	0.166181	1.64919		NA	NA	NA	NA	Not accepted in regression	.	Treponema sp. HMT230	4	·	0.124456	1.76663		0.0792528	0.0894646	0.446745	170
Arachnia propionica HMT739	4	·	0.154945	1.64805		0.249281	0.153725	0.104888	51		.	Streptococcus oralis HMT070	4	·	0.102485	1.75328		-0.00912104	0.0480885	0.790491	522
Peptostreptococcaceae[G-7] [Eubacterium] yurii HMT106	4	·	0.113278	1.63242		0.0732935	0.147258	0.61868	56		.	Gemella haemolysans HMT626	4	·	0.110919	1.67651		0.0482818	0.0834709	0.641767	590
Streptococcus gordonii HMT622	4	·	0.135179	1.61759		0.28244	0.144149	0.0500708	554		.	Streptococcus parasanguinis HMT411	4	·	0.14658	1.63671		0.042495	0.0718658	0.649172	617
Tannerella forsythia HMT613	4	·	0.13669	1.58124		0.159033	0.0879244	0.0704906	316		.	Streptococcus vestibularis HMT021	4	·	0.140995	1.57425		0.0728307	0.0940931	0.506626	400
Cryptobacterium curtum HMT579	4	·	0.150698	1.54144		0.203301	0.141009	0.149372	59		.	Streptococcus oralis HMT707	4	·	0.105753	1.55463		0.0127446	0.0605827	0.9275	567
Selenomonas sp. HMT134	4	·	0.145735	1.51912		0.102708	0.104817	0.327148	140		.	Porphyromonas gingivalis HMT619	4	·	0.132627	1.49574		0.269242	0.203704	0.205392	129
Capnocytophaga haemolytica HMT627	4	·	0.145272	1.51603		0.28819	0.178613	0.106637	34	Less than 50 with vlue >0	.	Leptotrichia hofstadii HMT224	4	·	0.130899	1.46468		0.095058	0.0730713	0.272153	240
Filifactor alocis HMT539	4	·	0.145938	1.51368		0.133429	0.0960594	0.164824	174		.	Neisseria sp. HMT018	4	·	0.100437	1.40139		0.0989856	0.0789179	0.281783	191
Selenomonas dianae HMT139	4	·	0.132874	1.50737		0.160163	0.0932064	0.0857285	206		.	Actinomyces sp. HMT175	4	·	0.113603	1.39185		0.0232973	0.0738898	0.835432	217
Porphyromonas sp. HMT285	4	·	0.153419	1.49252		0.150499	0.146222	0.303362	56		.	Leptotrichia buccalis HMT563	4	·	0.115079	1.37322		0.0821648	0.0684748	0.321168	291
Selenomonas sp. HMT479	4	·	0.142028	1.46422		0.15557	0.104926	0.138162	131		.	Cloacibacterium sp. HMT206	4	·	0.11635	1.36964		0.556728	0.336461	0.112449	42	Less than 50 with vlue >0
Rothia dentocariosa HMT587	4	·	0.116673	1.46352		0.510929	0.535233	0.339784	615		.	Treponema amylovorum HMT541	4	·	0.107595	1.31145		0.195594	0.175824	0.293249	97
Leptotrichia sp. HMT225	4	·	0.102022	1.45539		0.15024	0.0861735	0.0812538	302		.	Lautropia mirabilis HMT022	4	·	0.110492	1.30496		0.149695	0.0844052	0.115611	524
Prevotella dentalis HMT583	4	·	0.127205	1.45513		0.155559	0.0935496	0.0963415	179		.	Selenomonas sp. HMT442	4	·	0.103876	1.27255		0.459111	0.358138	0.228671	20	Less than 50 with vlue >0
Prevotella baroniae HMT553	4	·	0.122509	1.42825		0.147159	0.0895345	0.100258	222		.	Neisseria bacilliformis HMT013	4	·	0.108595	1.23471		0.0836664	0.100358	0.466513	161
Streptococcus sobrinus HMT768	4	·	0.150774	1.41725		0.152726	0.170796	0.371215	39	Less than 50 with vlue >0	.	Veillonella sp. HMT780	4	·	0.106515	1.23079		0.121989	0.106416	0.301663	223
Haemophilus aegyptius HMT535	4	·	0.115999	1.41249		0.554229	0.465492	0.233798	2	Less than 50 with vlue >0	.	Porphyromonas endodontalis HMT273	4	·	0.101284	1.14956		0.105659	0.0805843	0.256561	483
Shuttleworthia satelles HMT095	4	·	0.128954	1.4056		0.147019	0.121346	0.225677	89		.	Prevotella dentalis HMT583	4	·	0.100375	1.12094		0.0641371	0.108758	0.61249	179
Actinomyces massiliensis HMT852	4	·	0.147479	1.40438		-0.113946	0.274062	0.677581	14	Less than 50 with vlue >0	.	Actinomyces sp. HMT171	3	·	-0.263156	3.29356		-0.136823	0.0554641	0.0284869	195
Peptoniphilus lacrimalis HMT836	4	·	0.123859	1.37683		0.546255	0.434954	0.209155	3	Less than 50 with vlue >0	.	Schaalia sp. HMT172	3	·	-0.161363	2.00269		-0.140064	0.0655434	0.0473462	573
Lachnoanaerobaculum saburreum HMT494	4	·	0.145675	1.37552		-0.171458	0.117586	0.144798	521		.	Capnocytophaga sp. HMT332	2	·	-0.227479	2.97202		-0.174127	0.10338	0.0991397	145
Prevotella fusca HMT782	4	·	0.120754	1.33003		0.158823	0.0966988	0.100497	182		.	Prevotella multiformis HMT685	2	·	-0.224236	2.82735		-0.271507	0.15447	0.0812608	127
Fretibacterium sp. HMT362	4	·	0.136005	1.30899		0.0852997	0.145051	0.556487	56		.	Campylobacter concisus HMT575	2	·	-0.217844	2.53828		-0.0918326	0.0573247	0.140168	616
Treponema sp. HMT262	4	·	0.120674	1.30065		0.120883	0.154711	0.434597	48	Less than 50 with vlue >0	.	Haemophilus paraphrohaemolyticus HMT035	2	·	-0.137931	2.26039		-0.163665	0.124195	0.187617	255
Prevotella multiformis HMT685	4	·	0.116389	1.28851		0.0870636	0.10369	0.401104	127		.	Clostridiales_[F-1][G-1] bacterium HMT093	2	·	-0.183145	2.19733		-0.181563	0.119542	0.132672	127
Actinomyces sp. HMT448	4	·	0.132122	1.26485		-0.110477	0.0933328	0.236537	217		.	Streptococcus constellatus HMT576	2	·	-0.190873	2.16744		-0.142687	0.0786163	0.0836791	127
Selenomonas sp. HMT388	4	·	0.114463	1.25034		0.277068	0.355141	0.435295	6	Less than 50 with vlue >0	.	Campylobacter curvus HMT580	2	·	-0.189741	2.15283		-0.0526725	0.0412577	0.267515	548
Treponema sp. HMT238	4	·	0.105042	1.23961		0.277534	0.189196	0.1424	29	Less than 50 with vlue >0	.	Mitsuokella sp. HMT521	2	·	-0.191972	2.15185		-0.162132	0.115146	0.161031	303
Megasphaera micronuciformis HMT122	4	·	0.101835	1.23873		0.124867	0.184018	0.497417	583		.	Catonella morbi HMT165	2	·	-0.180003	2.08418		-0.0426899	0.0527404	0.431443	576
Bifidobacterium dentium HMT588	4	·	0.124612	1.17274		0.0418518	0.0961474	0.663354	172		.	Solobacterium moorei HMT678	2	·	-0.129013	2.06163		-0.0131674	0.0548924	0.760548	570
Capnocytophaga sp. HMT324	4	·	0.123804	1.1652		0.0622782	0.114733	0.587261	107		.	Neisseria sp. HMT499	2	·	-0.140409	2.02391		-0.23383	0.124803	0.0663896	95
Olsenella profusa HMT806	4	·	0.101359	1.14786		NA	NA	NA	NA	Not accepted in regression	.	Alloprevotella sp. HMT913	2	·	-0.159046	1.98276		-0.133315	0.138125	0.329124	64
Treponema sp. HMT250	4	·	0.101103	1.14678		0.519585	0.495141	0.294009	2	Less than 50 with vlue >0	.	Filifactor alocis HMT539	2	·	-0.133686	1.96836		-0.115976	0.0916895	0.211774	174
Peptococcus sp. HMT167	4	·	0.111099	1.14631		0.155506	0.173343	0.369667	40	Less than 50 with vlue >0	.	Porphyromonas sp. HMT930	2	·	-0.111046	1.94747		-0.300853	0.160128	0.0633953	103
Fretibacterium sp. HMT361	4	·	0.114678	1.13429		0.25931	0.344536	0.451669	7	Less than 50 with vlue >0	.	Prevotella pallens HMT714	2	·	-0.111509	1.92289		-0.0416159	0.0833043	0.592386	606
Leptotrichia sp. HMT909	4	·	0.111241	1.10228		0.231859	0.210267	0.270161	24	Less than 50 with vlue >0	.	Actinomyces graevenitzii HMT866	2	·	-0.151598	1.88896		-0.12209	0.0709445	0.102522	517
Clostridiales[F-1][G-1] bacterium HMT093	4	·	0.115442	1.09583		0.0266919	0.106144	0.801451	127		.	Prevotella sp. HMT305	2	·	-0.128701	1.81771		-0.0563158	0.0509324	0.30526	570
Peptostreptococcaceae[G-9] [Eubacterium] brachy HMT557	4	·	0.115143	1.08242		0.128013	0.115883	0.2693	106		.	Capnocytophaga sp. HMT412	2	·	-0.128457	1.76157		-0.0651215	0.0631701	0.319023	178
Treponema sp. HMT268	4	·	0.112514	1.05864		0.0900119	0.149968	0.548368	54		.	Selenomonas flueggei HMT125	2	·	-0.151768	1.75349		-0.0374222	0.05969	0.521991	304
Enterococcus saccharolyticus HMT802	4	·	0.106258	1.04939		0.419746	0.318334	0.187312	10	Less than 50 with vlue >0	.	Porphyromonas sp. HMT284	2	·	-0.110854	1.75225		-0.0339405	0.0730835	0.615901	193
Mycoplasma salivarium HMT754	4	·	0.109524	1.0308		0.0927571	0.165393	0.574915	43	Less than 50 with vlue >0	.	Prevotella sp. HMT396	2	·	-0.121507	1.73097		-0.00915598	0.0501041	0.795692	567
Veillonellaceae[G-1] bacterium HMT129	4	·	0.100887	1.01831		NA	NA	NA	NA	Not accepted in regression	.	Alloprevotella rava HMT302	2	·	-0.113981	1.72052		-0.0587752	0.103866	0.549531	534
Selenomonas sp. HMT138	4	·	0.106333	1.00063		0.130174	0.133996	0.331311	72		.	Prevotella nanceiensis HMT299	2	·	-0.146624	1.69477		-0.154827	0.091957	0.100496	488
Brochothrix thermosphacta HMT241	3	·	-0.111135	2.68407		-0.929057	0.442893	0.0359316	5	Less than 50 with vlue >0	.	Neisseria perflava HMT101	2	·	-0.14772	1.69032		-0.203337	0.116959	0.0852883	547
Limosilactobacillus reuteri HMT938	3	·	-0.119144	2.34656		-0.682304	0.331554	0.0396	10	Less than 50 with vlue >0	.	Prevotella sp. HMT309	2	·	-0.148233	1.66357		-0.168062	0.0979952	0.0928735	413
Selenomonas artemidis HMT124	3	·	-0.124065	2.33609		-0.268483	0.102807	0.00901405	159		.	Parvimonas micra HMT111	2	·	-0.143959	1.65553		-0.0734054	0.0741263	0.328353	168
Prevotella enoeca HMT600	2	·	-0.120434	1.89865		-0.234465	0.129747	0.0707476	85		.	Kingella kingae HMT646	2	·	-0.134554	1.63365		-0.0610595	0.0798324	0.439178	52
Leptotrichia sp. HMT847	2	·	-0.104507	1.81331		-0.570969	0.371763	0.124578	7	Less than 50 with vlue >0	.	Veillonella denticariosi HMT887	2	·	-0.136672	1.63067		-0.047155	0.0349932	0.271333	563
Haemophilus parainfluenzae HMT718	2	·	-0.135889	1.79424		-0.484778	0.532457	0.362583	616		.	Neisseria polysaccharea HMT737	2	·	-0.130744	1.59756		-0.0855796	0.100086	0.386306	69
Veillonella denticariosi HMT887	2	·	-0.145986	1.71992		-0.270407	0.149094	0.0697281	563		.	Treponema maltophilum HMT664	2	·	-0.134328	1.54776		-0.114012	0.0919537	0.221185	117
Alloprevotella sp. HMT308	2	·	-0.163295	1.64411		-0.259636	0.171136	0.129232	581		.	Catonella sp. HMT451	2	·	-0.126569	1.54599		-0.194725	0.147441	0.186524	95
Corynebacterium tuberculostearicum HMT077	2	·	-0.110236	1.61634		-0.683637	0.483115	0.157051	3	Less than 50 with vlue >0	.	Selenomonas sp. HMT937	2	·	-0.13282	1.51121		-0.205665	0.111657	0.0779847	39	Less than 50 with vlue >0
Campylobacter rectus HMT748	2	·	-0.11705	1.54102		-0.178967	0.0945987	0.0585105	435		.	Capnocytophaga sp. HMT335	2	·	-0.127683	1.51042		-0.206419	0.112966	0.0761185	64
Pseudomonas fluorescens HMT612	2	·	-0.119022	1.50415		-0.558387	0.406433	0.169481	5	Less than 50 with vlue >0	.	Prevotella saccharolytica HMT781	2	·	-0.134737	1.50391		-0.0483769	0.0742957	0.501613	185
Delftia acidovorans HMT023	2	·	-0.100331	1.49258		NA	NA	NA	NA	Not accepted in regression	.	Selenomonas sp. HMT920	2	·	-0.134208	1.49823		-0.0877214	0.0751612	0.254633	116
Lautropia mirabilis HMT022	2	·	-0.119222	1.44142		-0.187341	0.116363	0.107406	524		.	Megasphaera micronuciformis HMT122	2	·	-0.118597	1.48561		-0.069365	0.0707212	0.33294	583
Streptococcus sp. HMT064	2	·	-0.1186	1.43966		-0.177093	0.14964	0.236627	566		.	Selenomonas sp. HMT892	2	·	-0.12659	1.44782		-0.122366	0.0799465	0.140425	114
Fusobacterium nucleatum HMT202	2	·	-0.114395	1.34459		-0.306235	0.202365	0.130209	593		.	Lachnospiraceae_[G-3] bacterium HMT100	2	·	-0.124418	1.38886		-0.0494106	0.108974	0.625006	85
Stomatobaculum sp. HMT097	2	·	-0.122374	1.26195		-0.115877	0.0935964	0.215696	432		.	Prevotella fusca HMT782	2	·	-0.118328	1.34718		-0.0668054	0.0933361	0.460109	182
Alloprevotella tannerae HMT466	2	·	-0.129241	1.22453		-0.0989169	0.131833	0.453061	548		.	Treponema sp. HMT257	2	·	-0.111454	1.28374		-0.0108904	0.187107	0.927601	75
Streptococcus pneumoniae HMT734	2	·	-0.109386	1.21908		-0.087072	0.0897452	0.33194	353		.	Ruminococcaceae_[G-1] bacterium HMT075	1	·	0.076672	2.54213
Alloprevotella sp. HMT914	2	·	-0.126243	1.21877		-0.181801	0.134405	0.176171	552		.	Saccharibacteria_(TM7)_[G-1] bacterium HMT957	1	·	-0.0358898	2.31594
Prevotella aurantiaca HMT943	2	·	-0.119276	1.21253		-0.14649	0.0941664	0.119792	442		.	Saccharibacteria_(TM7)_[G-3] bacterium HMT351	1	·	-0.00793691	2.0894
Simonsiella muelleri HMT683	2	·	-0.118841	1.13297		-0.0513746	0.114313	0.653127	104		.	Rothia dentocariosa HMT587	1	·	0.0409673	2.08673
Neisseria cinerea HMT956	2	·	-0.101055	1.09641		-0.053106	0.087145	0.542261	365		.	Saccharibacteria_(TM7)_[G-1] bacterium HMT352	1	·	-0.0658103	2.07727
Peptostreptococcaceae[G-1] [Eubacterium] sulci HMT467	2	·	-0.115049	1.08315		-0.0929316	0.116269	0.424129	524		.	Peptostreptococcaceae_[G-1] [Eubacterium]_sulci HMT467	1	·	-0.0754039	2.02497
Prevotella scopos HMT885	2	·	-0.108897	1.04159		-0.139175	0.257005	0.588145	603		.	Selenomonas sp. HMT136	1	·	0.00543834	2.01396
Acinetobacter johnsonii HMT297	1	·									.	Selenomonas sputigena HMT151	1	·	0.00181381	1.94778
Bacillus subtilis HMT468	1	·									.	Treponema sp. HMT231	1	·	0.0901812	1.92263
Bacteroides pyogenes HMT787	1	·									.	Neisseria elongata HMT598	1	·	-0.0571732	1.91891
Bacteroidetes[G-4] bacterium HMT509	1	·									.	Streptococcus peroris HMT728	1	·	0.0509373	1.8938
Bifidobacterium scardovii HMT891	1	·									.	Fusobacterium sp. HMT370	1	·	-0.0869091	1.88119
Dietzia cinnamea HMT368	1	·									.	Selenomonas sp. HMT149	1	·	-0.0013556	1.87059
Enterobacter cancerogenus HMT565	1	·									.	Streptococcus gordonii HMT622	1	·	0.0181606	1.8349
Escherichia coli HMT574	1	·									.	Peptostreptococcaceae_[G-1] [Eubacterium]_infirmum HMT105	1	·	-0.0136557	1.79695
Kocuria rhizophila HMT197	1	·									.	Streptococcus sp. HMT056	1	·	-0.0493722	1.75395
Lacticaseibacillus rhamnosus HMT749	1	·									.	Streptococcus pneumoniae HMT734	1	·	-0.0720246	1.73807
Neisseria sp. HMT523	1	·									.	Capnocytophaga endodontalis HMT326	1	·	-0.097368	1.71136
Olsenella sp. HMT807	1	·									.	Selenomonas infelix HMT639	1	·	0.0645677	1.70308
Peptostreptococcus anaerobius HMT542	1	·									.	Streptococcus oralis HMT398	1	·	0.0570525	1.68147
Saccharibacteria (TM7)[G-7] bacterium HMT987	1	·									.	Prevotella shahii HMT795	1	·	0.0409985	1.67469
Staphylococcus warneri HMT076	1	·									.	Prevotella jejuni HMT313	1	·	0.0229338	1.67199
Stenotrophomonas maltophilia HMT663	1	·									.	Ruminococcaceae_[G-2] bacterium HMT085	1	·	-0.0590156	1.66784
Treponema pectinovorum HMT725	1	·									.	Saccharibacteria_(TM7)_[G-6] bacterium HMT870	1	·	0.0912718	1.62166
Treponema sp. HMT228	1	·									.	Streptococcus sanguinis HMT758	1	·	0.00884786	1.6206
Veillonellaceae[G-1] bacterium HMT918	1	·									.	Streptococcus sp. HMT074	1	·	-0.00962462	1.61821
Anaerolinea thermophila HMT995	1	·									.	Capnocytophaga leadbetteri HMT329	1	·	-0.0798248	1.61402
Brevundimonas diminuta HMT590	1	·									.	Haemophilus parahaemolyticus HMT945	1	·	-0.0457601	1.60825
Cupriavidus gilardii HMT027	1	·									.	Campylobacter sp. HMT044	1	·	0.0525739	1.60505
Lachnoanaerobaculum sp. HMT496	1	·									.	Rothia aeria HMT188	1	·	0.0848652	1.57606
Lactobacillus johnsonii HMT819	1	·									.	Streptococcus sp. HMT423	1	·	-0.00053249	1.55844
Limosilactobacillus panis HMT882	1	·									.	Lancefieldella parvula HMT723	1	·	-0.0821584	1.55293
Oribacterium sp. HMT102	1	·									.	Selenomonas sp. HMT478	1	·	-0.0142893	1.54751
Selenomonas sp. HMT133	1	·									.	Dialister invisus HMT118	1	·	-0.0908963	1.54292
Sphingomonas glacialis HMT003	1	·									.	Leptotrichia sp. HMT215	1	·	0.0418366	1.53033
Staphylococcus epidermidis HMT601	1	·									.	Granulicatella adiacens HMT534	1	·	0.0635823	1.52917
Treponema parvum HMT724	1	·									.	Prevotella salivae HMT307	1	·	-0.0621421	1.51947
Treponema sp. HMT518	1	·									.	Prevotella veroralis HMT572	1	·	0.0360288	1.51175
Actinomyces sp. HMT525	1	·									.	Oribacterium asaccharolyticum HMT108	1	·	-0.106728	1.50351
Actinomyces sp. HMT897	1	·									.	Leptotrichia sp. HMT225	1	·	-0.0999688	1.49835
Agrobacterium tumefaciens HMT485	1	·									.	Fusobacterium periodonticum HMT201	1	·	-0.0824607	1.47822
Bacteroidetes[G-3] bacterium HMT899	1	·									.	Leptotrichia sp. HMT463	1	·	0.0248803	1.4749
Dialister sp. HMT119	1	·									.	Butyrivibrio sp. HMT455	1	·	-0.0352361	1.4558
Fannyhessea vaginae HMT814	1	·									.	Streptococcus lactarius HMT948	1	·	0.0329009	1.41855
Fretibacterium sp. HMT358	1	·									.	Oribacterium parvum HMT934	1	·	-0.0475342	1.38856
Lachnospiraceae[G-2] bacterium HMT088	1	·									.	Streptococcus sp. HMT061	1	·	0.0128784	1.38508
Lactiplantibacillus pentosus HMT883	1	·									.	Arachnia propionica HMT739	1	·	-0.0978971	1.37325
Lactobacillus jensenii HMT839	1	·									.	Streptococcus intermedius HMT644	1	·	-0.0848894	1.34065
Limosilactobacillus coleohominis HMT816	1	·									.	Schaalia sp. HMT180	1	·	-0.0924	1.33116
Limosilactobacillus oris HMT709	1	·									.	Dialister pneumosintes HMT736	1	·	0.0745455	1.32164
Limosilactobacillus sp. HMT052	1	·									.	Saccharibacteria_(TM7)_[G-5] bacterium HMT356	1	·	-0.0749571	1.31023
Mitsuokella multacida HMT684	1	·									.	Prevotella sp. HMT306	1	·	-0.100814	1.30978
Neisseria gonorrhoeae HMT621	1	·									.	Actinomyces sp. HMT170	1	·	-0.085411	1.2782
Peptoniphilaceae[G-1] bacterium HMT113	1	·									.	Actinomyces naeslundii HMT176	1	·	-0.0895012	1.27335
Prevotella buccalis HMT562	1	·									.	Kingella oralis HMT706	1	·	-0.0198217	1.26088
Scardovia inopinata HMT642	1	·									.	Mycoplasma faucium HMT606	1	·	-0.0895058	1.25096
Staphylococcus cohnii HMT117	1	·									.	Prevotella sp. HMT304	1	·	-0.0941567	1.2449
Treponema sp. HMT251	1	·									.	Treponema sp. HMT234	1	·	0.0968398	1.24441
Cloacibacterium normanense HMT422	1	·									.	Parvimonas sp. HMT110	1	·	-0.105389	1.23415
Desulfovibrio sp. HMT040	1	·									.	Leptotrichia sp. HMT498	1	·	-0.107482	1.23322
Odoribacter bacterium HMT516	1	·									.	Lachnospiraceae_[G-8] bacterium HMT500	1	·	-0.0957215	1.22611
Porphyromonas asaccharolytica HMT547	1	·									.	Alloprevotella sp. HMT308	1	·	-0.0447295	1.22508
Sphingomonas sp. HMT004	1	·									.	Streptococcus sobrinus HMT768	1	·	-0.098311	1.21331
Treponema sp. HMT490	1	·									.	Aggregatibacter aphrophilus HMT545	1	·	-0.0722545	1.21149
Actinomyces timonensis HMT179	1	·									.	Fretibacterium sp. HMT359	1	·	0.0767766	1.20005
Bacteroides heparinolyticus HMT630	1	·									.	Leptotrichia sp. HMT417	1	·	-0.0516168	1.19716
Brucella anthropi HMT544	1	·									.	Capnocytophaga sputigena HMT775	1	·	0.0940854	1.19568
Desulfomicrobium orale HMT703	1	·									.	Capnocytophaga granulosa HMT325	1	·	-0.00220418	1.17979
Enterococcus durans HMT880	1	·									.	Prevotella oulorum HMT288	1	·	0.0661818	1.17788
Fannyhessea sp. HMT416	1	·									.	Kingella denitrificans HMT582	1	·	0.0319304	1.1716
Neisseriaceae[G-1] bacterium HMT174	1	·									.	Stomatobaculum longum HMT419	1	·	0.0786525	1.14114
Treponema sp. HMT239	1	·									.	Peptococcus sp. HMT168	1	·	0.0784074	1.127
Treponema sp. HMT263	1	·									.	Treponema socranskii HMT769	1	·	-0.0432483	1.10875
Treponema sp. HMT265	1	·									.	Streptococcus cristatus HMT578	1	·	0.0694456	1.09881
Veillonellaceae[G-1] bacterium HMT145	1	·									.	Prevotella aurantiaca HMT943	1	·	-0.0359558	1.09847
Acidipropionibacterium acidifaciens HMT191	1	·									.	Tannerella sp. HMT286	1	·	-0.0387732	1.09482
Capnocytophaga sp. HMT903	1	·									.	Leptotrichia hongkongensis HMT213	1	·	0.039948	1.08649
Kocuria palustris HMT084	1	·									.	Gemella sanguinis HMT757	1	·	0.0971866	1.08486
Lacticaseibacillus casei HMT568	1	·									.	Fretibacterium sp. HMT362	1	·	-0.088509	1.08353
Moraxella catarrhalis HMT833	1	·									.	Prevotella buccae HMT560	1	·	0.0137632	1.0828
Olsenella uli HMT038	1	·									.	Veillonella parvula HMT161	1	·	0.0694393	1.06898
Pseudoramibacter alactolyticus HMT538	1	·									.	Streptococcus oralis HMT058	1	·	0.0372521	1.06644
Tannerella sp. HMT916	1	·									.	Saccharibacteria_(TM7)_[G-1] bacterium HMT346	1	·	0.0193825	1.0651
Treponema sp. HMT252	1	·									.	Peptidiphaga sp. HMT183	1	·	0.0697757	1.05853
Capnocytophaga sp. HMT902	1	·									.	Kingella sp. HMT012	1	·	-0.0865216	1.05794
Corynebacterium matruchotii HMT666	1	·									.	Corynebacterium matruchotii HMT666	1	·	0.0830379	1.04571
Fusobacterium gonidiaformans HMT860	1	·									.	Streptococcus sinensis HMT767	1	·	0.0899184	1.04098
Lacticaseibacillus paracasei HMT716	1	·									.	Schaalia meyeri HMT671	1	·	-0.0685071	1.01369
Neisseria lactamica HMT649	1	·									.	Peptostreptococcaceae_[G-7] bacterium HMT922	1	·	-0.0863753	1.00767
Prevotella bivia HMT556	1	·									.	Prevotella oris HMT311	1	·	0.0896196	1.00136
Prevotella sp. HMT515	1	·									.	Prevotella marshii HMT665	1	·	-0.0893164	0.997173
Streptococcus downei HMT594	1	·									.	Streptococcus salivarius HMT755	1	·	0.0258554	0.993161
Veillonellaceae[G-1] bacterium HMT132	1	·									.	Abiotrophia defectiva HMT389	1	·	0.0797566	0.99196
Bacteroides zoogleoformans HMT465	1	·									.	Prevotella pleuritidis HMT303	1	·	0.0871221	0.987526
Schaalia sp. HMT877	1	·									.	Aggregatibacter paraphrophilus HMT720	1	·	0.0865418	0.984518
Treponema sp. HMT517	1	·									.	Lancefieldella sp. HMT199	1	·	0.0264808	0.98317
Capnocytophaga sp. HMT878	1	·									.	Eikenella corrodens HMT577	1	·	0.0731939	0.980817
Desulfovibrio fairfieldensis HMT605	1	·									.	Oribacterium sp. HMT078	1	·	0.0764506	0.974518
Enterococcus faecalis HMT604	1	·									.	Bifidobacterium dentium HMT588	1	·	0.045922	0.963837
Johnsonella sp. HMT166	1	·									.	Streptococcus infantis HMT431	1	·	-0.0116943	0.958711
Lachnospiraceae[G-7] bacterium HMT086	1	·									.	Alloprevotella sp. HMT914	1	·	-0.0271582	0.95866
Lactobacillus gasseri HMT615	1	·									.	Saccharibacteria_(TM7)_[G-2] bacterium HMT350	1	·	0.062763	0.956284
Lysinibacillus fusiformis HMT614	1	·									.	Neisseria sp. HMT020	1	·	-0.0752601	0.951782
Treponema sp. HMT260	1	·									.	Tannerella sp. HMT808	1	·	-0.0849616	0.950272
Bifidobacterium subtile HMT890	1	·									.	Prevotella sp. HMT315	1	·	-0.0643651	0.9461
Bulleidia extructa HMT603	1	·									.	Streptococcus mutans HMT686	1	·	0.0840112	0.937845
Saccharibacteria (TM7)[G-8] bacterium HMT955	1	·									.	Neisseria mucosa HMT682	1	·	0.0808351	0.933829
Treponema sp. HMT242	1	·									.	Prevotella intermedia HMT643	1	·	0.0803448	0.930282
Treponema sp. HMT254	1	·									.	Aggregatibacter sp. HMT458	1	·	0.0742882	0.929645
Treponema sp. HMT508	1	·									.	Actinomyces sp. HMT169	1	·	0.0791822	0.919094
Gardnerella vaginalis HMT829	1	·									.	Saccharibacteria_(TM7)_[G-7] bacterium HMT989	1	·	-0.0803261	0.91694
Selenomonas sp. HMT936	1	·									.	Melioribacter roseus HMT983	1	·	0.0766532	0.91686
Treponema sp. HMT226	1	·									.	Prevotella sp. HMT472	1	·	0.0748154	0.91341
Actinomyces naeslundii HMT176	1	·									.	Enterococcus italicus HMT803	1	·	0.0814316	0.909589
Peptostreptococcaceae[G-2] bacterium HMT091	1	·									.	Absconditabacteria_(SR1)_[G-1] bacterium HMT875	1	·	-0.0808028	0.908624
Bacteroidetes[G-5] bacterium HMT507	1	·									.	Cardiobacterium hominis HMT633	1	·	0.0646459	0.907976
Caldilinea aerophila HMT994	1	·									.	Weeksellaceae_[G-1] sp. HMT900	1	·	-0.0813117	0.907637
Leptotrichia sp. HMT217	1	·									.	Leptotrichia sp. HMT218	1	·	-0.0811349	0.905889
Moraxella sp. HMT276	1	·									.	Prevotella sp. HMT314	1	·	0.0506574	0.904654
Peptostreptococcaceae[G-4] bacterium HMT369	1	·									.	Treponema vincentii HMT029	1	·	-0.0425638	0.903709
Peptostreptococcaceae[G-5] [Eubacterium] saphenum HMT759	1	·									.	Centipeda periodontii HMT726	1	·	-0.0473867	0.901558
Treponema sp. HMT235	1	·									.	Selenomonas sp. HMT134	1	·	-0.0414065	0.899963
Treponema sp. HMT256	1	·									.	Porphyromonas uenonis HMT785	1	·	-0.0770387	0.89842
Veillonellaceae[G-1] bacterium HMT135	1	·									.	Fusobacterium nucleatum HMT698	1	·	0.0734956	0.886004
Lactobacillus crispatus HMT817	1	·									.	Neisseria flavescens HMT610	1	·	0.0713926	0.883988
Ligilactobacillus salivarius HMT756	1	·									.	Treponema lecithinolyticum HMT653	1	·	-0.0153858	0.883807
Peptostreptococcaceae[G-7] bacterium HMT081	1	·									.	Capnocytophaga sp. HMT338	1	·	-0.0668857	0.877822
Schaalia sp. HMT178	1	·									.	Alloscardovia omnicolens HMT198	1	·	0.0302395	0.876007
Candidatus_Saccharimonas aalborgensis HMT988	1	·									.	Olsenella sp. HMT807	1	·	0.046406	0.874865
Haemophilus influenzae HMT641	1	·									.	Treponema sp. HMT270	1	·	-0.0775525	0.869821
Moraxella nonliquefaciens HMT098	1	·									.	Aggregatibacter actinomycetemcomitans HMT531	1	·	-0.0734301	0.869058
Moraxella osloensis HMT711	1	·									.	Treponema medium HMT667	1	·	0.0477513	0.867667
Mycoplasma orale HMT704	1	·									.	Prevotella scopos HMT885	1	·	0.00393278	0.863822
Treponema sp. HMT246	1	·									.	Prevotella koreensis HMT526	1	·	-0.0613181	0.861743
Bacteroidetes[G-7] bacterium HMT911	1	·									.	Alloprevotella tannerae HMT466	1	·	-0.0148017	0.849121
Desulfobulbus sp. HMT041	1	·									.	Bacteroidales_[G-2] bacterium HMT274	1	·	0.0651477	0.844135
Lactobacillus ultunensis HMT461	1	·									.	Peptostreptococcus stomatis HMT112	1	·	-0.0726179	0.84055
Melioribacter roseus HMT983	1	·									.	Prevotella multisaccharivorax HMT794	1	·	0.0553561	0.820276
Gracilibacteria (GN02)[G-1] bacterium HMT871	1	·									.	Peptostreptococcaceae_[G-9] [Eubacterium]_brachy HMT557	1	·	-0.0717015	0.817829
Johnsonella ignava HMT635	1	·									.	Corynebacterium durum HMT595	1	·	0.0205123	0.817728
Peptostreptococcaceae[G-6] [Eubacterium] nodatum HMT694	1	·									.	Haemophilus haemolyticus HMT851	1	·	0.00282914	0.811191
Streptococcus agalactiae HMT537	1	·									.	Porphyromonas catoniae HMT283	1	·	0.071515	0.811169
Leptotrichia sp. HMT879	1	·									.	Aggregatibacter sp. HMT949	1	·	-0.0675526	0.799297
Prevotella sp. HMT942	1	·									.	Neisseria macacae HMT099	1	·	0.068998	0.794395
Capnocytophaga sp. HMT323	1	·									.	Pseudoleptotrichia sp. HMT221	1	·	-0.0704229	0.790336
Erysipelotrichaceae[G-1] bacterium HMT904	1	·									.	Lachnoanaerobaculum orale HMT082	1	·	-0.0234493	0.789516
Limosilactobacillus fermentum HMT608	1	·									.	Pseudoleptotrichia sp. HMT219	1	·	0.0702164	0.788349
Saccharibacteria (TM7)[G-1] bacterium HMT488	1	·									.	Cutibacterium acnes HMT530	1	·	-0.0646093	0.787797
Selenomonas sp. HMT442	1	·									.	Treponema sp. HMT236	1	·	-0.0682493	0.779774
Treponema sp. HMT247	1	·									.	Shuttleworthia satelles HMT095	1	·	-0.0638752	0.779002
Bacteroidetes[G-5] bacterium HMT505	1	·									.	Selenomonas sp. HMT481	1	·	0.0347338	0.776157
Parascardovia denticolens HMT586	1	·									.	Kingella sp. HMT459	1	·	-0.0656352	0.775699
Phocaeicola abscessus HMT272	1	·									.	Peptostreptococcaceae_[G-7] [Eubacterium]_yurii HMT377	1	·	-0.0680334	0.765947
Saccharibacteria (TM7)[G-4] bacterium HMT355	1	·									.	Gemella morbillorum HMT046	1	·	0.0630605	0.765216
Bacteroidetes[G-3] bacterium HMT281	1	·									.	Campylobacter showae HMT763	1	·	-0.0202848	0.764877
Fusobacterium necrophorum HMT690	1	·									.	Limosilactobacillus vaginalis HMT051	1	·	-0.0631056	0.764334
Veillonellaceae[G-1] bacterium HMT150	1	·									.	Streptococcus pyogenes HMT745	1	·	-0.0613197	0.761453
Mogibacterium neglectum HMT691	1	·									.	Capnocytophaga gingivalis HMT337	1	·	-0.0373581	0.750199
Mollicutes[G-1] bacterium HMT504	1	·									.	Cardiobacterium valvarum HMT540	1	·	-0.0281059	0.748611
Saccharibacteria (TM7)[G-7] bacterium HMT989	1	·									.	Streptococcus cristatus HMT886	1	·	-0.0266339	0.738163
Leptotrichia sp. HMT223	1	·									.	Simonsiella muelleri HMT683	1	·	-0.0614673	0.736133
Paenibacillus phoenicis HMT786	1	·									.	Bacteroidetes_[G-5] bacterium HMT511	1	·	-0.0642686	0.735752
Prevotella sp. HMT820	1	·									.	Saccharibacteria_(TM7)_[G-1] bacterium HMT952	1	·	-0.0209862	0.730307
Streptococcus pyogenes HMT745	1	·									.	Fusobacterium naviforme HMT689	1	·	0.0351279	0.729662
Weeksellaceae[G-1] sp. HMT907	1	·									.	Fusobacterium hwasookii HMT953	1	·	-0.0411921	0.722669
Colibacter massiliensis HMT123	1	·									.	Oribacterium sinus HMT457	1	·	-0.0203109	0.716842
Slackia exigua HMT602	1	·									.	Fretibacterium sp. HMT361	1	·	0.0573943	0.716498
Gracilibacteria (GN02)[G-2] bacterium HMT873	1	·									.	Haemophilus sp. HMT908	1	·	-0.0438908	0.714682
Staphylococcus haemolyticus HMT120	1	·									.	Streptococcus infantis HMT638	1	·	0.0139439	0.711443
Treponema sp. HMT258	1	·									.	Mogibacterium diversum HMT593	1	·	-0.0375468	0.705337
Ignavibacterium album HMT982	1	·									.	Peptidiphaga gingivicola HMT848	1	·	0.0389718	0.701608
Actinomyces viscosus HMT688	1	·									.	Porphyromonas sp. HMT277	1	·	-0.0497707	0.697859
Arachnia rubra HMT194	1	·									.	Selenomonas sp. HMT479	1	·	-0.0413185	0.692955
Bacteroidetes[G-3] bacterium HMT503	1	·									.	Riemerella sp. HMT322	1	·	0.0578244	0.690987
Erysipelotrichaceae[G-1] bacterium HMT905	1	·									.	Capnocytophaga sp. HMT336	1	·	0.0304811	0.686486
Treponema sp. HMT951	1	·									.	Treponema sp. HMT258	1	·	-0.0579108	0.686209
Treponema sp. HMT927	1	·									.	Catonella sp. HMT164	1	·	0.0332318	0.68112
Actinomyces graevenitzii HMT866	1	·									.	Treponema sp. HMT927	1	·	0.0583021	0.677796
Limosilactobacillus vaginalis HMT051	1	·									.	Veillonellaceae_[G-1] bacterium HMT155	1	·	0.0222255	0.674769
Porphyromonas uenonis HMT785	1	·									.	Bacteroidetes_[G-7] bacterium HMT911	1	·	-0.0567131	0.673686
Prevotella multisaccharivorax HMT794	1	·									.	Mycoplasma salivarium HMT754	1	·	-0.0596298	0.670704
Ottowia sp. HMT894	1	·									.	Actinomyces dentalis HMT888	1	·	-0.0579046	0.670549
Stomatobaculum sp. HMT910	1	·									.	Lactobacillus gasseri HMT615	1	·	-0.0417022	0.667129
Fusobacterium sp. HMT205	1	·									.	Prevotella sp. HMT317	1	·	0.0516136	0.666396
Capnocytophaga sp. HMT338	1	·									.	Treponema sp. HMT268	1	·	0.0260184	0.66625
Peptostreptococcaceae[G-7] [Eubacterium] yurii HMT377	1	·									.	Veillonella atypica HMT524	1	·	-0.0100354	0.661268
Bacteroidetes[G-3] bacterium HMT280	1	·									.	Streptococcus sp. HMT066	1	·	0.0165468	0.66123
Pseudoleptotrichia goodfellowii HMT845	1	·									.	Lancefieldella rimae HMT750	1	·	-0.0347741	0.660124
Selenomonas sp. HMT937	1	·									.	Prevotella enoeca HMT600	1	·	-0.0549619	0.657797
Cutibacterium acnes HMT530	1	·									.	Prevotella sp. HMT376	1	·	0.0526797	0.641709
Gracilibacteria (GN02)[G-1] bacterium HMT872	1	·									.	Scardovia wiggsiae HMT195	1	·	0.0137804	0.640679
Porphyromonas sp. HMT277	1	·									.	Weeksellaceae_[G-1] sp. HMT931	1	·	-0.0432367	0.637554
Cloacibacterium sp. HMT206	1	·									.	Stomatobaculum sp. HMT097	1	·	0.0265495	0.633542
Mogibacterium timidum HMT042	1	·									.	Veillonella sp. HMT917	1	·	-0.0561979	0.627759
Oribacterium sp. HMT078	1	·									.	Fusobacterium sp. HMT203	1	·	-0.00329445	0.626962
Prevotella sp. HMT301	1	·									.	Schaalia lingnae HMT181	1	·	0.0485403	0.622254
Saccharibacteria (TM7)[G-1] bacterium HMT869	1	·									.	Prevotella sp. HMT301	1	·	0.049827	0.619286
Fretibacterium sp. HMT360	1	·									.	Schaalia odontolytica HMT701	1	·	-0.0552652	0.616946
Mitsuokella sp. HMT131	1	·									.	Prevotella maculosa HMT289	1	·	0.00426942	0.615774
Selenomonas sp. HMT137	1	·									.	Lactobacillus ultunensis HMT461	1	·	0.0478134	0.615712
Actinomyces israelii HMT645	1	·									.	Prevotella baroniae HMT553	1	·	0.0543224	0.610706
Capnocytophaga sp. HMT901	1	·									.	Gracilibacteria_(GN02)_[G-2] bacterium HMT873	1	·	0.0531584	0.609398
Eikenella sp. HMT011	1	·									.	Treponema sp. HMT951	1	·	-0.053915	0.604355
Peptococcus sp. HMT168	1	·									.	Prevotella sp. HMT300	1	·	0.0178288	0.602783
Treponema sp. HMT234	1	·									.	Haemophilus parainfluenzae HMT718	1	·	0.0518557	0.600673
Dialister micraerophilus HMT843	1	·									.	Veillonella rogosae HMT158	1	·	-0.0532746	0.599754
Lactococcus lactis HMT804	1	·									.	Fannyhessea sp. HMT416	1	·	0.0483159	0.599012
Catonella sp. HMT164	1	·									.	Eikenella sp. HMT011	1	·	-0.0451138	0.596816
Prevotella sp. HMT443	1	·									.	Porphyromonas sp. HMT275	1	·	0.0446091	0.58952
Capnocytophaga sp. HMT380	1	·									.	Fusobacterium sp. HMT204	1	·	-0.0472155	0.583869
Kingella kingae HMT646	1	·									.	Mollicutes_[G-1] bacterium HMT504	1	·	-0.0471223	0.581826
Lactobacillus iners HMT838	1	·									.	Capnocytophaga sp. HMT864	1	·	0.0446201	0.564981
Prevotella sp. HMT475	1	·									.	Neisseria subflava HMT476	1	·	0.0503609	0.562267
Treponema putidum HMT743	1	·									.	Treponema putidum HMT743	1	·	-0.00348833	0.560642
Leptotrichia shahii HMT214	1	·									.	Haemophilus sp. HMT036	1	·	0.0375839	0.556342
Absconditabacteria (SR1)[G-1] bacterium HMT345	1	·									.	Lachnoanaerobaculum saburreum HMT494	1	·	0.00169033	0.55598
Butyrivibrio sp. HMT080	1	·									.	Fusobacterium nucleatum HMT420	1	·	0.0263435	0.551108
Peptostreptococcaceae[G-5] bacterium HMT493	1	·									.	Bifidobacterium longum HMT862	1	·	0.0138424	0.546383
Selenomonas sp. HMT126	1	·									.	Neisseria meningitidis HMT669	1	·	-0.032245	0.545306
Sneathia sanguinegens HMT837	1	·									.	Desulfovibrio fairfieldensis HMT605	1	·	-0.0407055	0.543715
Capnocytophaga sp. HMT864	1	·									.	Leptotrichia sp. HMT223	1	·	0.0398126	0.542441
Kingella sp. HMT459	1	·									.	Veillonellaceae_[G-1] bacterium HMT135	1	·	0.0410305	0.53527
Mobiluncus mulieris HMT830	1	·									.	Lactobacillus crispatus HMT817	1	·	0.0425459	0.533647
Selenomonas sp. HMT919	1	·									.	Bifidobacterium breve HMT889	1	·	-0.0101643	0.533487
Veillonellaceae[G-1] bacterium HMT155	1	·									.	Actinomyces oris HMT893	1	·	-0.0309688	0.533019
Absconditabacteria (SR1)[G-1] bacterium HMT874	1	·									.	Leptotrichia sp. HMT392	1	·	-0.0465313	0.532382
Alloprevotella sp. HMT913	1	·									.	Porphyromonas pasteri HMT279	1	·	0.0440668	0.531529
Capnocytophaga sp. HMT335	1	·									.	Selenomonas sp. HMT146	1	·	-0.0379676	0.531097
Weeksellaceae[G-1] sp. HMT931	1	·									.	Parascardovia denticolens HMT586	1	·	0.0404409	0.52938
Treponema sp. HMT236	1	·									.	Selenomonas noxia HMT130	1	·	0.00217829	0.529355
Fusobacterium sp. HMT248	1	·									.	Peptostreptococcaceae_[G-2] bacterium HMT091	1	·	-0.0469712	0.528363
Treponema sp. HMT270	1	·									.	Peptostreptococcaceae_[G-5] [Eubacterium]_saphenum HMT759	1	·	-0.0391508	0.526791
Aggregatibacter actinomycetemcomitans HMT531	1	·									.	Peptostreptococcaceae_[G-6] [Eubacterium]_nodatum HMT694	1	·	-0.0407392	0.526189
Neisseria meningitidis HMT669	1	·									.	Neisseria flava HMT609	1	·	0.0280355	0.526075
Neisseria polysaccharea HMT737	1	·									.	Haemophilus sp. HMT259	1	·	0.0387118	0.514498
Lachnospiraceae[G-8] bacterium HMT500	1	·									.	Prevotella histicola HMT298	1	·	-0.0140884	0.510652
Peptidiphaga gingivicola HMT848	1	·									.	Treponema denticola HMT584	1	·	-0.0426879	0.505876
Actinomyces oris HMT893	1	·									.	Actinomyces israelii HMT645	1	·	-0.0406046	0.500083
Prevotella sp. HMT304	1	·									.	Olsenella uli HMT038	1	·	0.0360758	0.498479
Treponema sp. HMT257	1	·									.	Fusobacterium sp. HMT205	1	·	0.0361687	0.494319
Parvimonas sp. HMT110	1	·									.	Ignavibacterium album HMT982	1	·	0.0436939	0.493345
Alloprevotella sp. HMT912	1	·									.	Actinomyces sp. HMT414	1	·	-0.0407811	0.492249
Pseudoleptotrichia sp. HMT219	1	·									.	Streptococcus thermophilus HMT152	1	·	-0.00752103	0.489975
Tannerella sp. HMT808	1	·									.	Prevotella denticola HMT291	1	·	0.0318161	0.488759
Saccharibacteria (TM7)[G-2] bacterium HMT350	1	·									.	Treponema sp. HMT265	1	·	-0.0418764	0.487568
Scardovia wiggsiae HMT195	1	·									.	Selenomonas artemidis HMT124	1	·	0.0388469	0.486293
Parvimonas sp. HMT393	1	·									.	Tannerella forsythia HMT613	1	·	0.0281622	0.485982
Prevotella marshii HMT665	1	·									.	Mogibacterium timidum HMT042	1	·	0.0421992	0.477664
Actinomyces sp. HMT175	1	·									.	Aggregatibacter sp. HMT898	1	·	0.0148091	0.473463
Capnocytophaga sp. HMT863	1	·									.	Arthrospira platensis HMT229	1	·	-0.0422285	0.471397
Prevotella sp. HMT376	1	·									.	Capnocytophaga sp. HMT902	1	·	-0.0414629	0.470344
Lachnospiraceae[G-3] bacterium HMT100	1	·									.	Selenomonas sp. HMT936	1	·	-0.040935	0.468849
Sneathia vaginalis HMT844	1	·									.	Granulicatella elegans HMT596	1	·	0.0069044	0.46385
Peptostreptococcaceae[G-7] bacterium HMT922	1	·									.	Actinomyces massiliensis HMT852	1	·	0.0414117	0.463479
Peptidiphaga sp. HMT183	1	·									.	Treponema sp. HMT260	1	·	0.0341933	0.451077
Arthrospira platensis HMT229	1	·									.	Staphylococcus epidermidis HMT601	1	·	0.0324453	0.448061
Kingella sp. HMT932	1	·									.	Fretibacterium sp. HMT360	1	·	0.0179524	0.447424
Lancefieldella sp. HMT199	1	·									.	Peptostreptococcaceae_[G-5] bacterium HMT493	1	·	-0.0391424	0.442063
Catonella sp. HMT451	1	·									.	Campylobacter gracilis HMT623	1	·	-0.0393433	0.440955
Fretibacterium sp. HMT359	1	·									.	Sneathia vaginalis HMT844	1	·	0.03642	0.439932
Neisseria sp. HMT499	1	·									.	Saccharibacteria_(TM7)_[G-1] bacterium HMT348	1	·	0.0202125	0.435613
Treponema amylovorum HMT541	1	·									.	Fretibacterium sp. HMT358	1	·	-0.0346424	0.433416
Prevotella micans HMT378	1	·									.	Streptococcus parasanguinis HMT721	1	·	0.0337005	0.426106
Absconditabacteria (SR1)[G-1] bacterium HMT875	1	·									.	Veillonellaceae_[G-1] bacterium HMT150	1	·	0.0281585	0.425375
Porphyromonas sp. HMT930	1	·									.	Limosilactobacillus reuteri HMT938	1	·	0.034513	0.425295
Selenomonas sp. HMT481	1	·									.	Capnocytophaga sp. HMT863	1	·	-0.0339378	0.419948
Streptococcus mutans HMT686	1	·									.	Leptotrichia wadei HMT222	1	·	-0.00521562	0.419881
Selenomonas sp. HMT146	1	·									.	Veillonellaceae_[G-1] bacterium HMT132	1	·	0.0287404	0.41962
Bifidobacterium breve HMT889	1	·									.	Moraxella nonliquefaciens HMT098	1	·	-0.0336836	0.419316
Eggerthia catenaformis HMT569	1	·									.	Colibacter massiliensis HMT123	1	·	-0.0371068	0.415129
Selenomonas sp. HMT892	1	·									.	Capnocytophaga sp. HMT323	1	·	-0.036025	0.413901
Treponema vincentii HMT029	1	·									.	Absconditabacteria_(SR1)_[G-1] bacterium HMT874	1	·	-0.0342553	0.411896
Selenomonas sp. HMT920	1	·									.	Johnsonella sp. HMT166	1	·	-0.030581	0.409296
Treponema maltophilum HMT664	1	·									.	Aggregatibacter sp. HMT513	1	·	0.00114748	0.408847
Saccharibacteria (TM7)[G-1] bacterium HMT347	1	·									.	Streptococcus downei HMT594	1	·	-0.0283669	0.408701
Kingella sp. HMT012	1	·									.	Fretibacterium fastidiosum HMT363	1	·	-0.0280265	0.406558
Weeksellaceae[G-1] sp. HMT900	1	·									.	Streptococcus sp. HMT057	1	·	-0.0355218	0.400679
Enterococcus italicus HMT803	1	·									.	Porphyromonas sp. HMT285	1	·	0.0122038	0.400106
Porphyromonas sp. HMT275	1	·									.	Veillonella dispar HMT160	1	·	-0.00787901	0.396882
Streptococcus constellatus HMT576	1	·									.	Saccharibacteria_(TM7)_[G-1] bacterium HMT347	1	·	0.0235446	0.39569
Neisseria sp. HMT020	1	·									.	Haemophilus influenzae HMT641	1	·	-0.0336605	0.394909
Porphyromonas gingivalis HMT619	1	·									.	Weeksellaceae_[G-1] sp. HMT907	1	·	0.0349859	0.391463
Aggregatibacter sp. HMT949	1	·									.	Prevotella sp. HMT443	1	·	0.031831	0.389383
Centipeda periodontii HMT726	1	·									.	Saccharibacteria_(TM7)_[G-4] bacterium HMT355	1	·	-0.0312096	0.387662
Schaalia cardiffensis HMT850	1	·									.	Porphyromonas sp. HMT278	1	·	0.0336861	0.3845
Fretibacterium fastidiosum HMT363	1	·									.	Pseudomonas fluorescens HMT612	1	·	0.0291219	0.383855
Mycoplasma faucium HMT606	1	·									.	Fusobacterium necrophorum HMT690	1	·	-0.0314372	0.379827
Prevotella oralis HMT705	1	·									.	Lactobacillus acidophilus HMT529	1	·	0.0201455	0.378445
Prevotella koreensis HMT526	1	·									.	Odoribacter bacterium HMT516	1	·	-0.030897	0.378168
Cardiobacterium valvarum HMT540	1	·									.	Desulfovibrio sp. HMT040	1	·	-0.0329309	0.377361
Capnocytophaga sp. HMT332	1	·									.	Desulfomicrobium orale HMT703	1	·	-0.0295529	0.371729
Fusobacterium nucleatum HMT698	1	·									.	Treponema sp. HMT262	1	·	-0.0313915	0.370321
Prevotella loescheii HMT658	1	·									.	Schaalia sp. HMT877	1	·	-0.0307303	0.369917
Streptococcus anginosus HMT543	1	·									.	Arachnia rubra HMT194	1	·	0.0302159	0.366049
Actinomyces sp. HMT896	1	·									.	Leptotrichia sp. HMT879	1	·	-0.0307749	0.355925
Bacteroidetes[G-3] bacterium HMT365	1	·									.	Streptococcus agalactiae HMT537	1	·	-0.031756	0.354562
Prevotella sp. HMT315	1	·									.	Selenomonas sp. HMT388	1	·	0.0280387	0.352883
Streptococcus cristatus HMT886	1	·									.	Selenomonas sp. HMT138	1	·	-0.0288489	0.351335
Treponema medium HMT667	1	·									.	Leptotrichia sp. HMT212	1	·	-0.0293285	0.350742
Neisseria bacilliformis HMT013	1	·									.	Sphingomonas sp. HMT004	1	·	-0.0312976	0.349541
Haemophilus pittmaniae HMT946	1	·									.	Prevotella nigrescens HMT693	1	·	0.0308014	0.346507
Parvimonas micra HMT111	1	·									.	Pseudoleptotrichia goodfellowii HMT845	1	·	0.029607	0.345305
Schaalia meyeri HMT671	1	·									.	Prevotella micans HMT378	1	·	-0.0308129	0.343943
Treponema sp. HMT230	1	·									.	Leptotrichia sp. HMT217	1	·	-0.0277434	0.340039
Actinomyces sp. HMT169	1	·									.	Mobiluncus mulieris HMT830	1	·	-0.0276516	0.337237
Capnocytophaga sp. HMT412	1	·									.	Lactococcus lactis HMT804	1	·	-0.0248942	0.333945
Leptotrichia sp. HMT498	1	·									.	Bacteroidetes_[G-3] bacterium HMT503	1	·	-0.0214939	0.332825
Aggregatibacter paraphrophilus HMT720	1	·									.	Prevotella sp. HMT942	1	·	0.029109	0.329297
Saccharibacteria (TM7)[G-1] bacterium HMT952	1	·									.	Sneathia sanguinegens HMT837	1	·	-0.00475817	0.328169
Selenomonas infelix HMT639	1	·									.	Selenomonas sp. HMT919	1	·	-0.0278622	0.327852
Prevotella saccharolytica HMT781	1	·									.	Corynebacterium tuberculostearicum HMT077	1	·	0.0275155	0.319333
Neisseria sp. HMT018	1	·									.	Porphyromonas asaccharolytica HMT547	1	·	0.0270033	0.318183
Porphyromonas sp. HMT284	1	·									.	Erysipelotrichaceae_[G-1] bacterium HMT904	1	·	-0.0275874	0.318029
Actinomyces sp. HMT414	1	·									.	Neisseria oralis HMT014	1	·	0.0180026	0.315975
Bacteroidetes[G-5] bacterium HMT511	1	·									.	Saccharibacteria_(TM7)_[G-7] bacterium HMT987	1	·	0.0260616	0.315545
Neisseria sicca HMT764	1	·									.	Parvimonas sp. HMT393	1	·	-0.0227463	0.314362
Alloscardovia omnicolens HMT198	1	·									.	Corynebacterium diphtheriae HMT591	1	·	-0.0259753	0.3112
Prevotella sp. HMT472	1	·									.	Capnocytophaga sp. HMT901	1	·	0.02492	0.307488
Prevotella shahii HMT795	1	·									.	Leptotrichia shahii HMT214	1	·	-0.0271724	0.306958
Capnocytophaga sp. HMT336	1	·									.	Enterococcus durans HMT880	1	·	-0.0261381	0.306488
Treponema sp. HMT237	1	·									.	Saccharibacteria_(TM7)_[G-1] bacterium HMT869	1	·	-0.026122	0.305122
Saccharibacteria (TM7)[G-1] bacterium HMT349	1	·									.	Gracilibacteria_(GN02)_[G-1] bacterium HMT872	1	·	-0.0272512	0.304886
Actinomyces sp. HMT170	1	·									.	Bacteroidetes_[G-3] bacterium HMT281	1	·	0.0256888	0.297118
Prevotella buccae HMT560	1	·									.	Agrobacterium tumefaciens HMT485	1	·	-0.0252398	0.296601
Veillonella sp. HMT780	1	·									.	Fusobacterium sp. HMT248	1	·	-0.000782775	0.295686
Streptococcus intermedius HMT644	1	·									.	Bacteroidetes_[G-5] bacterium HMT505	1	·	0.0209053	0.295457
Treponema lecithinolyticum HMT653	1	·									.	Treponema sp. HMT490	1	·	-0.0248044	0.290515
Dialister pneumosintes HMT736	1	·									.	Treponema sp. HMT235	1	·	-0.0214516	0.28993
Leptotrichia hofstadii HMT224	1	·									.	Pseudoramibacter alactolyticus HMT538	1	·	-0.0247267	0.287645
Leptotrichia sp. HMT218	1	·									.	Peptoniphilus lacrimalis HMT836	1	·	-0.0231594	0.287472
Leptotrichia sp. HMT392	1	·									.	Haemophilus pittmaniae HMT946	1	·	0.0250789	0.286513
Veillonella sp. HMT917	1	·									.	Brevundimonas diminuta HMT590	1	·	-0.0230179	0.284449
Aggregatibacter segnis HMT762	1	·									.	Streptococcus anginosus HMT543	1	·	-0.0253529	0.283247
Treponema sp. HMT231	1	·									.	Gracilibacteria_(GN02)_[G-1] bacterium HMT871	1	·	-0.0148809	0.282277
Aggregatibacter sp. HMT512	1	·									.	Peptostreptococcaceae_[G-7] bacterium HMT081	1	·	-0.0252434	0.281848
Haemophilus paraphrohaemolyticus HMT035	1	·									.	Actinomyces johnsonii HMT849	1	·	-0.0246856	0.278347
Aggregatibacter aphrophilus HMT545	1	·									.	Ligilactobacillus salivarius HMT756	1	·	-0.0191936	0.277942
Leptotrichia sp. HMT463	1	·									.	Kocuria palustris HMT084	1	·	-0.0232473	0.276506
Kingella denitrificans HMT582	1	·									.	Fusobacterium nucleatum HMT200	1	·	-0.0246115	0.275941
Abiotrophia defectiva HMT389	1	·									.	Gardnerella vaginalis HMT829	1	·	0.0214656	0.275682
Prevotella intermedia HMT643	1	·									.	Stomatobaculum sp. HMT910	1	·	-0.0104443	0.27354
Lachnoanaerobaculum sp. HMT083	1	·									.	Treponema sp. HMT246	1	·	0.0240307	0.272555
Aggregatibacter sp. HMT898	1	·									.	Eggerthia catenaformis HMT569	1	·	-0.0187918	0.271052
Lachnospiraceae[G-2] bacterium HMT096	1	·									.	Lactiplantibacillus pentosus HMT883	1	·	0.0225065	0.267156
Campylobacter sp. HMT044	1	·									.	Cryptobacterium curtum HMT579	1	·	-0.016269	0.265611
Leptotrichia buccalis HMT563	1	·									.	Erysipelotrichaceae_[G-1] bacterium HMT905	1	·	0.000117147	0.264411
Leptotrichia sp. HMT212	1	·									.	Treponema sp. HMT226	1	·	-0.0226698	0.260611
Haemophilus sp. HMT908	1	·									.	Prevotella buccalis HMT562	1	·	0.0225442	0.257866
Haemophilus parahaemolyticus HMT945	1	·									.	Selenomonas sp. HMT126	1	·	-0.0202304	0.251835
Bifidobacterium longum HMT862	1	·									.	Actinomyces sp. HMT897	1	·	-0.0203435	0.251794
Capnocytophaga endodontalis HMT326	1	·									.	Bulleidia extructa HMT603	1	·	0.0165736	0.243938
Mitsuokella sp. HMT521	1	·									.	Neisseria sicca HMT764	1	·	0.0130966	0.241915
Treponema denticola HMT584	1	·									.	Treponema sp. HMT253	1	·	-0.0215729	0.241409
Saccharibacteria (TM7)[G-5] bacterium HMT356	1	·									.	Neisseriaceae_[G-1] bacterium HMT174	1	·	0.0150397	0.240645
Cardiobacterium hominis HMT633	1	·									.	Alloprevotella sp. HMT912	1	·	-0.0188573	0.238682
Fusobacterium sp. HMT204	1	·									.	Selenomonas sp. HMT133	1	·	-0.0189668	0.238502
Peptostreptococcus stomatis HMT112	1	·									.	Moraxella catarrhalis HMT833	1	·	0.0210562	0.236848
Treponema socranskii HMT769	1	·									.	Limosilactobacillus panis HMT882	1	·	0.0188071	0.236821
Alloprevotella sp. HMT473	1	·									.	Dialister micraerophilus HMT843	1	·	-0.0194342	0.2362
Porphyromonas sp. HMT278	1	·									.	Treponema sp. HMT247	1	·	-0.00683048	0.235167
Actinomyces sp. HMT171	1	·									.	Lachnospiraceae_[G-2] bacterium HMT096	1	·	-0.00400535	0.234982
Saccharibacteria (TM7)[G-1] bacterium HMT346	1	·									.	Saccharibacteria_(TM7)_[G-8] bacterium HMT955	1	·	-0.0156456	0.229452
Saccharibacteria (TM7)[G-1] bacterium HMT348	1	·									.	Neisseria lactamica HMT649	1	·	-0.0177439	0.227477
Haemophilus sp. HMT036	1	·									.	Prevotella oralis HMT705	1	·	-0.00458345	0.224619
Porphyromonas catoniae HMT283	1	·									.	Kocuria rhizophila HMT197	1	·	-0.0186633	0.224607
Corynebacterium simulans HMT062	1	·									.	Slackia exigua HMT602	1	·	0.012805	0.222454
Streptococcus thermophilus HMT152	1	·									.	Treponema sp. HMT238	1	·	-0.018981	0.222434
Leptotrichia hongkongensis HMT213	1	·									.	Capnocytophaga haemolytica HMT627	1	·	0.0142579	0.222033
Neisseria weaveri HMT092	1	·									.	Brucella anthropi HMT544	1	·	-0.01944	0.220345
Neisseria flava HMT609	1	·									.	Veillonellaceae_[G-1] bacterium HMT129	1	·	0.00879146	0.218911
Peptostreptococcaceae[G-1] [Eubacterium] infirmum HMT105	1	·									.	Prevotella bivia HMT556	1	·	0.0187171	0.21861
Neisseria oralis HMT014	1	·									.	Lactobacillus jensenii HMT839	1	·	-0.0188765	0.21774
Bacteroidales[G-2] bacterium HMT274	1	·									.	Selenomonas sp. HMT137	1	·	0.0164739	0.215836
Tannerella sp. HMT286	1	·									.	Treponema sp. HMT256	1	·	0.0190374	0.214538
Prevotella maculosa HMT289	1	·									.	Bacteroidetes_[G-3] bacterium HMT365	1	·	-0.0104868	0.213883
Mogibacterium diversum HMT593	1	·									.	Bacteroidetes_[G-5] bacterium HMT507	1	·	-0.0175234	0.212635
Prevotella pleuritidis HMT303	1	·									.	Bacteroides heparinolyticus HMT630	1	·	-0.0149651	0.210529
Lachnoanaerobaculum umeaense HMT107	1	·									.	Desulfobulbus sp. HMT041	1	·	0.0142195	0.210439
Butyrivibrio sp. HMT455	1	·									.	Anaerolinea thermophila HMT995	1	·	-0.0173299	0.206326
Leptotrichia wadei HMT222	1	·									.	Neisseria weaveri HMT092	1	·	0.0114908	0.205569
Selenomonas noxia HMT130	1	·									.	Peptostreptococcaceae_[G-7] [Eubacterium]_yurii HMT106	1	·	-0.0144773	0.204464
Streptococcus vestibularis HMT021	1	·									.	Fusobacterium nucleatum HMT202	1	·	-0.0155165	0.203577
Prevotella sp. HMT309	1	·									.	Capnocytophaga ochracea HMT700	1	·	-0.0159934	0.203248
Neisseria macacae HMT099	1	·									.	Bacteroidetes_[G-4] bacterium HMT509	1	·	0.0167084	0.203129
Streptococcus sp. HMT056	1	·									.	Bacteroidetes_[G-3] bacterium HMT280	1	·	0.00485286	0.202879
Kingella oralis HMT706	1	·									.	Actinomyces viscosus HMT688	1	·	0.00232208	0.202369
Capnocytophaga sputigena HMT775	1	·									.	Stenotrophomonas maltophilia HMT663	1	·	-0.0161567	0.201671
Dialister invisus HMT118	1	·									.	Prevotella sp. HMT515	1	·	0.0159079	0.199556
Campylobacter gracilis HMT623	1	·									.	Lysinibacillus fusiformis HMT614	1	·	0.0144854	0.194868
Pseudoleptotrichia sp. HMT221	1	·									.	Fusobacterium gonidiaformans HMT860	1	·	0.013936	0.190333
Campylobacter showae HMT763	1	·									.	Treponema sp. HMT250	1	·	0.0149089	0.189844
Lancefieldella rimae HMT750	1	·									.	Lachnoanaerobaculum sp. HMT496	1	·	-0.0122789	0.187432
Haemophilus haemolyticus HMT851	1	·									.	Staphylococcus haemolyticus HMT120	1	·	0.0164853	0.187291
Fusobacterium hwasookii HMT953	1	·									.	Saccharibacteria_(TM7)_[G-1] bacterium HMT488	1	·	0.00328892	0.180996
Prevotella sp. HMT300	1	·									.	Acinetobacter johnsonii HMT297	1	·	-0.0143485	0.177823
Neisseria elongata HMT598	1	·									.	Prevotella sp. HMT475	1	·	-0.0157482	0.176297
Neisseria mucosa HMT682	1	·									.	Enterococcus faecalis HMT604	1	·	0.0157751	0.176095
Stomatobaculum sp. HMT373	1	·									.	Treponema parvum HMT724	1	·	0.0127246	0.172193
Capnocytophaga granulosa HMT325	1	·									.	Prevotella melaninogenica HMT469	1	·	0.0151944	0.171323
Selenomonas sp. HMT478	1	·									.	Paenibacillus phoenicis HMT786	1	·	0.00863723	0.169103
Porphyromonas endodontalis HMT273	1	·									.	Actinomyces gerencseriae HMT618	1	·	0.00642499	0.165943
Leptotrichia sp. HMT215	1	·									.	Prevotella sp. HMT820	1	·	-0.0146762	0.165685
Fusobacterium sp. HMT370	1	·									.	Kingella sp. HMT932	1	·	-0.0117983	0.16517
Prevotella nanceiensis HMT299	1	·									.	Prevotella loescheii HMT658	1	·	0.0145616	0.163009
Aggregatibacter sp. HMT458	1	·									.	Schaalia sp. HMT178	1	·	0.0142782	0.162771
Corynebacterium singulare HMT063	1	·									.	Limosilactobacillus sp. HMT052	1	·	-0.0133324	0.162624
Granulicatella elegans HMT596	1	·									.	Limosilactobacillus oris HMT709	1	·	-0.0123182	0.16004
Saccharibacteria (TM7)[G-3] bacterium HMT351	1	·									.	Treponema sp. HMT242	1	·	-0.00645432	0.158657
Neisseria subflava HMT476	1	·									.	Enterococcus saccharolyticus HMT802	1	·	0.0141836	0.158646
Eikenella corrodens HMT577	1	·									.	Neisseria cinerea HMT956	1	·	-0.000952616	0.154439
Prevotella oulorum HMT288	1	·									.	Mogibacterium neglectum HMT691	1	·	-0.0134545	0.153377
Ruminococcaceae[G-1] bacterium HMT075	1	·									.	Lachnospiraceae_[G-7] bacterium HMT163	1	·	0.0131643	0.152351
Capnocytophaga gingivalis HMT337	1	·									.	Campylobacter rectus HMT748	1	·	-0.0108611	0.152049
Prevotella denticola HMT291	1	·									.	Cloacibacterium normanense HMT422	1	·	-0.0130398	0.145847
Actinomyces johnsonii HMT849	1	·									.	Bacteroidetes_[G-3] bacterium HMT899	1	·	-0.0127012	0.145244
Riemerella sp. HMT322	1	·									.	Peptococcus sp. HMT167	1	·	0.00973605	0.14481
Streptococcus oralis HMT070	1	·									.	Staphylococcus capitis HMT116	1	·	0.0114291	0.14164
Fusobacterium naviforme HMT689	1	·									.	Capnocytophaga sp. HMT324	1	·	0.0013819	0.138889
Prevotella sp. HMT317	1	·									.	Peptoniphilaceae_[G-1] bacterium HMT113	1	·	-0.00996941	0.135762
Streptococcus lactarius HMT948	1	·									.	Candidatus_Saccharimonas aalborgensis HMT988	1	·	0.00372042	0.133913
Capnocytophaga leadbetteri HMT329	1	·									.	Mycoplasma orale HMT704	1	·	-0.00277018	0.132299
Streptococcus sp. HMT423	1	·									.	Treponema sp. HMT239	1	·	-0.00790978	0.12429
Alloprevotella rava HMT302	1	·									.	Lactobacillus iners HMT838	1	·	0.00984009	0.121188
Selenomonas sp. HMT149	1	·									.	Lacticaseibacillus paracasei HMT716	1	·	-0.0107286	0.120767
Fusobacterium nucleatum HMT420	1	·									.	Moraxella sp. HMT276	1	·	0.0107691	0.120205
Neisseria flavescens HMT610	1	·									.	Dietzia cinnamea HMT368	1	·	-0.00993873	0.117798
Oribacterium parvum HMT934	1	·									.	Peptostreptococcaceae_[G-4] bacterium HMT369	1	·	0.00657881	0.117435
Ruminococcaceae[G-2] bacterium HMT085	1	·									.	Enterobacter cancerogenus HMT565	1	·	-0.0102001	0.116544
Neisseria perflava HMT101	1	·									.	Escherichia coli HMT574	1	·	-0.0102001	0.116544
Campylobacter curvus HMT580	1	·									.	Staphylococcus aureus HMT550	1	·	0.00759606	0.111923
Streptococcus peroris HMT728	1	·									.	Cupriavidus gilardii HMT027	1	·	-0.00338875	0.111385
Porphyromonas pasteri HMT279	1	·									.	Capnocytophaga sp. HMT380	1	·	-0.00382532	0.109562
Selenomonas sputigena HMT151	1	·									.	Neisseria sp. HMT523	1	·	0.00773269	0.109096
Fusobacterium sp. HMT203	1	·									.	Treponema sp. HMT263	1	·	-0.00876321	0.108152
Haemophilus sputorum HMT944	1	·									.	Bifidobacterium subtile HMT890	1	·	0.008857	0.10752
Streptococcus oralis HMT071	1	·									.	Capnocytophaga sp. HMT903	1	·	-0.00862941	0.106984
Rothia aeria HMT188	1	·									.	Acidipropionibacterium acidifaciens HMT191	1	·	-0.00910672	0.106333
Prevotella sp. HMT396	1	·									.	Ottowia sp. HMT894	1	·	0.00926236	0.105537
Streptococcus oralis HMT707	1	·									.	Aeriscardovia bacterium HMT407	1	·	-0.00839873	0.105215
Schaalia lingnae HMT181	1	·									.	Treponema sp. HMT228	1	·	-0.00756649	0.103879
Fusobacterium nucleatum HMT200	1	·									.	Neisseria gonorrhoeae HMT621	1	·	-0.00839235	0.101047
Prevotella sp. HMT305	1	·									.	Mitsuokella multacida HMT684	1	·	0.00470931	0.10016
Solobacterium moorei HMT678	1	·									.	Tannerella sp. HMT916	1	·	-0.00774698	0.0925498
Streptococcus sinensis HMT767	1	·									.	Moraxella osloensis HMT711	1	·	-0.00820981	0.0917216
Schaalia sp. HMT172	1	·									.	Fannyhessea vaginae HMT814	1	·	0.0076088	0.0911389
Prevotella nigrescens HMT693	1	·									.	Johnsonella ignava HMT635	1	·	0.00554986	0.0909977
Catonella morbi HMT165	1	·									.	Anaeroglobus geminatus HMT121	1	·	-0.00736469	0.0894893
Oribacterium asaccharolyticum HMT108	1	·									.	Bacteroides pyogenes HMT787	1	·	0.00633935	0.0886313
Selenomonas sp. HMT136	1	·									.	Veillonellaceae_[G-1] bacterium HMT918	1	·	0.00615254	0.0857414
Saccharibacteria (TM7)[G-1] bacterium HMT957	1	·									.	Brochothrix thermosphacta HMT241	1	·	0.00635093	0.0852598
Leptotrichia sp. HMT417	1	·									.	Limosilactobacillus fermentum HMT608	1	·	0.00637795	0.0765368
Saccharibacteria (TM7)[G-1] bacterium HMT352	1	·									.	Bacteroides zoogleoformans HMT465	1	·	0.00672638	0.076066
Streptococcus infantis HMT431	1	·									.	Actinomyces sp. HMT896	1	·	0.00666205	0.0755662
Streptococcus sp. HMT057	1	·									.	Bacillus subtilis HMT468	1	·	-0.00670799	0.0750815
Gemella morbillorum HMT046	1	·									.	Dialister sp. HMT119	1	·	-0.0014589	0.0745052
Streptococcus oralis HMT398	1	·									.	Leptotrichia sp. HMT847	1	·	0.00632597	0.070609
Prevotella oris HMT311	1	·									.	Lachnospiraceae_[G-7] bacterium HMT086	1	·	0.0041309	0.0702354
Gemella haemolysans HMT626	1	·									.	Sphingomonas glacialis HMT003	1	·	-0.00499486	0.0678641
Streptococcus sp. HMT074	1	·									.	Butyrivibrio sp. HMT080	1	·	0.00516745	0.0670302
Schaalia sp. HMT180	1	·									.	Schaalia cardiffensis HMT850	1	·	0.00569385	0.0639021
Streptococcus sp. HMT061	1	·									.	Phocaeicola abscessus HMT272	1	·	-0.00513634	0.0632983
Fusobacterium periodonticum HMT201	1	·									.	Olsenella profusa HMT806	1	·	0.00532225	0.0615527
Streptococcus infantis HMT638	1	·									.	Alloprevotella sp. HMT473	1	·	0.00471587	0.0610832
Schaalia odontolytica HMT701	1	·									.	Treponema sp. HMT251	1	·	0.00494018	0.0600856
Gemella sanguinis HMT757	1	·									.	Caldilinea aerophila HMT994	1	·	0.00137749	0.0475131
Prevotella pallens HMT714	1	·									.	Oribacterium sp. HMT102	1	·	-0.00395195	0.0473165
Oribacterium sinus HMT457	1	·									.	Lacticaseibacillus rhamnosus HMT749	1	·	-0.00405538	0.0472114
Prevotella sp. HMT314	1	·									.	Lacticaseibacillus casei HMT568	1	·	-0.00355612	0.0458171
Prevotella sp. HMT306	1	·									.	Treponema sp. HMT518	1	·	0.00242116	0.045208
Streptococcus parasanguinis HMT721	1	·									.	Treponema sp. HMT517	1	·	-0.0037362	0.0417027
Streptococcus mitis HMT677	1	·									.	Bifidobacterium scardovii HMT891	1	·	0.00166468	0.0391567
Streptococcus salivarius HMT755	1	·									.	Leptotrichia sp. HMT909	1	·	-0.00336316	0.0377492
Prevotella veroralis HMT572	1	·									.	Capnocytophaga sp. HMT878	1	·	-0.000841914	0.0344192
Campylobacter concisus HMT575	1	·									.	Treponema pectinovorum HMT725	1	·	-0.00299444	0.0337337
Granulicatella adiacens HMT534	1	·									.	Scardovia inopinata HMT642	1	·	0.000219508	0.03268
Lancefieldella parvula HMT723	1	·									.	Lachnospiraceae_[G-2] bacterium HMT088	1	·	0.00065332	0.0322988
Prevotella histicola HMT298	1	·									.	Treponema sp. HMT508	1	·	0.000121365	0.0312292
Prevotella salivae HMT307	1	·									.	Peptostreptococcus anaerobius HMT542	1	·	-0.00251518	0.0286257
Streptococcus sp. HMT066	1	·									.	Treponema sp. HMT249	1	·	-0.00219514	0.0277084
Prevotella jejuni HMT313	1	·									.	Treponema sp. HMT254	1	·	-0.00218047	0.0245966
Prevotella melaninogenica HMT469	1	·									.	Haemophilus aegyptius HMT535	1	·	-0.00161683	0.0211411
Rothia mucilaginosa HMT681	1	·									.	Limosilactobacillus coleohominis HMT816	1	·	-0.000221681	0.016452
Streptococcus australis HMT073	1	·									.	Treponema sp. HMT252	1	·	-0.000867056	0.0111468
Streptococcus parasanguinis HMT411	1	·									.	Acinetobacter baumannii HMT554	1	·	0	0
Veillonella atypica HMT524	1	·									.	Actinomyces sp. HMT525	1	·	0	0
Veillonella dispar HMT160	1	·									.	Actinomyces timonensis HMT179	1	·	0	0
Veillonella parvula HMT161	1	·									.	Anaerococcus sp. HMT290	1	·	0	0
Acinetobacter baumannii HMT554	1	·									.	Anoxybacillus flavithermus HMT182	1	·	0	0
Actinomyces dentalis HMT888	1	·									.	Corynebacterium kroppenstedtii HMT049	1	·	0	0
Anaerococcus sp. HMT290	1	·									.	Delftia acidovorans HMT023	1	·	0	0
Anoxybacillus flavithermus HMT182	1	·									.	Enterococcus casseliflavus HMT801	1	·	0	0
Corynebacterium diphtheriae HMT591	1	·									.	Lactobacillus johnsonii HMT819	1	·	0	0
Corynebacterium durum HMT595	1	·									.	Micrococcus luteus HMT087	1	·	0	0
Corynebacterium kroppenstedtii HMT049	1	·									.	Novosphingobium humi HMT006	1	·	0	0
Enterococcus casseliflavus HMT801	1	·									.	Olsenella sp. HMT939	1	·	0	0
Lachnoanaerobaculum orale HMT082	1	·									.	Staphylococcus cohnii HMT117	1	·	0	0
Lactobacillus acidophilus HMT529	1	·									.	Staphylococcus warneri HMT076	1	·	0	0
Micrococcus luteus HMT087	1	·									.	Treponema sp. HMT264	1	·	0	0
Novosphingobium humi HMT006	1	·									.	Veillonellaceae_[G-1] bacterium HMT145	1	·	0	0
Staphylococcus aureus HMT550	1	·									.	Stomatobaculum sp. HMT373	1	·	0	0
Staphylococcus capitis HMT116	1	·									.	Corynebacterium simulans HMT062	1	·	0	0
Stomatobaculum longum HMT419	1	·									.	Corynebacterium singulare HMT063	1	·	0	0
Treponema sp. HMT264	1	·									.	Lachnoanaerobaculum sp. HMT083	1	·	0	0
Treponema sp. HMT269	1	·									.	Treponema sp. HMT269	1	·	0	0
