# Supplementary material for: Oral microbiota in an aging Swedish population with high dental disease burden: an observational registry-based study
Source: Front Oral Health. 2026 Jan 6;6:1709163. doi: 10.3389/froh.2025.1709163 (PMC12816219; doi:10.3389/froh.2025.1709163)
Supplement: Supplementary file 3 [file Table3.xlsx]

## Sheet: Table S3
Supplemental Table S3 (corresponds to Figure 5C,D in the main text). PLS and MaSlin3 regression results for species prevalence and relative abundance in 617 samples with D3 as dependent variable. MasLin3 regression included the covariates number of reads,age, sex, and year difference between saliva collection and dental examination.
Species prevalence vs D3												Species relative abundance if >0 vs D3
			PLS regression			MasLin 3 regression including covariates in the model									PLS regression			MasLin 3 regression including covariates in the model
Species	Grp_ds	Color in Fig 5C	Loading c[2]	VIP		Coefficient	Stderr	p-value	N non-zero	Notes		Species	Grp_lns	Color in Fig 5D	Loading c[2]	VIP		Coefficient	Stderr	p-value	N non-zero	Notes
Aeriscardovia bacterium HMT407	5	·	0.431618	3.74419		0.428187	0.168287	0.0109467	2	Less than 50 with vlue >0	.	Capnocytophaga sp. HMT336	5	·	0.300873	3.92849		0.256991	0.0745008	0.000572735	210
Lachnospiraceae [G-2] bacterium HMT088	5	·	0.352051	3.13648		0.350473	0.137795	0.0109767	4	Less than 50 with vlue >0	.	Peptidiphaga gingivicola HMT848	5	·	0.240282	3.13831		0.221715	0.0802667	0.00614069	70
Limosilactobacillus sp. HMT052	5	·	0.283163	2.47412		0.375878	0.157521	0.017023	4	Less than 50 with vlue >0	.	Fusobacterium nucleatum HMT698	5	·	0.187093	2.4433		0.367687	0.146529	0.0112126	145
Treponema sp. HMT251	5	·	0.254894	2.41748		0.305264	0.145282	0.0356249	4	Less than 50 with vlue >0	.	Saccharibacteria_(TM7) [G-5] bacterium HMT356	5	·	0.180376	2.3554		0.174087	0.0827565	0.0288575	314
Fannyhessea sp. HMT416	5	·	0.251659	2.40716		0.321996	0.138141	0.0197577	6	Less than 50 with vlue >0	.	Neisseria sicca HMT764	5	·	0.177339	2.34806		0.237896	0.0998917	0.0148202	198
Pseudoramibacter alactolyticus HMT538	5	·	0.214773	2.18413		0.272745	0.13468	0.0428536	7	Less than 50 with vlue >0	.	Scardovia wiggsiae HMT195	5	·	0.176458	2.30472		0.236194	0.103405	0.0209224	78
Prevotella sp. HMT942	5	·	0.243959	2.05516		0.291493	0.117798	0.0133419	19	Less than 50 with vlue >0	.	Actinomyces sp. HMT448	5	·	0.173979	2.26184		0.22348	0.0930192	0.014289	151
Prevotella sp. HMT443	5	·	0.219152	1.88748		0.239292	0.095887	0.0125759	51		.	Eggerthia catenaformis HMT569	5	·	0.163453	2.12526		0.274072	0.123604	0.0241086	110
Anaeroglobus geminatus HMT121	5	·	0.153394	1.77526		0.194581	0.0937844	0.0380084	76		.	Capnocytophaga sp. HMT380	5	·	0.150047	1.95433		0.179257	0.0820403	0.0278566	52
Erysipelotrichaceae [G-1] bacterium HMT904	5	·	0.174268	1.77495		0.231124	0.114654	0.0438167	20	Less than 50 with vlue >0	.	Actinomyces sp. HMT169	5	·	0.14072	1.83031		0.118777	0.0567886	0.0296225	339
Lactobacillus ultunensis HMT461	5	·	0.160917	1.71524		0.256018	0.119865	0.0326885	17	Less than 50 with vlue >0	.	Saccharibacteria_(TM7) [G-1] bacterium HMT347	5	·	0.138583	1.81132		0.263043	0.132863	0.0425944	118
Lactobacillus crispatus HMT817	5	·	0.16528	1.68118		0.266532	0.134507	0.0475295	10	Less than 50 with vlue >0	.	Streptococcus mutans HMT686	5	·	0.133029	1.76737		0.235566	0.118529	0.0418307	105
Cardiobacterium hominis HMT633	5	·	0.153809	1.60873		0.24294	0.113234	0.031915	326		.	Neisseria sp. HMT018	4	·	0.224739	3.25535		0.104956	0.0616036	0.0708891	191
Prevotella sp. HMT315	5	·	0.156159	1.60368		0.184011	0.0869223	0.0342634	152		.	Peptostreptococcaceae [G-1] [Eubacterium]_sulci HMT467	4	·	0.159784	2.82386		0.0565831	0.0684305	0.332369	524
Phocaeicola abscessus HMT272	4	·	0.180845	2.05475		0.262595	0.112566	0.0196574	21	Less than 50 with vlue >0	.	Alloscardovia omnicolens HMT198	4	·	0.202139	2.65114		0.145175	0.0982196	0.117066	200
Desulfobulbus sp. HMT041	4	·	0.1326	1.87374		0.215808	0.121306	0.0752349	17	Less than 50 with vlue >0	.	Lancefieldella sp. HMT199	4	·	0.193821	2.57941		0.0782229	0.0592869	0.150342	94
Actinomyces sp. HMT897	4	·	0.189968	1.85013		0.273836	0.148469	0.0651249	6	Less than 50 with vlue >0	.	Selenomonas sp. HMT149	4	·	0.149708	2.48902		0.0510514	0.0713091	0.391301	540
Olsenella sp. HMT807	4	·	0.138388	1.8488		0.184046	0.0942212	0.0507793	65		.	Selenomonas dianae HMT139	4	·	0.150618	2.3887		0.0885141	0.0583167	0.102257	206
Ligilactobacillus salivarius HMT756	4	·	0.136802	1.577		0.229043	0.126958	0.0712179	15	Less than 50 with vlue >0	.	Leptotrichia sp. HMT463	4	·	0.160608	2.35493		0.0648809	0.073904	0.312667	268
Neisseria lactamica HMT649	4	·	0.182233	1.56131		0.229856	0.145966	0.11532	8	Less than 50 with vlue >0	.	Capnocytophaga sp. HMT324	4	·	0.167076	2.21866		0.11574	0.0664491	0.067553	107
Capnocytophaga sp. HMT380	4	·	0.107428	1.54576		0.165376	0.101377	0.102829	52		.	Saccharibacteria_(TM7) [G-1] bacterium HMT349	4	·	0.163091	2.13322		0.157749	0.0956007	0.0825398	213
Mitsuokella sp. HMT131	4	·	0.134482	1.52442		0.168098	0.101773	0.0985961	44	Less than 50 with vlue >0	.	Lachnoanaerobaculum saburreum HMT494	4	·	0.107179	2.09761		0.0121712	0.0494229	0.644572	285
Lacticaseibacillus paracasei HMT716	4	·	0.166633	1.50256		0.205654	0.144812	0.155566	8	Less than 50 with vlue >0	.	Mitsuokella sp. HMT131	4	·	0.158931	2.08136		0.13696	0.0960463	0.13559	44	Less than 50 with vlue >0
Cutibacterium acnes HMT530	4	·	0.13742	1.44106		0.17642	0.105476	0.0944035	40	Less than 50 with vlue >0	.	Treponema sp. HMT237	4	·	0.150927	1.98127		0.137864	0.0887022	0.0993333	212
Treponema sp. HMT517	4	·	0.12221	1.40357		0.212411	0.144672	0.142042	9	Less than 50 with vlue >0	.	Treponema sp. HMT236	4	·	0.149547	1.96745		0.140704	0.0854321	0.0853135	67
Anaerococcus sp. HMT290	4	·	0.164813	1.38872		NA	NA	NA	NA	Not accepted in regression	.	Selenomonas flueggei HMT125	4	·	0.113311	1.96423		0.0212787	0.0636646	0.613928	304
Actinomyces viscosus HMT688	4	·	0.101946	1.37214		0.159254	0.116302	0.170902	28	Less than 50 with vlue >0	.	Shuttleworthia satelles HMT095	4	·	0.149516	1.95928		0.176506	0.103822	0.0772709	89
Streptococcus cristatus HMT886	4	·	0.101772	1.29343		0.10183	0.099311	0.305193	152		.	Saccharibacteria_(TM7) [G-3] bacterium HMT351	4	·	0.118756	1.85469		0.0675486	0.0597055	0.203831	495
Aggregatibacter actinomycetemcomitans HMT531	4	·	0.136872	1.23599		0.13752	0.0957966	0.151133	69		.	Tannerella sp. HMT808	4	·	0.140279	1.82804		0.0962908	0.0672571	0.125274	77
Oribacterium parvum HMT934	4	·	0.140175	1.21205		0.306972	0.235546	0.192494	544		.	Fretibacterium sp. HMT359	4	·	0.131654	1.72746		0.0961451	0.07915	0.186046	95
Treponema amylovorum HMT541	4	·	0.115261	1.19081		0.151989	0.0887235	0.0867016	97		.	Neisseria weaveri HMT092	4	·	0.120294	1.68985		0.0835819	0.0526071	0.0880319	357
Porphyromonas sp. HMT277	4	·	0.119112	1.16366		0.150058	0.106288	0.158007	41	Less than 50 with vlue >0	.	Centipeda periodontii HMT726	4	·	0.122098	1.65778		0.0899851	0.0951913	0.293949	134
Fusobacterium gonidiaformans HMT860	4	·	0.137267	1.15639		0.193371	0.167493	0.248294	8	Less than 50 with vlue >0	.	Treponema sp. HMT230	4	·	0.114204	1.61671		0.0810889	0.0848086	0.284711	170
Candidatus_Saccharimonas aalborgensis HMT988	4	·	0.10036	1.11889		0.205824	0.140588	0.143187	16	Less than 50 with vlue >0	.	Desulfobulbus sp. HMT041	4	·	0.117219	1.52441		0.131826	0.110136	0.223802	17	Less than 50 with vlue >0
Moraxella nonliquefaciens HMT098	4	·	0.121792	1.09737		0.180885	0.137169	0.187267	16	Less than 50 with vlue >0	.	Campylobacter gracilis HMT623	4	·	0.116943	1.52406		0.0971307	0.0597627	0.0824766	430
Mitsuokella multacida HMT684	4	·	0.106809	1.05366		0.199374	0.192251	0.299713	4	Less than 50 with vlue >0	.	Actinomyces sp. HMT171	4	·	0.11382	1.50261		0.0492878	0.0470377	0.227339	195
Neisseria oralis HMT014	4	·	0.115669	1.02978		0.143869	0.101106	0.154749	373		.	Selenomonas sp. HMT920	4	·	0.110304	1.48905		0.118335	0.0995689	0.200157	116
Prevotella sp. HMT515	4	·	0.111168	1.01202		0.199046	0.167354	0.234293	8	Less than 50 with vlue >0	.	Treponema maltophilum HMT664	4	·	0.113413	1.47557		0.093809	0.0781439	0.189787	117
Solobacterium moorei HMT678	4	·	0.113066	0.997382		0.303726	0.286074	0.288369	570		.	Filifactor alocis HMT539	4	·	0.108643	1.43597		0.105689	0.0873252	0.188722	174
Peptostreptococcus stomatis HMT112	4	·	0.1086	0.920256		0.111209	0.0901767	0.217489	332		.	Prevotella sp. HMT942	4	·	0.103143	1.34857		0.216844	0.187131	0.244419	19	Less than 50 with vlue >0
Actinomyces graevenitzii HMT866	4	·	0.104956	0.91583		0.155983	0.155054	0.314419	517		.	Aggregatibacter actinomycetemcomitans HMT531	3	·	-0.258195	3.45167		-0.258232	0.0838079	0.00580312	69
Dietzia cinnamea HMT368	4	·	0.10397	0.878295		0.151982	0.25347	0.548771	2	Less than 50 with vlue >0	.	Actinomyces graevenitzii HMT866	3	·	-0.112866	1.67242		-0.161355	0.0646566	0.0279023	517
Ruminococcaceae [G-1] bacterium HMT075	3	·	-0.207778	1.74987		-0.184353	0.0862174	0.0324981	503		.	Lachnospiraceae [G-2] bacterium HMT096	3	·	-0.114608	1.66156		-0.245869	0.110301	0.0377331	288
Veillonella denticariosi HMT887	3	·	-0.14314	1.24148		-0.269179	0.123282	0.0290035	563		.	Prevotella multiformis HMT685	2	·	-0.193761	2.51948		-0.237651	0.121836	0.0700511	127
Parvimonas sp. HMT110	2	·	-0.232199	2.17028		-0.798853	0.421885	0.058287	76		.	Streptococcus sanguinis HMT758	2	·	-0.152302	2.20987		-0.0707418	0.050605	0.279908	613
Fusobacterium nucleatum HMT698	2	·	-0.184561	2.07516		-0.168209	0.121964	0.167844	145		.	Prevotella dentalis HMT583	2	·	-0.153906	2.01048		-0.130695	0.0777523	0.141092	179
Capnocytophaga sp. HMT336	2	·	-0.169494	2.01981		-0.128543	0.0954772	0.178198	210		.	Porphyromonas gingivalis HMT619	2	·	-0.14478	1.90773		-0.225143	0.161971	0.193986	129
Treponema maltophilum HMT664	2	·	-0.112027	1.90359		-0.0454518	0.104958	0.664979	117		.	Leptotrichia sp. HMT225	2	·	-0.125627	1.88706		-0.117125	0.052	0.0599289	302
Streptococcus intermedius HMT644	2	·	-0.133617	1.82044		-0.116922	0.0918275	0.20292	225		.	Aggregatibacter sp. HMT949	2	·	-0.126048	1.83831		-0.124316	0.0740711	0.145284	133
Campylobacter gracilis HMT623	2	·	-0.162008	1.80946		-0.13707	0.0880387	0.119487	430		.	Streptococcus mitis HMT677	2	·	-0.113589	1.76516		-0.0433105	0.0616609	0.630437	613
Selenomonas sp. HMT892	2	·	-0.128931	1.78806		-0.0810188	0.114821	0.480432	114		.	Prevotella sp. HMT443	2	·	-0.11532	1.63821		-0.157711	0.130866	0.276783	51
Peptostreptococcaceae [G-7] [Eubacterium]_yurii HMT377	2	·	-0.143385	1.73227		-0.137699	0.144048	0.339109	88		.	Haemophilus sputorum HMT944	2	·	-0.10968	1.55633		-0.12225	0.0562369	0.065572	564
Saccharibacteria (TM7) [G-1] bacterium HMT349	2	·	-0.110803	1.68167		-0.0546448	0.0869841	0.529862	213		.	Saccharibacteria_(TM7) [G-1] bacterium HMT348	2	·	-0.10324	1.49191		-0.10436	0.0636289	0.166628	349
Actinomyces sp. HMT448	2	·	-0.122706	1.67086		-0.0812769	0.1011	0.421442	151		.	Fretibacterium sp. HMT362	2	·	-0.106648	1.47919		-0.115067	0.0880619	0.258797	56
Fusobacterium sp. HMT205	2	·	-0.118773	1.66156		-0.138392	0.215187	0.520142	36	Less than 50 with vlue >0	.	Fusobacterium sp. HMT370	1	·	0.0258839	2.16997
Streptococcus anginosus HMT543	2	·	-0.105406	1.6598		-0.0698505	0.0993095	0.48183	148		.	Prevotella sp. HMT396	1	·	0.0916126	2.14673
Leptotrichia sp. HMT392	2	·	-0.138987	1.64894		-0.0959967	0.0874609	0.272381	247		.	Campylobacter showae HMT763	1	·	0.0646588	2.02069
Capnocytophaga sp. HMT335	2	·	-0.130201	1.60392		-0.149193	0.172386	0.386787	64		.	Saccharibacteria_(TM7) [G-1] bacterium HMT957	1	·	0.0801208	2.00001
Actinomyces sp. HMT169	2	·	-0.139996	1.58211		-0.126689	0.0842292	0.132558	339		.	Lachnoanaerobaculum umeaense HMT107	1	·	0.0129673	1.99401
Schaalia sp. HMT178	2	·	-0.144102	1.56407		-0.770632	0.872842	0.377291	15	Less than 50 with vlue >0	.	Solobacterium moorei HMT678	1	·	0.0671971	1.97917
Treponema sp. HMT246	2	·	-0.143863	1.53252		-0.828535	0.892229	0.35309	16	Less than 50 with vlue >0	.	Rothia dentocariosa HMT587	1	·	-0.0464679	1.95825
Prevotella marshii HMT665	2	·	-0.12132	1.52517		-0.119833	0.143185	0.402644	81		.	Schaalia meyeri HMT671	1	·	0.00766615	1.93508
Centipeda periodontii HMT726	2	·	-0.127987	1.52002		-0.106199	0.113567	0.349727	134		.	Oribacterium parvum HMT934	1	·	0.0540341	1.93437
Treponema sp. HMT270	2	·	-0.157257	1.49927		-0.288439	0.231548	0.212875	68		.	Fusobacterium periodonticum HMT201	1	·	0.0831577	1.92459
Johnsonella sp. HMT166	2	·	-0.12519	1.40625		-0.898972	0.947842	0.342905	10	Less than 50 with vlue >0	.	Leptotrichia sp. HMT215	1	·	-0.0556785	1.86577
Neisseria cinerea HMT956	2	·	-0.163777	1.39755		-0.149997	0.0850167	0.0776766	365		.	Saccharibacteria_(TM7) [G-1] bacterium HMT352	1	·	0.0695636	1.85217
Schaalia meyeri HMT671	2	·	-0.128989	1.38678		-0.145363	0.10569	0.169016	170		.	Tannerella sp. HMT286	1	·	0.0274453	1.82478
Arachnia rubra HMT194	2	·	-0.129383	1.35994		-0.324184	0.374383	0.386536	28	Less than 50 with vlue >0	.	Peptostreptococcus stomatis HMT112	1	·	-0.0114128	1.82099
Campylobacter rectus HMT748	2	·	-0.110318	1.34769		-0.0798781	0.0870685	0.358924	435		.	Mogibacterium diversum HMT593	1	·	-0.0161276	1.78303
Mollicutes [G-1] bacterium HMT504	2	·	-0.141038	1.33633		-0.846274	0.860345	0.32529	23	Less than 50 with vlue >0	.	Schaalia cardiffensis HMT850	1	·	0.0314039	1.73317
Peptostreptococcaceae [G-6] [Eubacterium]_nodatum HMT694	2	·	-0.107572	1.32873		-0.251937	0.384331	0.512132	18	Less than 50 with vlue >0	.	Butyrivibrio sp. HMT455	1	·	-0.0653903	1.73171
Leptotrichia sp. HMT212	2	·	-0.110928	1.31538		-0.0698609	0.0829303	0.399562	292		.	Selenomonas sp. HMT478	1	·	0.00110912	1.69782
Streptococcus oralis HMT071	2	·	-0.150124	1.31008		-0.215495	0.116383	0.0640844	564		.	Aggregatibacter segnis HMT762	1	·	0.0993279	1.68347
Saccharibacteria (TM7) [G-4] bacterium HMT355	2	·	-0.136759	1.30784		-0.794084	0.84865	0.349426	21	Less than 50 with vlue >0	.	Prevotella pallens HMT714	1	·	0.0512768	1.62436
Leptotrichia sp. HMT463	2	·	-0.15324	1.29561		-0.179926	0.0959175	0.0606773	268		.	Peptostreptococcaceae [G-1] [Eubacterium]_infirmum HMT105	1	·	0.0583342	1.61386
Treponema putidum HMT743	2	·	-0.14127	1.29259		-0.385473	0.296409	0.193439	54		.	Enterococcus italicus HMT803	1	·	0.032013	1.57655
Lachnoanaerobaculum saburreum HMT494	2	·	-0.120652	1.2922		-0.121469	0.0874371	0.164768	285		.	Ruminococcaceae [G-1] bacterium HMT075	1	·	0.0285334	1.56164
Haemophilus pittmaniae HMT946	2	·	-0.124187	1.23722		-0.112848	0.106786	0.29062	165		.	Schaalia sp. HMT180	1	·	0.0219629	1.55333
Saccharibacteria (TM7) [G-1] bacterium HMT952	2	·	-0.100307	1.23617		-0.069765	0.0951256	0.463315	180		.	Aggregatibacter sp. HMT512	1	·	0.0846477	1.5483
Catonella sp. HMT164	2	·	-0.132191	1.21883		-0.35318	0.29053	0.224122	50		.	Streptococcus lactarius HMT948	1	·	-0.0926238	1.53274
Bacteroidetes [G-5] bacterium HMT507	2	·	-0.120746	1.2116		-0.67371	0.836692	0.420701	14	Less than 50 with vlue >0	.	Ruminococcaceae [G-2] bacterium HMT085	1	·	0.0498714	1.51857
Prevotella sp. HMT820	2	·	-0.133359	1.21088		-0.903199	0.866143	0.297049	24	Less than 50 with vlue >0	.	Stomatobaculum sp. HMT097	1	·	0.0907459	1.51794
Bulleidia extructa HMT603	2	·	-0.114842	1.2008		-0.665298	0.88071	0.450002	11	Less than 50 with vlue >0	.	Streptococcus oralis HMT071	1	·	-0.0945729	1.51157
Treponema sp. HMT258	2	·	-0.116226	1.19919		-0.283136	0.364812	0.437681	26	Less than 50 with vlue >0	.	Streptococcus australis HMT073	1	·	-0.0298544	1.50463
Cloacibacterium sp. HMT206	2	·	-0.135138	1.19703		-0.464036	0.387221	0.23077	42	Less than 50 with vlue >0	.	Prevotella shahii HMT795	1	·	0.0395213	1.50129
Streptococcus oralis HMT070	2	·	-0.130528	1.18248		-0.194375	0.105924	0.0664995	522		.	Streptococcus parasanguinis HMT411	1	·	-0.0184798	1.49099
Fusobacterium nucleatum HMT202	2	·	-0.136753	1.17189		-0.202808	0.135187	0.133561	593		.	Campylobacter curvus HMT580	1	·	0.0100129	1.48232
Peptostreptococcaceae [G-7] bacterium HMT922	2	·	-0.137722	1.16146		-1.08327	0.872291	0.214285	38	Less than 50 with vlue >0	.	Streptococcus cristatus HMT886	1	·	-0.0974417	1.47644
Streptococcus oralis HMT398	2	·	-0.135193	1.15988		-0.217237	0.134373	0.105948	587		.	Neisseria sp. HMT020	1	·	-0.0421702	1.44744
Gemella morbillorum HMT046	2	·	-0.134779	1.1552		-0.18861	0.129617	0.145633	587		.	Lachnoanaerobaculum orale HMT082	1	·	0.0283748	1.44441
Prevotella oulorum HMT288	2	·	-0.108246	1.15432		-0.0914254	0.0947883	0.334784	499		.	Catonella morbi HMT165	1	·	0.0687923	1.43728
Veillonellaceae [G-1] bacterium HMT129	2	·	-0.104805	1.13855		-0.516949	0.825021	0.530928	8	Less than 50 with vlue >0	.	Selenomonas sp. HMT136	1	·	0.019288	1.43002
Lactococcus lactis HMT804	2	·	-0.125035	1.13247		-0.310545	0.279818	0.26708	49	Less than 50 with vlue >0	.	Lachnospiraceae [G-3] bacterium HMT100	1	·	-0.0185765	1.42016
Colibacter massiliensis HMT123	2	·	-0.110066	1.12688		-0.274878	0.358708	0.443498	25	Less than 50 with vlue >0	.	Weeksellaceae [G-1] sp. HMT900	1	·	-0.0642268	1.4125
Catonella morbi HMT165	2	·	-0.132048	1.11557		-0.169949	0.113136	0.133054	576		.	Porphyromonas sp. HMT278	1	·	0.0563907	1.40545
Bacteroidetes [G-3] bacterium HMT281	2	·	-0.1037	1.11125		-0.249759	0.359951	0.487763	22	Less than 50 with vlue >0	.	Bifidobacterium longum HMT862	1	·	-0.0905448	1.39007
Arthrospira platensis HMT229	2	·	-0.109641	1.10229		-0.144264	0.144793	0.31908	91		.	Actinomyces massiliensis HMT852	1	·	-0.0900997	1.38973
Selenomonas sp. HMT920	2	·	-0.101574	1.05449		-0.113284	0.122349	0.354493	116		.	Leptotrichia sp. HMT212	1	·	0.0357232	1.38569
Streptococcus cristatus HMT578	2	·	-0.123812	1.04851		-0.29587	0.22729	0.19301	612		.	Streptococcus cristatus HMT578	1	·	-0.0948289	1.38164
Prevotella sp. HMT396	2	·	-0.121462	1.02896		-0.184795	0.114913	0.107808	567		.	Streptococcus sp. HMT064	1	·	-0.0551338	1.37973
Simonsiella muelleri HMT683	2	·	-0.115393	1.01258		-0.179699	0.149406	0.229071	104		.	Leptotrichia buccalis HMT563	1	·	-0.071738	1.37943
Prevotella scopos HMT885	2	·	-0.119722	1.00855		-0.219078	0.157145	0.163283	603		.	Oribacterium asaccharolyticum HMT108	1	·	0.0700156	1.37296
Alloprevotella tannerae HMT466	2	·	-0.103291	1.00835		-0.101032	0.108481	0.351681	548		.	Schaalia sp. HMT172	1	·	-0.0889067	1.37093
Porphyromonas sp. HMT285	1	·									.	Selenomonas infelix HMT639	1	·	-0.000669059	1.36756
Fretibacterium sp. HMT360	1	·									.	Leptotrichia sp. HMT392	1	·	0.0411258	1.36557
Capnocytophaga sp. HMT864	1	·									.	Treponema socranskii HMT769	1	·	0.0998968	1.35871
Dialister pneumosintes HMT736	1	·									.	Prevotella sp. HMT309	1	·	-0.0272379	1.35847
Streptococcus constellatus HMT576	1	·									.	Veillonella denticariosi HMT887	1	·	-0.0604383	1.3581
Prevotella fusca HMT782	1	·									.	Prevotella aurantiaca HMT943	1	·	0.000112549	1.35269
Peptidiphaga gingivicola HMT848	1	·									.	Prevotella sp. HMT315	1	·	0.0777105	1.35182
Filifactor alocis HMT539	1	·									.	Aggregatibacter sp. HMT513	1	·	0.0867886	1.34707
Fretibacterium fastidiosum HMT363	1	·									.	Kingella sp. HMT012	1	·	-0.0734934	1.33789
Clostridiales_[F-1][G-1] bacterium HMT093	1	·									.	Phocaeicola abscessus HMT272	1	·	0.102763	1.33665
Capnocytophaga sp. HMT412	1	·									.	Treponema vincentii HMT029	1	·	-0.0279658	1.29976
Treponema socranskii HMT769	1	·									.	Fusobacterium sp. HMT204	1	·	-0.0840661	1.29849
Selenomonas dianae HMT139	1	·									.	Pseudoramibacter alactolyticus HMT538	1	·	-0.0995008	1.29342
Treponema denticola HMT584	1	·									.	Moraxella nonliquefaciens HMT098	1	·	-0.098204	1.29302
Tannerella forsythia HMT613	1	·									.	Rothia mucilaginosa HMT681	1	·	0.0470175	1.29084
Treponema lecithinolyticum HMT653	1	·									.	Alloprevotella sp. HMT914	1	·	0.0071016	1.28582
Actinomyces oris HMT893	1	·									.	Dialister invisus HMT118	1	·	0.0829434	1.28526
Treponema sp. HMT268	1	·									.	Catonella sp. HMT451	1	·	-0.0887067	1.28444
Veillonellaceae [G-1] bacterium HMT132	1	·									.	Alloprevotella rava HMT302	1	·	0.0193044	1.27267
Fretibacterium sp. HMT362	1	·									.	Veillonellaceae [G-1] bacterium HMT150	1	·	-0.0971564	1.26491
Treponema sp. HMT230	1	·									.	Porphyromonas sp. HMT284	1	·	-0.009593	1.2567
Capnocytophaga sp. HMT338	1	·									.	Streptococcus anginosus HMT543	1	·	-0.0957069	1.25597
Prevotella saccharolytica HMT781	1	·									.	Prevotella oulorum HMT288	1	·	0.09619	1.25506
Veillonellaceae [G-1] bacterium HMT155	1	·									.	Streptococcus sp. HMT061	1	·	0.0684152	1.2507
Capnocytophaga endodontalis HMT326	1	·									.	Fusobacterium sp. HMT203	1	·	-0.0839881	1.22999
Tannerella sp. HMT808	1	·									.	Prevotella saccharolytica HMT781	1	·	-0.0424543	1.22181
Prevotella buccae HMT560	1	·									.	Neisseria cinerea HMT956	1	·	0.0314597	1.22014
Peptidiphaga sp. HMT183	1	·									.	Prevotella sp. HMT475	1	·	0.0924196	1.21593
Selenomonas sp. HMT146	1	·									.	Abiotrophia defectiva HMT389	1	·	0.082773	1.19796
Veillonellaceae [G-1] bacterium HMT150	1	·									.	Treponema sp. HMT231	1	·	-0.0847451	1.19737
Parvimonas micra HMT111	1	·									.	Capnocytophaga haemolytica HMT627	1	·	0.0906155	1.19719
Prevotella maculosa HMT289	1	·									.	Prevotella fusca HMT782	1	·	0.00425678	1.19634
Fusobacterium sp. HMT204	1	·									.	Peptococcus sp. HMT168	1	·	0.0869794	1.18518
Cardiobacterium valvarum HMT540	1	·									.	Fretibacterium sp. HMT360	1	·	0.0908096	1.18514
Bacteroidetes [G-5] bacterium HMT511	1	·									.	Riemerella sp. HMT322	1	·	0.0811129	1.18338
Leptotrichia sp. HMT223	1	·									.	Fusobacterium nucleatum HMT420	1	·	0.0795751	1.18157
Treponema sp. HMT231	1	·									.	Mitsuokella sp. HMT521	1	·	0.0120714	1.17802
Actinomyces naeslundii HMT176	1	·									.	Prevotella nigrescens HMT693	1	·	-0.0501279	1.17704
Actinomyces dentalis HMT888	1	·									.	Actinomyces naeslundii HMT176	1	·	0.0638136	1.17646
Limosilactobacillus vaginalis HMT051	1	·									.	Streptococcus salivarius HMT755	1	·	-0.0323493	1.17075
Prevotella sp. HMT301	1	·									.	Erysipelotrichaceae [G-1] bacterium HMT905	1	·	0.0870419	1.16805
Peptostreptococcaceae [G-4] bacterium HMT369	1	·									.	Campylobacter sp. HMT044	1	·	-0.020842	1.16544
Saccharibacteria (TM7) [G-1] bacterium HMT346	1	·									.	Rothia aeria HMT188	1	·	-0.021745	1.16087
Scardovia wiggsiae HMT195	1	·									.	Fusobacterium hwasookii HMT953	1	·	0.0238063	1.16084
Actinomyces sp. HMT171	1	·									.	Prevotella sp. HMT305	1	·	0.0377512	1.15857
Oribacterium sp. HMT078	1	·									.	Parvimonas sp. HMT393	1	·	-0.0245207	1.15571
Parascardovia denticolens HMT586	1	·									.	Capnocytophaga gingivalis HMT337	1	·	-0.0450287	1.1494
Fretibacterium sp. HMT359	1	·									.	Prevotella jejuni HMT313	1	·	0.0808337	1.14021
Selenomonas sp. HMT126	1	·									.	Neisseria bacilliformis HMT013	1	·	-0.0874816	1.13754
Saccharibacteria (TM7) [G-1] bacterium HMT347	1	·									.	Prevotella sp. HMT472	1	·	-0.007556	1.13113
Kingella sp. HMT012	1	·									.	Fretibacterium fastidiosum HMT363	1	·	0.0546533	1.13009
Peptostreptococcaceae [G-9] [Eubacterium]_brachy HMT557	1	·									.	Prevotella loescheii HMT658	1	·	-0.0579834	1.12904
Actinomyces massiliensis HMT852	1	·									.	Absconditabacteria_(SR1) [G-1] bacterium HMT345	1	·	0.0720839	1.12712
Saccharibacteria (TM7) [G-2] bacterium HMT350	1	·									.	Streptococcus peroris HMT728	1	·	-0.0348898	1.12202
Streptococcus mutans HMT686	1	·									.	Porphyromonas catoniae HMT283	1	·	0.0549328	1.11477
Peptococcus sp. HMT167	1	·									.	Weeksellaceae [G-1] sp. HMT931	1	·	-0.0752043	1.11415
Prevotella dentalis HMT583	1	·									.	Alloprevotella sp. HMT308	1	·	0.0470119	1.1041
Prevotella oralis HMT705	1	·									.	Saccharibacteria_(TM7) [G-1] bacterium HMT346	1	·	0.0823052	1.0985
Dialister invisus HMT118	1	·									.	Leptotrichia sp. HMT417	1	·	0.00769376	1.08656
Treponema sp. HMT253	1	·									.	Aggregatibacter paraphrophilus HMT720	1	·	-0.0436879	1.08029
Saccharibacteria (TM7) [G-1] bacterium HMT869	1	·									.	Streptococcus sp. HMT066	1	·	-0.0315953	1.07878
Prevotella micans HMT378	1	·									.	Megasphaera micronuciformis HMT122	1	·	0.0130714	1.07154
Butyrivibrio sp. HMT080	1	·									.	Alloprevotella sp. HMT473	1	·	-0.0525042	1.06296
Actinomyces gerencseriae HMT618	1	·									.	Lancefieldella parvula HMT723	1	·	0.0295359	1.05493
Actinomyces sp. HMT175	1	·									.	Arachnia propionica HMT739	1	·	0.0751013	1.05288
Selenomonas infelix HMT639	1	·									.	Streptococcus gordonii HMT622	1	·	-0.00593593	1.04428
Prevotella baroniae HMT553	1	·									.	Veillonella rogosae HMT158	1	·	0.0487561	1.03771
Lachnospiraceae [G-8] bacterium HMT500	1	·									.	Aggregatibacter sp. HMT898	1	·	0.0173844	1.03041
Shuttleworthia satelles HMT095	1	·									.	Streptococcus parasanguinis HMT721	1	·	-0.0195443	1.02558
Bacteroidetes [G-3] bacterium HMT280	1	·									.	Pseudoleptotrichia sp. HMT221	1	·	0.00782772	1.01998
Selenomonas artemidis HMT124	1	·									.	Prevotella oris HMT311	1	·	0.0151073	1.01283
Prevotella loescheii HMT658	1	·									.	Selenomonas sputigena HMT151	1	·	0.0430657	1.01259
Prevotella sp. HMT472	1	·									.	Selenomonas sp. HMT479	1	·	0.0347111	1.01149
Peptostreptococcaceae [G-5] [Eubacterium]_saphenum HMT759	1	·									.	Campylobacter concisus HMT575	1	·	0.0279382	1.01128
Selenomonas sp. HMT138	1	·									.	Alloprevotella sp. HMT912	1	·	0.0679427	1.00392
Saccharibacteria (TM7) [G-5] bacterium HMT356	1	·									.	Porphyromonas sp. HMT275	1	·	0.0187837	1.00052
Bacteroidales [G-2] bacterium HMT274	1	·									.	Capnocytophaga sp. HMT864	1	·	0.0721754	0.979051
Bacteroidetes [G-3] bacterium HMT365	1	·									.	Aggregatibacter aphrophilus HMT545	1	·	-0.0402371	0.976453
Selenomonas sp. HMT919	1	·									.	Haemophilus paraphrohaemolyticus HMT035	1	·	-0.0367679	0.976349
Saccharibacteria (TM7) [G-1] bacterium HMT488	1	·									.	Capnocytophaga sp. HMT412	1	·	0.06414	0.973717
Selenomonas sp. HMT937	1	·									.	Tannerella forsythia HMT613	1	·	0.0736694	0.971574
Leptotrichia sp. HMT879	1	·									.	Veillonella sp. HMT917	1	·	-0.0628304	0.969241
Leptotrichia wadei HMT222	1	·									.	Prevotella intermedia HMT643	1	·	-0.0710927	0.96096
Selenomonas sp. HMT134	1	·									.	Limosilactobacillus sp. HMT052	1	·	-0.0738162	0.960931
Selenomonas sp. HMT481	1	·									.	Bifidobacterium dentium HMT588	1	·	0.0720903	0.959584
Actinomyces johnsonii HMT849	1	·									.	Prevotella nanceiensis HMT299	1	·	-0.0314851	0.958356
Prevotella enoeca HMT600	1	·									.	Stomatobaculum longum HMT419	1	·	-0.0155603	0.949748
Lactobacillus gasseri HMT615	1	·									.	Absconditabacteria_(SR1) [G-1] bacterium HMT874	1	·	-0.0374718	0.947927
Capnocytophaga haemolytica HMT627	1	·									.	Treponema sp. HMT253	1	·	0.0729242	0.947795
Lactobacillus acidophilus HMT529	1	·									.	Streptococcus sinensis HMT767	1	·	-0.0331685	0.940103
Johnsonella ignava HMT635	1	·									.	Staphylococcus epidermidis HMT601	1	·	0.0723219	0.940012
Leptotrichia hongkongensis HMT213	1	·									.	Porphyromonas sp. HMT285	1	·	-0.0384707	0.939808
Leptotrichia hofstadii HMT224	1	·									.	Absconditabacteria_(SR1) [G-1] bacterium HMT875	1	·	-0.0621775	0.939258
Weeksellaceae [G-1] sp. HMT900	1	·									.	Parvimonas micra HMT111	1	·	-0.0369035	0.935876
Porphyromonas uenonis HMT785	1	·									.	Neisseria polysaccharea HMT737	1	·	-0.0616567	0.921674
Arachnia propionica HMT739	1	·									.	Campylobacter rectus HMT748	1	·	0.0456319	0.910149
Eggerthia catenaformis HMT569	1	·									.	Candidatus_Saccharimonas aalborgensis HMT988	1	·	-0.0669471	0.908394
Streptococcus pyogenes HMT745	1	·									.	Streptococcus vestibularis HMT021	1	·	-0.065652	0.906789
Bifidobacterium dentium HMT588	1	·									.	Peptidiphaga sp. HMT183	1	·	0.049539	0.903923
Streptococcus sp. HMT056	1	·									.	Streptococcus pneumoniae HMT734	1	·	0.0567958	0.901338
Capnocytophaga ochracea HMT700	1	·									.	Granulicatella adiacens HMT534	1	·	-0.0402688	0.899267
Erysipelotrichaceae [G-1] bacterium HMT905	1	·									.	Haemophilus parahaemolyticus HMT945	1	·	-0.0657087	0.895061
Selenomonas sp. HMT936	1	·									.	Neisseria subflava HMT476	1	·	-0.0501743	0.889666
Mogibacterium timidum HMT042	1	·									.	Capnocytophaga sp. HMT863	1	·	-0.0383347	0.88828
Actinomyces sp. HMT170	1	·									.	Peptostreptococcaceae [G-7] [Eubacterium]_yurii HMT377	1	·	0.0163367	0.880952
Aggregatibacter aphrophilus HMT545	1	·									.	Prevotella denticola HMT291	1	·	-0.0142233	0.879284
Peptostreptococcaceae [G-7] bacterium HMT081	1	·									.	Neisseria flava HMT609	1	·	-0.0548799	0.873391
Scardovia inopinata HMT642	1	·									.	Capnocytophaga sp. HMT338	1	·	-0.0629844	0.864716
Selenomonas noxia HMT130	1	·									.	Saccharibacteria_(TM7) [G-2] bacterium HMT350	1	·	-0.0332238	0.857956
Treponema sp. HMT260	1	·									.	Eikenella sp. HMT011	1	·	-0.0459953	0.855919
Staphylococcus epidermidis HMT601	1	·									.	Haemophilus sp. HMT036	1	·	0.0603841	0.854743
Enterococcus italicus HMT803	1	·									.	Kingella kingae HMT646	1	·	0.0078354	0.845947
Treponema sp. HMT237	1	·									.	Porphyromonas sp. HMT277	1	·	0.0618602	0.841277
Treponema sp. HMT951	1	·									.	Treponema medium HMT667	1	·	0.0047786	0.837605
Capnocytophaga sp. HMT323	1	·									.	Saccharibacteria_(TM7) [G-6] bacterium HMT870	1	·	-0.047238	0.820395
Mycoplasma salivarium HMT754	1	·									.	Veillonella parvula HMT161	1	·	-0.0557146	0.81984
Leptotrichia buccalis HMT563	1	·									.	Fusobacterium nucleatum HMT200	1	·	-0.0522813	0.818417
Catonella sp. HMT451	1	·									.	Fannyhessea sp. HMT416	1	·	0.0626112	0.814697
Absconditabacteria (SR1) [G-1] bacterium HMT874	1	·									.	Arthrospira platensis HMT229	1	·	0.0612264	0.813265
Veillonella sp. HMT780	1	·									.	Schaalia odontolytica HMT701	1	·	0.041436	0.812649
Streptococcus pneumoniae HMT734	1	·									.	Mogibacterium timidum HMT042	1	·	0.0620154	0.812596
Treponema vincentii HMT029	1	·									.	Veillonellaceae [G-1] bacterium HMT155	1	·	0.0548319	0.804656
Neisseria sicca HMT764	1	·										Pseudoleptotrichia sp. HMT219	1	·	-0.048827	0.80183
Abiotrophia defectiva HMT389	1	·										Cardiobacterium hominis HMT633	1	·	-0.0397597	0.798539
Porphyromonas catoniae HMT283	1	·										Streptococcus oralis HMT398	1	·	0.014892	0.791438
Leptotrichia sp. HMT909	1	·									.	Porphyromonas pasteri HMT279	1	·	0.0188484	0.789402
Capnocytophaga sp. HMT324	1	·									.	Cardiobacterium valvarum HMT540	1	·	0.0122287	0.787242
Leptotrichia sp. HMT225	1	·									.	Selenomonas sp. HMT481	1	·	0.0441952	0.784094
Pseudoleptotrichia goodfellowii HMT845	1	·									.	Streptococcus sp. HMT074	1	·	0.021188	0.783663
Olsenella uli HMT038	1	·									.	Streptococcus oralis HMT070	1	·	-0.0103975	0.780075
Limosilactobacillus reuteri HMT938	1	·									.	Oribacterium sinus HMT457	1	·	0.0546391	0.777889
Lancefieldella rimae HMT750	1	·									.	Neisseria perflava HMT101	1	·	0.042195	0.775932
Lachnospiraceae [G-7] bacterium HMT086	1	·									.	Capnocytophaga sp. HMT332	1	·	-0.0108924	0.775148
Treponema sp. HMT242	1	·									.	Prevotella oralis HMT705	1	·	0.0488176	0.774641
Limosilactobacillus fermentum HMT608	1	·									.	Kingella denitrificans HMT582	1	·	0.0162232	0.769668
Prevotella sp. HMT300	1	·									.	Anaeroglobus geminatus HMT121	1	·	0.0517358	0.765993
Leptotrichia shahii HMT214	1	·									.	Prevotella sp. HMT515	1	·	0.058582	0.763276
Peptostreptococcaceae [G-7] [Eubacterium]_yurii HMT106	1	·									.	Mobiluncus mulieris HMT830	1	·	0.0505837	0.759018
Selenomonas sp. HMT442	1	·									.	Capnocytophaga leadbetteri HMT329	1	·	-0.0147978	0.754399
Prevotella multiformis HMT685	1	·									.	Lactobacillus acidophilus HMT529	1	·	-0.0575351	0.752603
Corynebacterium durum HMT595	1	·									.	Haemophilus pittmaniae HMT946	1	·	0.000361657	0.744418
Aggregatibacter sp. HMT949	1	·									.	Prevotella micans HMT378	1	·	0.0421429	0.743284
Selenomonas sp. HMT137	1	·									.	Saccharibacteria_(TM7) [G-1] bacterium HMT952	1	·	0.031885	0.742566
Saccharibacteria (TM7) [G-8] bacterium HMT955	1	·									.	Bacteroidetes [G-5] bacterium HMT511	1	·	0.0537171	0.74136
Kingella oralis HMT706	1	·									.	Neisseria meningitidis HMT669	1	·	0.0161346	0.739467
Ottowia sp. HMT894	1	·									.	Gemella haemolysans HMT626	1	·	0.0151755	0.738597
Fusobacterium nucleatum HMT200	1	·									.	Kingella sp. HMT459	1	·	0.0367072	0.73833
Corynebacterium matruchotii HMT666	1	·									.	Selenomonas sp. HMT892	1	·	0.0416228	0.733808
Capnocytophaga granulosa HMT325	1	·									.	Aggregatibacter sp. HMT458	1	·	-0.0509341	0.730543
Leptotrichia sp. HMT217	1	·									.	Alloprevotella tannerae HMT466	1	·	0.0557725	0.730123
Capnocytophaga sp. HMT332	1	·									.	Cutibacterium acnes HMT530	1	·	-0.0500551	0.724233
Prevotella denticola HMT291	1	·									.	Gracilibacteria_(GN02) [G-1] bacterium HMT872	1	·	-0.0367234	0.718939
Neisseria weaveri HMT092	1	·									.	Fusobacterium nucleatum HMT202	1	·	0.028064	0.706236
Treponema sp. HMT235	1	·									.	Streptococcus constellatus HMT576	1	·	0.0106783	0.696237
Moraxella osloensis HMT711	1	·									.	Capnocytophaga granulosa HMT325	1	·	-0.0276688	0.69452
Pseudoleptotrichia sp. HMT219	1	·									.	Capnocytophaga endodontalis HMT326	1	·	0.0454983	0.689088
Alloprevotella rava HMT302	1	·									.	Haemophilus sp. HMT908	1	·	0.0165638	0.685859
Eikenella corrodens HMT577	1	·									.	Cloacibacterium sp. HMT206	1	·	0.0517546	0.683268
Gracilibacteria (GN02) [G-2] bacterium HMT873	1	·									.	Prevotella marshii HMT665	1	·	0.0369677	0.67579
Fretibacterium sp. HMT361	1	·									.	Peptostreptococcaceae [G-9] [Eubacterium]_brachy HMT557	1	·	0.00870857	0.675499
Peptostreptococcaceae [G-2] bacterium HMT091	1	·									.	Selenomonas sp. HMT134	1	·	0.0186934	0.675457
Selenomonas sp. HMT479	1	·									.	Corynebacterium durum HMT595	1	·	0.0500779	0.674199
Alloprevotella sp. HMT913	1	·									.	Eikenella corrodens HMT577	1	·	-0.0329916	0.671606
Neisseria sp. HMT499	1	·									.	Streptococcus intermedius HMT644	1	·	0.046583	0.670126
Treponema sp. HMT250	1	·									.	Prevotella pleuritidis HMT303	1	·	0.0177364	0.666519
Odoribacter bacterium HMT516	1	·									.	Odoribacter bacterium HMT516	1	·	-0.0508634	0.661104
Aggregatibacter sp. HMT512	1	·									.	Olsenella sp. HMT807	1	·	-0.0425126	0.660554
Leptotrichia sp. HMT218	1	·									.	Treponema putidum HMT743	1	·	0.0414552	0.660129
Treponema pectinovorum HMT725	1	·									.	Capnocytophaga sputigena HMT775	1	·	-0.021962	0.659422
Fusobacterium hwasookii HMT953	1	·									.	Actinomyces dentalis HMT888	1	·	-0.0503021	0.654107
Prevotella oris HMT311	1	·									.	Erysipelotrichaceae [G-1] bacterium HMT904	1	·	0.0501112	0.653632
Treponema sp. HMT262	1	·									.	Lactobacillus gasseri HMT615	1	·	0.0450065	0.648814
Streptococcus oralis HMT707	1	·									.	Neisseria lactamica HMT649	1	·	0.0489581	0.642605
Schaalia sp. HMT877	1	·									.	Leptotrichia wadei HMT222	1	·	-0.04352	0.641283
Aggregatibacter sp. HMT898	1	·									.	Streptococcus sp. HMT423	1	·	-0.0405968	0.632433
Rothia dentocariosa HMT587	1	·									.	Prevotella scopos HMT885	1	·	0.00718706	0.626144
Neisseria macacae HMT099	1	·									.	Dialister pneumosintes HMT736	1	·	0.0226425	0.625713
Mycoplasma faucium HMT606	1	·									.	Granulicatella elegans HMT596	1	·	0.0415259	0.625068
Actinomyces israelii HMT645	1	·									.	Catonella sp. HMT164	1	·	0.0371495	0.622218
Veillonellaceae [G-1] bacterium HMT135	1	·									.	Alloprevotella sp. HMT913	1	·	0.038173	0.620596
Prevotella koreensis HMT526	1	·									.	Prevotella salivae HMT307	1	·	0.0233838	0.615604
Leptotrichia sp. HMT847	1	·									.	Bifidobacterium breve HMT889	1	·	-0.0161715	0.614528
Streptococcus thermophilus HMT152	1	·									.	Streptococcus oralis HMT707	1	·	-0.0012376	0.608675
Mycoplasma orale HMT704	1	·									.	Prevotella sp. HMT301	1	·	0.0441285	0.605479
Leptotrichia sp. HMT498	1	·									.	Prevotella sp. HMT304	1	·	0.0455761	0.592484
Porphyromonas asaccharolytica HMT547	1	·									.	Fusobacterium naviforme HMT689	1	·	-0.0449056	0.591141
Treponema sp. HMT236	1	·									.	Selenomonas artemidis HMT124	1	·	0.0215032	0.585976
Actinomyces sp. HMT896	1	·									.	Sneathia vaginalis HMT844	1	·	0.0449178	0.585744
Lactobacillus iners HMT838	1	·									.	Cryptobacterium curtum HMT579	1	·	0.0112885	0.584381
Peptostreptococcaceae [G-1] [Eubacterium]_sulci HMT467	1	·									.	Parascardovia denticolens HMT586	1	·	0.0441163	0.578788
Lacticaseibacillus casei HMT568	1	·									.	Actinomyces sp. HMT170	1	·	-0.042683	0.571744
Streptococcus sobrinus HMT768	1	·									.	Prevotella baroniae HMT553	1	·	0.0428177	0.565038
Limosilactobacillus panis HMT882	1	·									.	Selenomonas sp. HMT937	1	·	0.0370371	0.56161
Weeksellaceae [G-1] sp. HMT931	1	·									.	Veillonella dispar HMT160	1	·	-0.0224251	0.55621
Fusobacterium nucleatum HMT420	1	·									.	Haemophilus influenzae HMT641	1	·	-0.0415962	0.554442
Capnocytophaga sp. HMT901	1	·									.	Selenomonas noxia HMT130	1	·	-0.0393923	0.553589
Desulfovibrio fairfieldensis HMT605	1	·									.	Leptotrichia sp. HMT498	1	·	0.01277	0.549978
Treponema sp. HMT257	1	·									.	Prevotella sp. HMT306	1	·	-0.0398211	0.547694
Neisseria sp. HMT020	1	·									.	Prevotella multisaccharivorax HMT794	1	·	0.0419431	0.545136
Schaalia sp. HMT180	1	·									.	Prevotella buccae HMT560	1	·	-0.0230876	0.542521
Lachnoanaerobaculum sp. HMT496	1	·									.	Aeriscardovia bacterium HMT407	1	·	-0.0413732	0.539835
Prevotella aurantiaca HMT943	1	·									.	Actinomyces viscosus HMT688	1	·	0.0412357	0.536349
Streptococcus vestibularis HMT021	1	·									.	Streptococcus sp. HMT056	1	·	-0.0379902	0.527506
Kingella kingae HMT646	1	·									.	Treponema sp. HMT517	1	·	-0.0398945	0.525362
Campylobacter showae HMT763	1	·									.	Mycoplasma faucium HMT606	1	·	0.00952096	0.522002
Selenomonas flueggei HMT125	1	·									.	Prevotella sp. HMT317	1	·	-0.0305975	0.520861
Aggregatibacter sp. HMT458	1	·									.	Porphyromonas endodontalis HMT273	1	·	-0.0280249	0.508687
Treponema medium HMT667	1	·									.	Simonsiella muelleri HMT683	1	·	0.00384824	0.503512
Desulfomicrobium orale HMT703	1	·									.	Mycoplasma salivarium HMT754	1	·	-0.0349867	0.503321
Neisseria bacilliformis HMT013	1	·									.	Porphyromonas sp. HMT930	1	·	-0.0359202	0.502593
Leptotrichia sp. HMT417	1	·									.	Selenomonas sp. HMT919	1	·	0.0270074	0.502578
Capnocytophaga sp. HMT902	1	·									.	Lactobacillus ultunensis HMT461	1	·	-0.0351651	0.494666
Saccharibacteria (TM7) [G-1] bacterium HMT348	1	·									.	Stomatobaculum sp. HMT910	1	·	0.0319637	0.492981
Kingella sp. HMT459	1	·									.	Arachnia rubra HMT194	1	·	0.0356549	0.491585
Weeksellaceae [G-1] sp. HMT907	1	·									.	Veillonella atypica HMT524	1	·	-0.0375734	0.489453
Aggregatibacter paraphrophilus HMT720	1	·									.	Neisseria mucosa HMT682	1	·	0.0349327	0.489254
Bacteroidetes [G-3] bacterium HMT503	1	·									.	Parvimonas sp. HMT110	1	·	0.00493318	0.485267
Eikenella sp. HMT011	1	·									.	Selenomonas sp. HMT146	1	·	0.0209456	0.481144
Moraxella sp. HMT276	1	·									.	Selenomonas sp. HMT137	1	·	0.0362381	0.478308
Enterococcus faecalis HMT604	1	·									.	Bacteroidetes [G-3] bacterium HMT365	1	·	0.0332286	0.47348
Gracilibacteria (GN02) [G-1] bacterium HMT872	1	·									.	Haemophilus parainfluenzae HMT718	1	·	0.0285879	0.466525
Schaalia lingnae HMT181	1	·									.	Peptostreptococcaceae [G-7] bacterium HMT081	1	·	0.0201046	0.466468
Aggregatibacter sp. HMT513	1	·									.	Saccharibacteria_(TM7) [G-1] bacterium HMT488	1	·	-0.0321335	0.460478
Bifidobacterium breve HMT889	1	·									.	Neisseria macacae HMT099	1	·	0.011757	0.458162
Streptococcus sp. HMT423	1	·									.	Prevotella enoeca HMT600	1	·	-0.0231731	0.457876
Streptococcus sp. HMT074	1	·									.	Streptococcus infantis HMT638	1	·	0.0242509	0.454889
Lachnospiraceae [G-3] bacterium HMT100	1	·									.	Corynebacterium matruchotii HMT666	1	·	-0.0107373	0.454155
Kingella denitrificans HMT582	1	·									.	Selenomonas sp. HMT138	1	·	-0.0277214	0.448969
Enterococcus durans HMT880	1	·									.	Treponema sp. HMT257	1	·	-0.00602225	0.443088
Neisseria sp. HMT523	1	·									.	Streptococcus pyogenes HMT745	1	·	-0.0304495	0.434055
Selenomonas sp. HMT388	1	·									.	Kingella sp. HMT932	1	·	0.000656963	0.432505
Porphyromonas sp. HMT275	1	·									.	Leptotrichia hofstadii HMT224	1	·	0.000620255	0.429439
Schaalia cardiffensis HMT850	1	·									.	Selenomonas sp. HMT442	1	·	0.0326426	0.426282
Saccharibacteria (TM7) [G-3] bacterium HMT351	1	·									.	Leptotrichia sp. HMT218	1	·	-0.00417633	0.422633
Capnocytophaga sputigena HMT775	1	·									.	Neisseria flavescens HMT610	1	·	0.0149294	0.420023
Megasphaera micronuciformis HMT122	1	·									.	Treponema sp. HMT270	1	·	0.0272923	0.417799
Granulicatella elegans HMT596	1	·									.	Leptotrichia sp. HMT217	1	·	-0.0246027	0.41392
Haemophilus sp. HMT908	1	·									.	Treponema sp. HMT256	1	·	-0.0317188	0.413315
Brochothrix thermosphacta HMT241	1	·									.	Fusobacterium sp. HMT205	1	·	-0.031145	0.41208
Selenomonas sputigena HMT151	1	·									.	Treponema sp. HMT242	1	·	0.0307412	0.405677
Capnocytophaga sp. HMT863	1	·									.	Lautropia mirabilis HMT022	1	·	-0.0307486	0.403167
Gracilibacteria (GN02) [G-1] bacterium HMT871	1	·									.	Capnocytophaga sp. HMT901	1	·	0.00744612	0.402424
Peptoniphilaceae [G-1] bacterium HMT113	1	·									.	Actinomyces oris HMT893	1	·	0.0281107	0.39782
Capnocytophaga gingivalis HMT337	1	·									.	Treponema denticola HMT584	1	·	-0.0302092	0.395487
Tannerella sp. HMT916	1	·									.	Treponema sp. HMT252	1	·	0.0302748	0.393544
Aggregatibacter segnis HMT762	1	·									.	Actinomyces gerencseriae HMT618	1	·	-0.0210083	0.391679
Streptococcus sinensis HMT767	1	·									.	Melioribacter roseus HMT983	1	·	-0.0297089	0.388233
Fannyhessea vaginae HMT814	1	·									.	Treponema amylovorum HMT541	1	·	-0.0280583	0.386185
Prevotella sp. HMT317	1	·									.	Veillonellaceae [G-1] bacterium HMT132	1	·	-0.0296618	0.385936
Prevotella sp. HMT376	1	·									.	Schaalia lingnae HMT181	1	·	0.0204723	0.385519
Acidipropionibacterium acidifaciens HMT191	1	·									.	Lachnospiraceae [G-8] bacterium HMT500	1	·	0.023328	0.384698
Gardnerella vaginalis HMT829	1	·									.	Leptotrichia hongkongensis HMT213	1	·	0.024697	0.378534
Bacteroidetes [G-7] bacterium HMT911	1	·									.	Prevotella sp. HMT300	1	·	0.0213964	0.376616
Treponema parvum HMT724	1	·									.	Mitsuokella multacida HMT684	1	·	0.028	0.364421
Treponema sp. HMT252	1	·									.	Gardnerella vaginalis HMT829	1	·	0.0269216	0.364385
Fusobacterium naviforme HMT689	1	·									.	Actinomyces sp. HMT175	1	·	0.0110824	0.363471
Dialister sp. HMT119	1	·									.	Clostridiales_[F-1][G-1] bacterium HMT093	1	·	-0.0257672	0.360469
Prevotella pleuritidis HMT303	1	·									.	Schaalia sp. HMT877	1	·	0.0274197	0.356519
Treponema sp. HMT254	1	·									.	Treponema lecithinolyticum HMT653	1	·	0.0210092	0.356304
Prevotella shahii HMT795	1	·									.	Streptococcus agalactiae HMT537	1	·	0.0236394	0.351014
Lachnospiraceae [G-2] bacterium HMT096	1	·									.	Neisseria oralis HMT014	1	·	0.0254828	0.346997
Bifidobacterium subtile HMT890	1	·									.	Weeksellaceae [G-1] sp. HMT907	1	·	-0.0196908	0.346793
Streptococcus gordonii HMT622	1	·									.	Treponema sp. HMT508	1	·	0.0266003	0.345705
Limosilactobacillus coleohominis HMT816	1	·									.	Oribacterium sp. HMT078	1	·	0.0265692	0.345311
Tannerella sp. HMT286	1	·									.	Prevotella maculosa HMT289	1	·	0.0264851	0.344247
Capnocytophaga sp. HMT878	1	·									.	Peptostreptococcaceae [G-6] [Eubacterium]_nodatum HMT694	1	·	0.0261056	0.342838
Treponema sp. HMT256	1	·									.	Treponema sp. HMT951	1	·	-0.0256053	0.342312
Sphingomonas glacialis HMT003	1	·									.	Johnsonella ignava HMT635	1	·	-0.0262474	0.34168
Selenomonas sp. HMT133	1	·									.	Streptococcus sobrinus HMT768	1	·	-0.0258828	0.339191
Fusobacterium sp. HMT203	1	·									.	Leptotrichia sp. HMT879	1	·	-0.0195269	0.337529
Bacteroidetes [G-5] bacterium HMT505	1	·									.	Peptostreptococcaceae [G-7] bacterium HMT922	1	·	0.0180968	0.337048
Streptococcus peroris HMT728	1	·									.	Desulfovibrio fairfieldensis HMT605	1	·	-0.0246579	0.321938
Slackia exigua HMT602	1	·									.	Capnocytophaga sp. HMT323	1	·	0.0241542	0.321806
Veillonella sp. HMT917	1	·									.	Bacteroidetes [G-7] bacterium HMT911	1	·	0.024488	0.320952
Prevotella nigrescens HMT693	1	·									.	Leptotrichia sp. HMT223	1	·	0.0222935	0.319825
Peptostreptococcaceae [G-5] bacterium HMT493	1	·									.	Ligilactobacillus salivarius HMT756	1	·	0.0235353	0.315356
Stomatobaculum longum HMT419	1	·									.	Streptococcus infantis HMT431	1	·	0.0189508	0.313088
Selenomonas sp. HMT136	1	·									.	Streptococcus thermophilus HMT152	1	·	0.0114148	0.311104
Pseudoleptotrichia sp. HMT221	1	·									.	Selenomonas sp. HMT388	1	·	0.0237534	0.309992
Streptococcus salivarius HMT755	1	·									.	Lancefieldella rimae HMT750	1	·	-0.0225532	0.306646
Sphingomonas sp. HMT004	1	·									.	Gracilibacteria_(GN02) [G-1] bacterium HMT871	1	·	0.0227562	0.304697
Actinomyces sp. HMT414	1	·									.	Prevotella sp. HMT376	1	·	0.0194295	0.30244
Bacillus subtilis HMT468	1	·									.	Peptostreptococcaceae [G-5] [Eubacterium]_saphenum HMT759	1	·	-0.0212949	0.298944
Enterococcus saccharolyticus HMT802	1	·									.	Treponema sp. HMT254	1	·	0.0227511	0.298431
Schaalia sp. HMT172	1	·									.	Prevotella melaninogenica HMT469	1	·	-0.0207027	0.297757
Capnocytophaga leadbetteri HMT329	1	·									.	Olsenella uli HMT038	1	·	0.0228127	0.297729
Prevotella multisaccharivorax HMT794	1	·									.	Treponema sp. HMT238	1	·	0.0164615	0.295698
Treponema sp. HMT226	1	·									.	Actinomyces johnsonii HMT849	1	·	-0.0213679	0.282557
Sneathia sanguinegens HMT837	1	·									.	Peptostreptococcaceae [G-7] [Eubacterium]_yurii HMT106	1	·	0.0147266	0.274279
Brucella anthropi HMT544	1	·									.	Porphyromonas uenonis HMT785	1	·	-0.0186501	0.272612
Streptococcus sp. HMT061	1	·									.	Treponema sp. HMT234	1	·	0.00824164	0.269482
Stomatobaculum sp. HMT097	1	·									.	Treponema sp. HMT263	1	·	0.0205302	0.266998
Limosilactobacillus oris HMT709	1	·									.	Bacteroidetes [G-3] bacterium HMT899	1	·	0.0197035	0.262311
Haemophilus haemolyticus HMT851	1	·									.	Veillonella sp. HMT780	1	·	-0.0176161	0.260884
Prevotella sp. HMT475	1	·									.	Neisseriaceae [G-1] bacterium HMT174	1	·	-0.0196466	0.260813
Veillonella rogosae HMT158	1	·									.	Treponema sp. HMT927	1	·	0.0194081	0.252264
Treponema sp. HMT265	1	·									.	Selenomonas sp. HMT126	1	·	-0.00874976	0.247462
Oribacterium asaccharolyticum HMT108	1	·									.	Prevotella histicola HMT298	1	·	0.0168331	0.24605
Neisseriaceae [G-1] bacterium HMT174	1	·									.	Mogibacterium neglectum HMT691	1	·	0.0151177	0.244611
Corynebacterium kroppenstedtii HMT049	1	·									.	Pseudoleptotrichia goodfellowii HMT845	1	·	-0.00695019	0.242239
Porphyromonas endodontalis HMT273	1	·									.	Treponema sp. HMT235	1	·	0.018557	0.242087
Moraxella catarrhalis HMT833	1	·									.	Saccharibacteria_(TM7) [G-1] bacterium HMT869	1	·	0.0120794	0.241437
Porphyromonas sp. HMT278	1	·									.	Staphylococcus aureus HMT550	1	·	0.0180827	0.235779
Treponema sp. HMT508	1	·									.	Bacteroidetes [G-3] bacterium HMT281	1	·	0.0175639	0.232681
Mogibacterium neglectum HMT691	1	·									.	Kingella oralis HMT706	1	·	-0.00452794	0.230677
Streptococcus lactarius HMT948	1	·									.	Bacteroides zoogleoformans HMT465	1	·	0.0172158	0.227159
Oribacterium sinus HMT457	1	·									.	Limosilactobacillus vaginalis HMT051	1	·	-0.0123959	0.226613
Treponema sp. HMT247	1	·									.	Dialister micraerophilus HMT843	1	·	0.00571527	0.225666
Streptococcus sp. HMT057	1	·									.	Prevotella koreensis HMT526	1	·	-0.00799096	0.225418
Saccharibacteria (TM7) [G-7] bacterium HMT989	1	·									.	Haemophilus haemolyticus HMT851	1	·	-0.0170314	0.221929
Oribacterium sp. HMT102	1	·									.	Enterococcus saccharolyticus HMT802	1	·	-0.0115334	0.221809
Schaalia odontolytica HMT701	1	·									.	Gemella morbillorum HMT046	1	·	0.015631	0.211308
Selenomonas sp. HMT149	1	·									.	Leptotrichia shahii HMT214	1	·	-0.00741885	0.211074
Fusobacterium necrophorum HMT690	1	·									.	Bacteroidales [G-2] bacterium HMT274	1	·	-0.015836	0.20779
Prevotella buccalis HMT562	1	·									.	Fusobacterium sp. HMT248	1	·	-0.00986017	0.204695
Haemophilus sp. HMT036	1	·									.	Fusobacterium necrophorum HMT690	1	·	-0.00849147	0.203187
Desulfovibrio sp. HMT040	1	·									.	Gracilibacteria_(GN02) [G-2] bacterium HMT873	1	·	0.00871171	0.201747
Mogibacterium diversum HMT593	1	·									.	Saccharibacteria_(TM7) [G-4] bacterium HMT355	1	·	0.0108125	0.20138
Agrobacterium tumefaciens HMT485	1	·									.	Fretibacterium sp. HMT358	1	·	-0.015322	0.199136
Caldilinea aerophila HMT994	1	·									.	Neisseria elongata HMT598	1	·	0.0124519	0.197162
Prevotella sp. HMT305	1	·									.	Haemophilus sp. HMT259	1	·	-0.00611654	0.195306
Bifidobacterium scardovii HMT891	1	·									.	Capnocytophaga sp. HMT335	1	·	0.0099989	0.194636
Lysinibacillus fusiformis HMT614	1	·									.	Lachnoanaerobaculum sp. HMT496	1	·	-0.0148577	0.193172
Corynebacterium tuberculostearicum HMT077	1	·									.	Gemella sanguinis HMT757	1	·	-0.0148361	0.193095
Alloprevotella sp. HMT912	1	·									.	Saccharibacteria_(TM7) [G-7] bacterium HMT989	1	·	-0.0145251	0.189691
Butyrivibrio sp. HMT455	1	·									.	Corynebacterium tuberculostearicum HMT077	1	·	0.0143856	0.187196
Veillonellaceae [G-1] bacterium HMT918	1	·									.	Lactococcus lactis HMT804	1	·	0.00722291	0.186628
Peptoniphilus lacrimalis HMT836	1	·									.	Kocuria palustris HMT084	1	·	-0.0139398	0.183758
Fretibacterium sp. HMT358	1	·									.	Lactobacillus crispatus HMT817	1	·	0.00748486	0.183523
Lactobacillus jensenii HMT839	1	·									.	Colibacter massiliensis HMT123	1	·	0.0138897	0.180694
Prevotella sp. HMT306	1	·									.	Treponema sp. HMT262	1	·	-0.0125166	0.17722
Anaerolinea thermophila HMT995	1	·									.	Dietzia cinnamea HMT368	1	·	0.0132637	0.174458
Staphylococcus capitis HMT116	1	·									.	Leptotrichia sp. HMT909	1	·	-0.0117312	0.171829
Treponema sp. HMT518	1	·									.	Lachnospiraceae [G-2] bacterium HMT088	1	·	-0.0130677	0.171067
Bacteroides zoogleoformans HMT465	1	·									.	Neisseria sp. HMT499	1	·	-0.0126812	0.168852
Fusobacterium sp. HMT248	1	·									.	Desulfovibrio sp. HMT040	1	·	0.0127497	0.166678
Bacteroides heparinolyticus HMT630	1	·									.	Veillonellaceae [G-1] bacterium HMT135	1	·	0.0124138	0.162761
Staphylococcus aureus HMT550	1	·									.	Enterococcus faecalis HMT604	1	·	0.00828238	0.154257
Neisseria sp. HMT018	1	·									.	Bacteroidetes [G-3] bacterium HMT280	1	·	0.0094651	0.153049
Paenibacillus phoenicis HMT786	1	·									.	Prevotella veroralis HMT572	1	·	0.00137495	0.150219
Peptococcus sp. HMT168	1	·									.	Bacteroidetes [G-5] bacterium HMT505	1	·	-0.00614958	0.144752
Prevotella sp. HMT314	1	·									.	Sneathia sanguinegens HMT837	1	·	0.0106067	0.141593
Riemerella sp. HMT322	1	·									.	Capnocytophaga sp. HMT878	1	·	0.00759683	0.141488
Porphyromonas sp. HMT284	1	·									.	Saccharibacteria_(TM7) [G-8] bacterium HMT955	1	·	0.00750934	0.139859
Alloprevotella sp. HMT473	1	·									.	Capnocytophaga ochracea HMT700	1	·	-0.00625885	0.132159
Neisseria flava HMT609	1	·									.	Mycoplasma orale HMT704	1	·	0.00706364	0.131558
Lancefieldella sp. HMT199	1	·									.	Streptococcus sp. HMT057	1	·	-0.00512201	0.130805
Haemophilus aegyptius HMT535	1	·									.	Butyrivibrio sp. HMT080	1	·	0.00819244	0.130605
Cupriavidus gilardii HMT027	1	·									.	Peptostreptococcaceae [G-2] bacterium HMT091	1	·	0.00670628	0.124902
Rothia aeria HMT188	1	·									.	Treponema sp. HMT247	1	·	-0.00800411	0.121747
Stomatobaculum sp. HMT910	1	·									.	Capnocytophaga sp. HMT903	1	·	0.0047245	0.121614
Porphyromonas pasteri HMT279	1	·									.	Limosilactobacillus oris HMT709	1	·	0.00897961	0.120061
Neisseria mucosa HMT682	1	·									.	Neisseria sp. HMT523	1	·	-0.00873501	0.118363
Absconditabacteria (SR1) [G-1] bacterium HMT345	1	·									.	Paenibacillus phoenicis HMT786	1	·	-0.00114506	0.117998
Streptococcus downei HMT594	1	·									.	Streptococcus downei HMT594	1	·	-0.00889541	0.117663
Treponema sp. HMT490	1	·									.	Treponema sp. HMT239	1	·	-0.00888577	0.115496
Actinomyces sp. HMT525	1	·									.	Treponema sp. HMT490	1	·	0.00825367	0.11157
Haemophilus influenzae HMT641	1	·									.	Enterococcus durans HMT880	1	·	0.00580939	0.108198
Porphyromonas gingivalis HMT619	1	·									.	Acidipropionibacterium acidifaciens HMT191	1	·	0.00531569	0.106733
Bacteroidetes [G-4] bacterium HMT509	1	·									.	Streptococcus oralis HMT058	1	·	-0.0044489	0.106428
Neisseria polysaccharea HMT737	1	·									.	Treponema sp. HMT518	1	·	-0.00815065	0.105924
Lactobacillus johnsonii HMT819	1	·									.	Ignavibacterium album HMT982	1	·	-0.000707744	0.105718
Saccharibacteria (TM7) [G-7] bacterium HMT987	1	·									.	Bifidobacterium subtile HMT890	1	·	0.00567068	0.105615
Cryptobacterium curtum HMT579	1	·									.	Peptostreptococcaceae [G-4] bacterium HMT369	1	·	0.00806651	0.105527
Treponema sp. HMT238	1	·									.	Treponema sp. HMT246	1	·	0.00551352	0.102687
Pseudomonas fluorescens HMT612	1	·									.	Limosilactobacillus reuteri HMT938	1	·	0.00614669	0.102358
Kocuria rhizophila HMT197	1	·									.	Prevotella bivia HMT556	1	·	-0.0078114	0.101945
Lachnoanaerobaculum umeaense HMT107	1	·									.	Tannerella sp. HMT916	1	·	0.00539494	0.100479
Haemophilus parahaemolyticus HMT945	1	·									.	Slackia exigua HMT602	1	·	-0.00127829	0.0964954
Bacteroidetes [G-3] bacterium HMT899	1	·									.	Corynebacterium diphtheriae HMT591	1	·	0.00630183	0.0955542
Streptococcus parasanguinis HMT721	1	·									.	Limosilactobacillus fermentum HMT608	1	·	0.00662445	0.092248
Cloacibacterium normanense HMT422	1	·									.	Moraxella sp. HMT276	1	·	0.00492143	0.0916601
Absconditabacteria (SR1) [G-1] bacterium HMT875	1	·									.	Lacticaseibacillus casei HMT568	1	·	0.00480864	0.0895594
Neisseria subflava HMT476	1	·									.	Peptococcus sp. HMT167	1	·	0.00669684	0.0892455
Fusobacterium periodonticum HMT201	1	·									.	Treponema sp. HMT268	1	·	0.00250651	0.0882335
Streptococcus agalactiae HMT537	1	·									.	Bulleidia extructa HMT603	1	·	0.00469768	0.0874929
Prevotella bivia HMT556	1	·									.	Fusobacterium gonidiaformans HMT860	1	·	-0.00420321	0.086751
Lachnospiraceae [G-7] bacterium HMT163	1	·									.	Brochothrix thermosphacta HMT241	1	·	0.00458514	0.0853967
Olsenella profusa HMT806	1	·									.	Capnocytophaga sp. HMT902	1	·	-0.00609723	0.0825564
Actinomyces timonensis HMT179	1	·									.	Treponema sp. HMT258	1	·	-0.000104142	0.0810934
Treponema sp. HMT927	1	·									.	Lysinibacillus fusiformis HMT614	1	·	0.0043336	0.0807118
Prevotella intermedia HMT643	1	·									.	Limosilactobacillus panis HMT882	1	·	0.00409235	0.0762188
Sneathia vaginalis HMT844	1	·									.	Treponema sp. HMT265	1	·	0.00501749	0.0729717
Mobiluncus mulieris HMT830	1	·									.	Prevotella sp. HMT314	1	·	0.000601662	0.0725899
Streptococcus infantis HMT638	1	·									.	Treponema sp. HMT226	1	·	-0.00116066	0.0720473
Campylobacter sp. HMT044	1	·									.	Schaalia sp. HMT178	1	·	-0.00380262	0.0708226
Acinetobacter baumannii HMT554	1	·									.	Leptotrichia sp. HMT847	1	·	0.00372611	0.0693977
Kingella sp. HMT932	1	·									.	Moraxella catarrhalis HMT833	1	·	-0.00370225	0.0689533
Neisseria gonorrhoeae HMT621	1	·									.	Fretibacterium sp. HMT361	1	·	0.00367934	0.0685265
Porphyromonas sp. HMT930	1	·									.	Sphingomonas sp. HMT004	1	·	0.00348524	0.0649114
Lactiplantibacillus pentosus HMT883	1	·									.	Anaerolinea thermophila HMT995	1	·	0.00332848	0.0637976
Streptococcus sp. HMT064	1	·									.	Johnsonella sp. HMT166	1	·	0.00334727	0.0623419
Lachnoanaerobaculum orale HMT082	1	·									.	Moraxella osloensis HMT711	1	·	0.0032632	0.0607761
Prevotella salivae HMT307	1	·									.	Treponema sp. HMT260	1	·	0.00223317	0.0601928
Prevotella sp. HMT309	1	·									.	Ottowia sp. HMT894	1	·	0.00437131	0.0596748
Neisseria flavescens HMT610	1	·									.	Bacteroides heparinolyticus HMT630	1	·	-0.00318745	0.0593653
Melioribacter roseus HMT983	1	·									.	Actinomyces israelii HMT645	1	·	-0.00129769	0.0581028
Treponema sp. HMT234	1	·									.	Dialister sp. HMT119	1	·	0.00308227	0.0574063
Saccharibacteria (TM7) [G-6] bacterium HMT870	1	·									.	Lachnospiraceae [G-7] bacterium HMT086	1	·	0.00295678	0.0550691
Leptotrichia sp. HMT215	1	·									.	Lactobacillus jensenii HMT839	1	·	-0.0029246	0.0544697
Alloprevotella sp. HMT914	1	·									.	Actinomyces sp. HMT897	1	·	0.00331489	0.0540975
Selenomonas sp. HMT478	1	·									.	Peptostreptococcaceae [G-5] bacterium HMT493	1	·	0.00307236	0.0524898
Streptococcus mitis HMT677	1	·									.	Scardovia inopinata HMT642	1	·	-0.00275404	0.0512932
Brevundimonas diminuta HMT590	1	·									.	Mollicutes [G-1] bacterium HMT504	1	·	0.00274997	0.0512173
Staphylococcus haemolyticus HMT120	1	·									.	Prevotella sp. HMT820	1	·	0.00269934	0.0502744
Prevotella sp. HMT304	1	·									.	Lacticaseibacillus paracasei HMT716	1	·	0.00131143	0.0471733
Gemella sanguinis HMT757	1	·									.	Veillonellaceae [G-1] bacterium HMT129	1	·	-0.00250344	0.0466257
Veillonellaceae [G-1] bacterium HMT145	1	·									.	Pseudomonas fluorescens HMT612	1	·	0.00241495	0.0449777
Anoxybacillus flavithermus HMT182	1	·									.	Selenomonas sp. HMT133	1	·	0.00240891	0.0448652
Novosphingobium humi HMT006	1	·									.	Bacteroidetes [G-3] bacterium HMT503	1	·	0.00259636	0.04199
Streptococcus sanguinis HMT758	1	·									.	Bacteroidetes [G-5] bacterium HMT507	1	·	0.00210783	0.0392577
Acinetobacter johnsonii HMT297	1	·									.	Sphingomonas glacialis HMT003	1	·	0.00202268	0.0376718
Neisseria meningitidis HMT669	1	·									.	Actinomyces sp. HMT414	1	·	0.00198308	0.0369342
Lacticaseibacillus rhamnosus HMT749	1	·									.	Selenomonas sp. HMT936	1	·	0.000252903	0.0344381
Treponema sp. HMT239	1	·									.	Brevundimonas diminuta HMT590	1	·	0.00182818	0.0340493
Haemophilus parainfluenzae HMT718	1	·									.	Bacteroidetes [G-4] bacterium HMT509	1	·	-0.00179931	0.0335116
Neisseria perflava HMT101	1	·									.	Caldilinea aerophila HMT994	1	·	-0.00244484	0.032541
Treponema sp. HMT228	1	·									.	Treponema sp. HMT251	1	·	0.0024804	0.0324972
Capnocytophaga sp. HMT903	1	·									.	Neisseria gonorrhoeae HMT621	1	·	0.00144502	0.0269131
Enterobacter cancerogenus HMT565	1	·									.	Lactiplantibacillus pentosus HMT883	1	·	0.00140799	0.0262233
Escherichia coli HMT574	1	·									.	Limosilactobacillus coleohominis HMT816	1	·	0.00135252	0.0251902
Peptostreptococcus anaerobius HMT542	1	·									.	Brucella anthropi HMT544	1	·	0.00132057	0.0245952
Campylobacter concisus HMT575	1	·									.	Treponema sp. HMT249	1	·	-0.00123393	0.0229815
Streptococcus infantis HMT431	1	·									.	Oribacterium sp. HMT102	1	·	0.00123278	0.0229601
Neisseria elongata HMT598	1	·									.	Desulfomicrobium orale HMT703	1	·	0.0011344	0.0211279
Parvimonas sp. HMT393	1	·									.	Lactobacillus iners HMT838	1	·	-0.0010165	0.018932
Staphylococcus cohnii HMT117	1	·									.	Cloacibacterium normanense HMT422	1	·	0.000971015	0.0180848
Haemophilus sp. HMT259	1	·									.	Peptoniphilus lacrimalis HMT836	1	·	0.000902538	0.0168095
Alloscardovia omnicolens HMT198	1	·									.	Bacteroides pyogenes HMT787	1	·	-0.00088266	0.0164393
Peptostreptococcaceae [G-1] [Eubacterium]_infirmum HMT105	1	·									.	Acinetobacter johnsonii HMT297	1	·	0.000869963	0.0162028
Mitsuokella sp. HMT521	1	·									.	Fannyhessea vaginae HMT814	1	·	-0.000831816	0.0154923
Dialister micraerophilus HMT843	1	·									.	Haemophilus aegyptius HMT535	1	·	0.000812461	0.0151318
Treponema sp. HMT249	1	·									.	Peptoniphilaceae [G-1] bacterium HMT113	1	·	0.000811794	0.0151194
Prevotella veroralis HMT572	1	·									.	Staphylococcus capitis HMT116	1	·	0.000776055	0.0144538
Stenotrophomonas maltophilia HMT663	1	·									.	Treponema sp. HMT228	1	·	-0.000754606	0.0140543
Saccharibacteria (TM7) [G-1] bacterium HMT352	1	·									.	Bacillus subtilis HMT468	1	·	0.000735957	0.013707
Bacteroides pyogenes HMT787	1	·									.	Prevotella buccalis HMT562	1	·	-0.000670026	0.012479
Delftia acidovorans HMT023	1	·									.	Lachnospiraceae [G-7] bacterium HMT163	1	·	0.000630227	0.0117378
Kocuria palustris HMT084	1	·									.	Veillonellaceae [G-1] bacterium HMT918	1	·	0.000573807	0.010687
Haemophilus paraphrohaemolyticus HMT035	1	·									.	Actinomyces sp. HMT896	1	·	0.000555723	0.0103502
Olsenella sp. HMT939	1	·									.	Treponema parvum HMT724	1	·	-0.000549342	0.0102313
Micrococcus luteus HMT087	1	·									.	Olsenella profusa HMT806	1	·	-0.000490179	0.00912943
Lautropia mirabilis HMT022	1	·									.	Saccharibacteria_(TM7) [G-7] bacterium HMT987	1	·	-0.000429236	0.00799439
Granulicatella adiacens HMT534	1	·									.	Agrobacterium tumefaciens HMT485	1	·	0.000418956	0.00780292
Streptococcus sp. HMT066	1	·									.	Kocuria rhizophila HMT197	1	·	-0.000407045	0.00758108
Campylobacter curvus HMT580	1	·									.	Cupriavidus gilardii HMT027	1	·	-0.000377759	0.00703565
Corynebacterium diphtheriae HMT591	1	·									.	Staphylococcus haemolyticus HMT120	1	·	-0.00034641	0.00645177
Enterococcus casseliflavus HMT801	1	·									.	Stenotrophomonas maltophilia HMT663	1	·	-0.00032214	0.00599976
Saccharibacteria (TM7) [G-1] bacterium HMT957	1	·									.	Bifidobacterium scardovii HMT891	1	·	0.000308021	0.0057368
Treponema sp. HMT263	1	·									.	Porphyromonas asaccharolytica HMT547	1	·	-0.00028118	0.00523689
Streptococcus oralis HMT058	1	·									.	Lacticaseibacillus rhamnosus HMT749	1	·	0.00027052	0.00503835
Haemophilus sputorum HMT944	1	·									.	Peptostreptococcus anaerobius HMT542	1	·	-0.000206813	0.00385183
Alloprevotella sp. HMT308	1	·									.	Treponema pectinovorum HMT725	1	·	-0.000203415	0.00378855
Lancefieldella parvula HMT723	1	·									.	Enterobacter cancerogenus HMT565	1	·	-0.000103984	0.00193667
Treponema sp. HMT264	1	·									.	Escherichia coli HMT574	1	·	-0.000103984	0.00193667
Staphylococcus warneri HMT076	1	·									.	Treponema sp. HMT250	1	·	-7.79354e-05	0.00145152
Prevotella histicola HMT298	1	·									.	Acinetobacter baumannii HMT554	1	·	0	0
Prevotella nanceiensis HMT299	1	·									.	Actinomyces sp. HMT525	1	·	0	0
Bifidobacterium longum HMT862	1	·									.	Actinomyces timonensis HMT179	1	·	0	0
Ignavibacterium album HMT982	1	·									.	Anaerococcus sp. HMT290	1	·	0	0
Prevotella pallens HMT714	1	·									.	Anoxybacillus flavithermus HMT182	1	·	0	0
Fusobacterium sp. HMT370	1	·									.	Corynebacterium kroppenstedtii HMT049	1	·	0	0
Gemella haemolysans HMT626	1	·									.	Delftia acidovorans HMT023	1	·	0	0
Ruminococcaceae [G-2] bacterium HMT085	1	·									.	Enterococcus casseliflavus HMT801	1	·	0	0
Prevotella jejuni HMT313	1	·									.	Lactobacillus johnsonii HMT819	1	·	0	0
Prevotella melaninogenica HMT469	1	·									.	Micrococcus luteus HMT087	1	·	0	0
Rothia mucilaginosa HMT681	1	·									.	Novosphingobium humi HMT006	1	·	0	0
Streptococcus australis HMT073	1	·									.	Olsenella sp. HMT939	1	·	0	0
Streptococcus parasanguinis HMT411	1	·									.	Staphylococcus cohnii HMT117	1	·	0	0
Veillonella atypica HMT524	1	·									.	Staphylococcus warneri HMT076	1	·	0	0
Veillonella dispar HMT160	1	·									.	Treponema sp. HMT264	1	·	0	0
Veillonella parvula HMT161	1	·									.	Veillonellaceae [G-1] bacterium HMT145	1	·	0	0
Corynebacterium simulans HMT062	1	·									.	Corynebacterium simulans HMT062	1	·
Corynebacterium singulare HMT063	1	·									.	Corynebacterium singulare HMT063	1	·
Lachnoanaerobaculum sp. HMT083	1	·									.	Lachnoanaerobaculum sp. HMT083	1	·
Stomatobaculum sp. HMT373	1	·									.	Stomatobaculum sp. HMT373	1	·
Treponema sp. HMT269	1	·									.	Treponema sp. HMT269	1	·
