# Supplementary material for: Oral microbiota in an aging Swedish population with high dental disease burden: an observational registry-based study
Source: Front Oral Health. 2026 Jan 6;6:1709163. doi: 10.3389/froh.2025.1709163 (PMC12816219; doi:10.3389/froh.2025.1709163)
Supplement: Supplementary file 4 [file Table4.xlsx]

## Sheet: Table S4
Supplemental Table S4. PLS and MaSLin3 regression results for species prevalence with up to 4 or 14 years time window and having 2 or more 6 mm deep probing pockets (cases) or not (controls) as dependent variable. MasLin3 regression included the covariates number of reads, age, sex, and year difference between saliva collection and dental examination.
Species prevalence vs having at least 2 PPD or not in up to 4 years time window in 614 observations											.	Species prevalence vs having at least 2 PPD or not in up to 14 years time window in 1,073 observations
			PLS regression			MasLin 3 regression including covariates in the model					.				PLS regression			MasLin 3 regression including covariates in the model
Species	Grp_ds4	Color in Fig 6A	Loading c[2]	VIP		Coefficient	Stderr	p-value	N non-zero	Notes		Species	Grp_ds14	Color in Fig 6B	Loading c[2]	VIP		Coefficient	Stderr	p-value	N non-zero	Notes
Peptostreptococcaceae_[G-9] [Eubacterium]_brachy HMT557	5	·	0.201119	2.34548		0.269799	0.118751	0.0230884	104		.	Filifactor alocis HMT539	5	·	0.20665	2.40313		0.16131	0.0723686	0.0258135	296
Prevotella oris HMT311	5	·	0.18911	1.86473		0.427691	0.197363	0.0302325	585		.	Porphyromonas sp. HMT278	5	·	0.211642	2.15045		0.168657	0.0635923	0.00799806	603
Prevotella sp. HMT396	5	·	0.180628	1.74654		0.328615	0.154261	0.0331509	564		.	Selenomonas sp. HMT388	5	·	0.202287	2.0005		0.786578	0.3823	0.0396392	11	Less than 50 with vlue >0
Megasphaera micronuciformis HMT122	5	·	0.170681	1.7079		0.412017	0.1853	0.0261813	580		.	Treponema medium HMT667	5	·	0.195599	1.97816		0.189652	0.0725666	0.00896237	291
Absconditabacteria_(SR1)_[G-1] bacterium HMT875	5	·	0.149407	1.44479		0.244863	0.114525	0.0325104	102		.	Porphyromonas sp. HMT277	5	·	0.166574	1.75106		0.266998	0.127556	0.0363331	75
Anaeroglobus geminatus HMT121	4	·	0.183565	2.18655		0.191923	0.132231	0.146662	76		.	Absconditabacteria_(SR1)_[G-1] bacterium HMT875	5	·	0.181607	1.66799		0.242167	0.0814974	0.00296379	207
Prevotella micans HMT378	4	·	0.17636	2.15924		0.172905	0.117644	0.141633	98		.	Peptostreptococcaceae_[G-5] [Eubacterium]_saphenum HMT759	5	·	0.125997	1.58983		0.555975	0.203186	0.00621362	35	Less than 50 with vlue >0
Leptotrichia sp. HMT223	4	·	0.167062	2.00661		0.342525	0.22983	0.136135	24	Less than 50 with vlue >0	.	Fusobacterium periodonticum HMT201	5	·	0.154488	1.48317		0.36047	0.177755	0.0425703	1040
Treponema maltophilum HMT664	4	·	0.129422	1.94868		0.10339	0.111381	0.353275	117		.	Saccharibacteria_(TM7)_[G-1] bacterium HMT349	4	·	0.144791	2.33722		0.0522247	0.0670366	0.435951	379
Filifactor alocis HMT539	4	·	0.167584	1.9137		0.158758	0.0960314	0.0982928	173		.	Peptostreptococcaceae_[G-9] [Eubacterium]_brachy HMT557	4	·	0.159459	2.15002		0.141794	0.0880775	0.107425	174
Tannerella sp. HMT808	4	·	0.122861	1.89136		0.0898003	0.130925	0.492782	76		.	Tannerella sp. HMT808	4	·	0.138306	2.14077		0.106871	0.0993533	0.282076	131
Porphyromonas sp. HMT277	4	·	0.174659	1.84709		0.340081	0.176558	0.0540826	40	Less than 50 with vlue >0	.	Treponema denticola HMT584	4	·	0.158258	2.0932		0.0904208	0.0638631	0.156818	532
Prevotella fusca HMT782	4	·	0.126131	1.84505		0.103143	0.0957947	0.281611	180		.	Treponema lecithinolyticum HMT653	4	·	0.130227	2.03171		0.0506499	0.0669174	0.449109	384
Fretibacterium sp. HMT362	4	·	0.156083	1.79816		0.208927	0.147347	0.156213	56		.	Fretibacterium sp. HMT362	4	·	0.174754	2.02469		0.214916	0.113588	0.0584837	95
Treponema lecithinolyticum HMT653	4	·	0.131076	1.78007		0.0865505	0.0888743	0.33013	229		.	Treponema maltophilum HMT664	4	·	0.113028	2.0117		0.0402135	0.082705	0.626805	206
Dialister invisus HMT118	4	·	0.15105	1.70886		0.144418	0.0918634	0.115929	423		.	Saccharibacteria_(TM7)_[G-5] bacterium HMT356	4	·	0.123293	2.00204		0.0514291	0.0632959	0.416494	545
Treponema sp. HMT260	4	·	0.139968	1.70154		0.31923	0.331773	0.335952	10	Less than 50 with vlue >0	.	Clostridiales_[F-1][G-1] bacterium HMT093	4	·	0.164951	1.99828		0.109585	0.0801253	0.171416	216
Clostridiales_[F-1][G-1] bacterium HMT093	4	·	0.134653	1.6432		0.0856144	0.105981	0.419189	127		.	Peptostreptococcaceae_[G-5] bacterium HMT493	4	·	0.214614	1.99111		0.153372	0.108062	0.155813	105
Bacteroidetes_[G-5] bacterium HMT511	4	·	0.117464	1.59424		0.127284	0.0932667	0.172337	197		.	Capnocytophaga sp. HMT380	4	·	0.104747	1.78294		0.0330296	0.115046	0.774037	93
Staphylococcus aureus HMT550	4	·	0.157077	1.55276		0.695768	0.529633	0.188954	4	Less than 50 with vlue >0	.	Agrobacterium tumefaciens HMT485	4	·	0.177184	1.70517		0.88569	0.514396	0.0851047	6	Less than 50 with vlue >0
Saccharibacteria_(TM7)_[G-5] bacterium HMT356	4	·	0.111599	1.54926		0.0580902	0.0842391	0.490454	311		.	Prevotella sp. HMT376	4	·	0.151246	1.68854		0.15458	0.0924683	0.0945819	149
Prevotella sp. HMT300	4	·	0.121499	1.52364		0.123446	0.0976196	0.206028	454		.	Leptotrichia sp. HMT223	4	·	0.131499	1.68254		0.208643	0.175139	0.233537	38	Less than 50 with vlue >0
Leptotrichia sp. HMT212	4	·	0.101078	1.49727		0.0323857	0.0848866	0.70282	289		.	Saccharibacteria_(TM7)_[G-2] bacterium HMT350	4	·	0.113449	1.65314		0.118178	0.0924682	0.201234	145
Oribacterium sinus HMT457	4	·	0.153446	1.49361		0.430298	0.329646	0.191779	604		.	Prevotella marshii HMT665	4	·	0.103199	1.60826		0.0744868	0.0964352	0.439876	136
Prevotella marshii HMT665	4	·	0.102555	1.47565		0.101497	0.127728	0.426827	81		.	Treponema sp. HMT230	4	·	0.104738	1.54866		0.0584525	0.0704881	0.406961	302
Treponema denticola HMT584	4	·	0.110112	1.4628		0.0837625	0.0849535	0.324143	301		.	Streptococcus oralis HMT058	4	·	0.124066	1.39648		0.159645	0.12457	0.199994	1000
Treponema sp. HMT256	4	·	0.147747	1.44044		0.496994	0.299748	0.0973099	14	Less than 50 with vlue >0	.	Alloprevotella sp. HMT913	4	·	0.126629	1.38748		0.124905	0.102088	0.22114	118
Veillonella rogosae HMT158	4	·	0.148255	1.43711		0.596649	0.507699	0.239914	611		.	Aggregatibacter sp. HMT513	4	·	0.119622	1.34755		0.105308	0.0682101	0.122617	335
Saccharibacteria_(TM7)_[G-2] bacterium HMT350	4	·	0.102863	1.43551		0.141874	0.127283	0.265009	77		.	Prevotella sp. HMT396	4	·	0.134258	1.34231		0.154265	0.106738	0.148383	972
Agrobacterium tumefaciens HMT485	4	·	0.144746	1.40563		0.714051	0.527951	0.176217	4	Less than 50 with vlue >0	.	Streptococcus sp. HMT423	4	·	0.101855	1.33553		0.0996666	0.0898303	0.267215	917
Treponema medium HMT667	4	·	0.130547	1.37528		0.157566	0.0980092	0.107907	156		.	Treponema sp. HMT260	4	·	0.105285	1.33466		0.251449	0.295411	0.394668	12	Less than 50 with vlue >0
Bacteroidetes_[G-3] bacterium HMT281	4	·	0.115922	1.3737		0.30245	0.223333	0.175654	22	Less than 50 with vlue >0	.	Treponema sp. HMT256	4	·	0.127186	1.31473		0.259337	0.191304	0.175218	31	Less than 50 with vlue >0
Selenomonas sp. HMT388	4	·	0.133945	1.36667		0.410317	0.411178	0.318325	6	Less than 50 with vlue >0	.	Prevotella multiformis HMT685	4	·	0.101222	1.28022		0.0489033	0.0769296	0.524979	228
Porphyromonas sp. HMT284	4	·	0.105613	1.3438		0.0751418	0.0908407	0.408134	191		.	Bifidobacterium subtile HMT890	4	·	0.130011	1.25714		0.387992	0.248489	0.118429	19	Less than 50 with vlue >0
Streptococcus cristatus HMT578	4	·	0.135325	1.34254		0.437849	0.409847	0.285374	609		.	Porphyromonas pasteri HMT279	4	·	0.121426	1.2515		0.111687	0.106535	0.294473	974
Cloacibacterium sp. HMT206	4	·	0.122849	1.30725		0.24863	0.168583	0.140261	41	Less than 50 with vlue >0	.	Olsenella sp. HMT939	4	·	0.128125	1.24662		0.66805	0.54248	0.218146	3	Less than 50 with vlue >0
Peptostreptococcaceae_[G-5] bacterium HMT493	4	·	0.134166	1.29734		0.14539	0.144986	0.315966	58		.	Neisseria meningitidis HMT669	4	·	0.121864	1.24382		0.152544	0.101991	0.134741	117
Streptococcus infantis HMT431	4	·	0.129157	1.29722		0.246157	0.178108	0.166951	579		.	Mycoplasma faucium HMT606	4	·	0.101642	1.24272		0.0879167	0.0756577	0.245222	245
Treponema sp. HMT252	4	·	0.132915	1.29269		0.675195	0.400992	0.0922179	7	Less than 50 with vlue >0	.	Bacteroidetes_[G-3] bacterium HMT281	4	·	0.106764	1.23974		0.207748	0.181134	0.251412	33	Less than 50 with vlue >0
Prevotella scopos HMT885	4	·	0.127946	1.27173		0.493598	0.275081	0.0727539	600		.	Mollicutes_[G-1] bacterium HMT504	4	·	0.119955	1.21202		0.252308	0.176742	0.153422	36	Less than 50 with vlue >0
Ruminococcaceae_[G-2] bacterium HMT085	4	·	0.126661	1.23392		0.25047	0.130328	0.0546249	544		.	Bacteroidetes_[G-3] bacterium HMT899	4	·	0.124495	1.19333		0.481669	0.336445	0.152246	10	Less than 50 with vlue >0
Cryptobacterium curtum HMT579	4	·	0.121315	1.21131		0.227031	0.146666	0.121634	57		.	Haemophilus sp. HMT908	4	·	0.100478	1.18937		0.0680019	0.063463	0.283936	526
Prevotella sp. HMT314	4	·	0.119948	1.19816		0.710741	0.398248	0.0743151	608		.	Peptostreptococcus stomatis HMT112	4	·	0.124548	1.17856		0.120835	0.0635511	0.0572526	603
Bifidobacterium subtile HMT890	4	·	0.123258	1.19208		0.44123	0.340383	0.194882	10	Less than 50 with vlue >0	.	Lachnospiraceae_[G-2] bacterium HMT088	4	·	0.108296	1.15406		0.377249	0.345797	0.275293	8	Less than 50 with vlue >0
Bacteroides pyogenes HMT787	4	·	0.114284	1.14015		0.463687	0.5566	0.404805	2	Less than 50 with vlue >0	.	Peptostreptococcaceae_[G-2] bacterium HMT091	4	·	0.112668	1.14445		0.316312	0.214521	0.140346	25	Less than 50 with vlue >0
Streptococcus parasanguinis HMT721	4	·	0.117824	1.13948		0.402815	0.408124	0.323647	609		.	Bacteroidetes_[G-5] bacterium HMT507	4	·	0.104164	1.14429		0.137886	0.204513	0.500174	26	Less than 50 with vlue >0
Kingella kingae HMT646	4	·	0.101607	1.1027		0.173795	0.155093	0.262465	51		.	Aeriscardovia bacterium HMT407	4	·	0.107477	1.14411		0.340953	0.413838	0.410008	5	Less than 50 with vlue >0
Selenomonas sp. HMT149	4	·	0.108746	1.09154		0.179565	0.12569	0.153111	537		.	Bacteroidetes_[G-3] bacterium HMT503	4	·	0.108379	1.14225		0.176147	0.133766	0.187895	64
Olsenella profusa HMT806	4	·	0.10953	1.07908		0.377973	0.569389	0.506804	2	Less than 50 with vlue >0	.	Streptococcus infantis HMT431	4	·	0.108837	1.12811		0.154818	0.138435	0.263419	1017
Bacteroides zoogleoformans HMT465	4	·	0.10632	1.07105		0.354384	0.350443	0.311899	8	Less than 50 with vlue >0	.	Absconditabacteria_(SR1)_[G-1] bacterium HMT874	4	·	0.105028	1.0723		0.142508	0.0976407	0.144425	129
Peptostreptococcus stomatis HMT112	4	·	0.109787	1.06168		0.151547	0.08443	0.0726636	330		.	Selenomonas sp. HMT136	4	·	0.11234	1.0523		0.131594	0.126117	0.296751	1005
Mycoplasma orale HMT704	4	·	0.104074	1.04491		0.303598	0.258365	0.239965	16	Less than 50 with vlue >0	.	Micrococcus luteus HMT087	4	·	0.106314	1.04273		0.617556	0.563596	0.273191	2	Less than 50 with vlue >0
Actinomyces graevenitzii HMT866	4	·	0.100897	1.03643		0.16885	0.113724	0.137613	514		.	Saccharibacteria_(TM7)_[G-3] bacterium HMT351	4	·	0.110645	1.02241		0.12618	0.0788581	0.109579	865
Treponema sp. HMT239	4	·	0.107076	1.03538		0.595599	0.406469	0.142839	6	Less than 50 with vlue >0	.	Bacteroides pyogenes HMT787	4	·	0.10459	1.01775		0.457007	0.556794	0.41177	2	Less than 50 with vlue >0
Stenotrophomonas maltophilia HMT663	4	·	0.105306	1.02794		0.536259	0.561847	0.339853	2	Less than 50 with vlue >0	.	Porphyromonas gingivalis HMT619	4	·	0.108415	1.00109		0.123484	0.0783042	0.114799	219
Streptococcus sanguinis HMT758	4	·	0.103501	1.027		0.28435	0.424514	0.502969	610		.	Anaerococcus sp. HMT290	4	·	0.10271	0.991069		0.285918	0.559258	0.609179	2	Less than 50 with vlue >0
Prevotella veroralis HMT572	4	·	0.101619	1.00569		0.518768	0.52954	0.327255	612		.	Lachnoanaerobaculum sp. HMT083	4	·	0.102309	0.985466		0.448535	0.557389	0.420989	2	Less than 50 with vlue >0
Dietzia cinnamea HMT368	4	·	0.101521	0.985007		0.533407	0.559164	0.340117	2	Less than 50 with vlue >0	.	Dietzia cinnamea HMT368	4	·	0.099913	0.95261		0.516859	0.558978	0.355147	2	Less than 50 with vlue >0
Lautropia mirabilis HMT022	3	·	-0.203663	1.99172		-0.376694	0.122625	0.00212691	521		.	Stenotrophomonas maltophilia HMT663	4	·	0.0998915	0.95232		0.480461	0.557699	0.38896	2	Less than 50 with vlue >0
Limosilactobacillus fermentum HMT608	3	·	-0.184355	1.87413		-0.628927	0.262443	0.0165555	19	Less than 50 with vlue >0	.	Actinomyces sp. HMT170	3	·	-0.177282	1.79524		-0.266839	0.0942078	0.00461934	144
Actinomyces sp. HMT170	3	·	-0.151847	1.86389		-0.326903	0.128438	0.0109206	82		.	Leptotrichia hongkongensis HMT213	3	·	-0.13756	1.74787		-0.192303	0.0660031	0.00357345	617
Streptococcus constellatus HMT576	3	·	-0.108979	1.82862		-0.25656	0.112553	0.0226399	126		.	Actinomyces sp. HMT896	3	·	-0.166795	1.61552		-0.933516	0.374682	0.012721	10	Less than 50 with vlue >0
Selenomonas sp. HMT126	3	·	-0.149539	1.80796		-0.37178	0.147509	0.0117226	58		.	Neisseria sp. HMT499	3	·	-0.139291	1.3807		-0.241959	0.0890274	0.00657159	157
Neisseria sp. HMT499	3	·	-0.166515	1.77251		-0.352594	0.118509	0.0029274	93		.	Actinomyces sp. HMT897	3	·	-0.142187	1.37713		-0.698097	0.266787	0.00887881	16	Less than 50 with vlue >0
Neisseria cinerea HMT956	3	·	-0.171425	1.70383		-0.195078	0.0870106	0.0249614	363		.	Capnocytophaga sp. HMT902	3	·	-0.139214	1.36872		-0.684761	0.26959	0.0110851	16	Less than 50 with vlue >0
Mycoplasma salivarium HMT754	3	·	-0.142325	1.64092		-0.436329	0.169767	0.0101648	43	Less than 50 with vlue >0	.	Erysipelotrichaceae_[G-1] bacterium HMT905	3	·	-0.128049	1.34024		-0.344017	0.153616	0.0251257	47	Less than 50 with vlue >0
Leptotrichia hongkongensis HMT213	3	·	-0.105514	1.58335		-0.211557	0.0879935	0.0162066	352		.	Schaalia sp. HMT178	3	·	-0.107524	1.30348		-0.4901	0.202772	0.0156489	29	Less than 50 with vlue >0
Streptococcus thermophilus HMT152	3	·	-0.144086	1.55744		-0.224825	0.0889349	0.0114722	351		.	Mycoplasma salivarium HMT754	3	·	-0.130288	1.30198		-0.342968	0.135162	0.0111662	63
Staphylococcus epidermidis HMT601	3	·	-0.126431	1.52548		-0.532471	0.217188	0.0142202	26	Less than 50 with vlue >0	.	Streptococcus thermophilus HMT152	3	·	-0.104788	1.27582		-0.145927	0.0661157	0.0273042	609
Erysipelotrichaceae_[G-1] bacterium HMT905	3	·	-0.120901	1.49971		-0.411853	0.204394	0.043905	28	Less than 50 with vlue >0	.	Lautropia mirabilis HMT022	3	·	-0.132885	1.25009		-0.201135	0.0863858	0.0198942	896
Leptotrichia sp. HMT498	3	·	-0.141923	1.49812		-0.210433	0.0927081	0.0232168	177		.	Actinomyces israelii HMT645	3	·	-0.100966	1.18384		-0.522561	0.242728	0.0313294	19	Less than 50 with vlue >0
Capnocytophaga sp. HMT902	3	·	-0.127836	1.46846		-0.94681	0.397137	0.0171216	8	Less than 50 with vlue >0	.	Acidipropionibacterium acidifaciens HMT191	2	·	-0.141107	1.31286		-0.476088	0.26625	0.0737555	15	Less than 50 with vlue >0
Mobiluncus mulieris HMT830	2	·	-0.165884	1.63098		-0.255207	0.139614	0.0675562	61		.	Enterococcus faecalis HMT604	2	·	-0.141211	1.29703		-0.431861	0.274013	0.115012	14	Less than 50 with vlue >0
Brochothrix thermosphacta HMT241	2	·	-0.148327	1.53185		-0.815816	0.484503	0.0922166	5	Less than 50 with vlue >0	.	Limosilactobacillus fermentum HMT608	2	·	-0.136679	1.25632		-0.34205	0.176346	0.0524215	34	Less than 50 with vlue >0
Streptococcus downei HMT594	2	·	-0.143859	1.49349		-0.696514	0.381688	0.0680274	8	Less than 50 with vlue >0	.	Streptococcus salivarius HMT755	2	·	-0.132994	1.22148		-0.584087	0.385843	0.130078	1064
Kocuria palustris HMT084	2	·	-0.153577	1.48822		-0.682515	0.396601	0.085267	7	Less than 50 with vlue >0	.	Mitsuokella multacida HMT684	2	·	-0.129927	1.19267		-0.574927	0.390055	0.140491	6	Less than 50 with vlue >0
Enterococcus faecalis HMT604	2	·	-0.143288	1.42436		-0.514378	0.334839	0.12449	10	Less than 50 with vlue >0	.	Schaalia lingnae HMT181	2	·	-0.12179	1.17083		-0.162703	0.118688	0.170424	988
Neisseria oralis HMT014	2	·	-0.134231	1.35782		-0.162494	0.0862948	0.0596985	372		.	Treponema sp. HMT242	2	·	-0.12478	1.15553		-0.415037	0.253316	0.101335	16	Less than 50 with vlue >0
Actinomyces sp. HMT896	2	·	-0.118769	1.3425		-0.825743	0.495668	0.0957293	4	Less than 50 with vlue >0	.	Neisseria oralis HMT014	2	·	-0.120316	1.14545		-0.114772	0.064323	0.0743749	643
Limosilactobacillus reuteri HMT938	2	·	-0.119547	1.22667		-0.458882	0.3374	0.173812	9	Less than 50 with vlue >0	.	Veillonella denticariosi HMT887	2	·	-0.122836	1.13244		-0.203978	0.114685	0.0753063	976
Limosilactobacillus panis HMT882	2	·	-0.119994	1.20733		-0.495487	0.508131	0.329502	3	Less than 50 with vlue >0	.	Brochothrix thermosphacta HMT241	2	·	-0.122084	1.12887		-0.560767	0.39011	0.150588	6	Less than 50 with vlue >0
Arthrospira platensis HMT229	2	·	-0.107505	1.20511		-0.2131	0.119053	0.0734598	91		.	Staphylococcus haemolyticus HMT120	2	·	-0.12024	1.11896		-0.654907	0.499202	0.189551	3	Less than 50 with vlue >0
Selenomonas sp. HMT133	2	·	-0.112912	1.17862		-0.702257	0.508848	0.167559	3	Less than 50 with vlue >0	.	Mobiluncus mulieris HMT830	2	·	-0.117958	1.11423		-0.151432	0.0993091	0.127295	118
Sphingomonas glacialis HMT003	2	·	-0.110487	1.17193		-0.602235	0.509396	0.237105	3	Less than 50 with vlue >0	.	Streptococcus downei HMT594	2	·	-0.116733	1.0764		-0.431535	0.274032	0.115312	13	Less than 50 with vlue >0
Enterococcus durans HMT880	2	·	-0.108326	1.15282		-0.617238	0.411426	0.133553	6	Less than 50 with vlue >0	.	Corynebacterium tuberculostearicum HMT077	2	·	-0.115596	1.06806		-0.509652	0.401446	0.204248	5	Less than 50 with vlue >0
Haemophilus sputorum HMT944	2	·	-0.113074	1.10172		-0.18523	0.154059	0.229234	562		.	Bacteroidetes_[G-7] bacterium HMT911	2	·	-0.114803	1.0588		-0.315271	0.199373	0.113806	26	Less than 50 with vlue >0
Rothia dentocariosa HMT587	2	·	-0.11364	1.10062		-0.491208	0.539809	0.36284	611		.	Enterococcus casseliflavus HMT801	2	·	-0.114348	1.05744		-0.456137	0.535894	0.394674	2	Less than 50 with vlue >0
Acinetobacter johnsonii HMT297	2	·	-0.11138	1.07867		-0.7053	0.536899	0.188962	2	Less than 50 with vlue >0	.	Staphylococcus warneri HMT076	2	·	-0.113254	1.04534		-0.528894	0.520093	0.309191	2	Less than 50 with vlue >0
Fusobacterium sp. HMT205	1	·	0.0932796	1.73949							.	Leptotrichia sp. HMT218	2	·	-0.106169	1.02397		-0.0742669	0.0646897	0.250948	397
Actinomyces massiliensis HMT852	1	·	0.0894274	1.72835							.	Prevotella buccalis HMT562	2	·	-0.105474	0.992512		-0.505462	0.33936	0.136367	8	Less than 50 with vlue >0
Actinomyces naeslundii HMT176	1	·	-0.0613532	1.71231							.	Neisseria cinerea HMT956	2	·	-0.104751	0.961558		-0.0819349	0.0643599	0.202992	636
Capnocytophaga sp. HMT412	1	·	-0.0534831	1.64488							.	Haemophilus sputorum HMT944	2	·	-0.101943	0.936312		-0.11807	0.111296	0.28875	976
Prevotella maculosa HMT289	1	·	0.0981192	1.64386							.	Limosilactobacillus reuteri HMT938	2	·	-0.10066	0.928063		-0.316545	0.2802	0.258598	12	Less than 50 with vlue >0
Actinomyces sp. HMT171	1	·	0.00425458	1.63308							.	Olsenella sp. HMT807	1	·	0.0612559	1.78885
Capnocytophaga sp. HMT335	1	·	-0.0872172	1.61591							.	Capnocytophaga sp. HMT412	1	·	-0.0964888	1.74133
Capnocytophaga sp. HMT864	1	·	0.0532478	1.60758							.	Selenomonas sp. HMT892	1	·	0.039023	1.73555
Prevotella saccharolytica HMT781	1	·	0.0251539	1.60578							.	Saccharibacteria_(TM7)_[G-1] bacterium HMT869	1	·	0.0892871	1.71579
Olsenella sp. HMT807	1	·	0.0743261	1.60557							.	Actinomyces oris HMT893	1	·	0.00205945	1.7078
Actinomyces oris HMT893	1	·	-0.0201793	1.60248							.	Treponema sp. HMT268	1	·	0.0907883	1.7025
Capnocytophaga sp. HMT336	1	·	0.025399	1.59004							.	Actinomyces massiliensis HMT852	1	·	0.0498375	1.68785
Selenomonas sp. HMT146	1	·	0.0759927	1.58789							.	Actinomyces naeslundii HMT176	1	·	-0.0401311	1.68174
Saccharibacteria_(TM7)_[G-1] bacterium HMT349	1	·	0.0757264	1.56198							.	Tannerella forsythia HMT613	1	·	0.0622548	1.66857
Actinomyces dentalis HMT888	1	·	-0.0936037	1.5574							.	Prevotella fusca HMT782	1	·	0.0643586	1.66244
Streptococcus intermedius HMT644	1	·	0.0159435	1.55382							.	Selenomonas dianae HMT139	1	·	0.0818889	1.66211
Peptidiphaga sp. HMT183	1	·	0.0196717	1.52985							.	Actinomyces sp. HMT171	1	·	-0.0108893	1.6511
Treponema sp. HMT268	1	·	0.091384	1.52379							.	Prevotella maculosa HMT289	1	·	0.013872	1.64986
Cardiobacterium valvarum HMT540	1	·	0.0438117	1.51275							.	Capnocytophaga sp. HMT336	1	·	-0.0125194	1.64882
Veillonellaceae_[G-1] bacterium HMT155	1	·	-0.0321237	1.49998							.	Prevotella saccharolytica HMT781	1	·	-0.0118724	1.6287
Peptidiphaga gingivicola HMT848	1	·	0.025517	1.49786							.	Selenomonas infelix HMT639	1	·	0.057684	1.61527
Arachnia propionica HMT739	1	·	0.050985	1.49487							.	Fretibacterium fastidiosum HMT363	1	·	0.0726223	1.61282
Capnocytophaga sp. HMT338	1	·	0.0373794	1.48579							.	Fusobacterium sp. HMT205	1	·	0.0757345	1.59888
Selenomonas sp. HMT892	1	·	-0.0182956	1.46014							.	Bacteroidales_[G-2] bacterium HMT274	1	·	0.0634019	1.57685
Actinomyces sp. HMT175	1	·	-0.0556814	1.45733							.	Dialister pneumosintes HMT736	1	·	0.0499117	1.56569
Prevotella sp. HMT301	1	·	0.0114187	1.45139							.	Streptococcus constellatus HMT576	1	·	-0.0665183	1.54067
Tannerella forsythia HMT613	1	·	0.0514308	1.42499							.	Selenomonas sp. HMT134	1	·	0.0705573	1.53853
Capnocytophaga sp. HMT380	1	·	0.0551183	1.42091							.	Streptococcus intermedius HMT644	1	·	-0.0116584	1.53819
Actinomyces sp. HMT448	1	·	0.0413422	1.41915							.	Saccharibacteria_(TM7)_[G-1] bacterium HMT346	1	·	-0.059016	1.53372
Streptococcus anginosus HMT543	1	·	-0.0520341	1.40898							.	Selenomonas noxia HMT130	1	·	-0.0661975	1.53363
Selenomonas dianae HMT139	1	·	0.0873296	1.40868							.	Bacteroidetes_[G-5] bacterium HMT511	1	·	0.0600053	1.52759
Saccharibacteria_(TM7)_[G-1] bacterium HMT347	1	·	0.060794	1.40155							.	Actinomyces sp. HMT448	1	·	-0.0409183	1.52127
Schaalia sp. HMT178	1	·	-0.095909	1.3995							.	Selenomonas sp. HMT146	1	·	0.0192902	1.52029
Treponema socranskii HMT769	1	·	0.0379413	1.39858							.	Peptidiphaga sp. HMT183	1	·	-0.0750996	1.51054
Porphyromonas sp. HMT285	1	·	0.0246604	1.38992							.	Campylobacter gracilis HMT623	1	·	-0.0457722	1.50826
Actinomyces viscosus HMT688	1	·	-0.0796686	1.36849							.	Selenomonas sp. HMT138	1	·	0.0732767	1.49065
Saccharibacteria_(TM7)_[G-1] bacterium HMT869	1	·	0.0580756	1.36251							.	Veillonellaceae_[G-1] bacterium HMT155	1	·	-0.0596769	1.48374
Leptotrichia hofstadii HMT224	1	·	0.0409533	1.34822							.	Leptotrichia hofstadii HMT224	1	·	0.0111358	1.47933
Peptostreptococcaceae_[G-7] [Eubacterium]_yurii HMT377	1	·	0.0401713	1.34373							.	Capnocytophaga endodontalis HMT326	1	·	0.00662904	1.47581
Saccharibacteria_(TM7)_[G-1] bacterium HMT346	1	·	0.0178804	1.34372							.	Treponema socranskii HMT769	1	·	0.00763861	1.47409
Prevotella buccae HMT560	1	·	-0.0483269	1.34257							.	Actinomyces sp. HMT175	1	·	-0.0628326	1.47265
Selenomonas infelix HMT639	1	·	0.0460688	1.34027							.	Peptidiphaga gingivicola HMT848	1	·	-0.0662306	1.46097
Fretibacterium sp. HMT359	1	·	0.0816628	1.34002							.	Selenomonas artemidis HMT124	1	·	-0.0499352	1.45995
Fretibacterium sp. HMT360	1	·	-0.00771595	1.33676							.	Cardiobacterium valvarum HMT540	1	·	-0.02698	1.45934
Actinomyces sp. HMT169	1	·	-0.0699499	1.33144							.	Capnocytophaga sp. HMT335	1	·	0.00441278	1.4573
Actinomyces gerencseriae HMT618	1	·	-0.00900695	1.32411							.	Leptotrichia sp. HMT212	1	·	0.0761167	1.43989
Fusobacterium sp. HMT204	1	·	-0.0224982	1.3146							.	Streptococcus anginosus HMT543	1	·	-0.0363057	1.43555
Leptotrichia sp. HMT392	1	·	0.00863966	1.30922							.	Actinomyces dentalis HMT888	1	·	-0.0816913	1.41863
Prevotella sp. HMT472	1	·	-0.0169903	1.30486							.	Mogibacterium timidum HMT042	1	·	0.0925302	1.41545
Fusobacterium nucleatum HMT698	1	·	0.0176856	1.29523							.	Fusobacterium nucleatum HMT698	1	·	0.025078	1.40957
Veillonellaceae_[G-1] bacterium HMT150	1	·	0.0457253	1.29344							.	Prevotella micans HMT378	1	·	0.042261	1.40885
Dialister pneumosintes HMT736	1	·	-0.0218327	1.29127							.	Actinomyces sp. HMT169	1	·	-0.0658272	1.40519
Prevotella loescheii HMT658	1	·	0.0171672	1.2866							.	Corynebacterium matruchotii HMT666	1	·	-0.0841469	1.40513
Streptococcus mutans HMT686	1	·	-0.0376286	1.28088							.	Prevotella loescheii HMT658	1	·	0.0545852	1.40132
Streptococcus sp. HMT056	1	·	-0.0730061	1.27672							.	Prevotella sp. HMT300	1	·	0.034145	1.40052
Treponema sp. HMT231	1	·	-0.0218621	1.26396							.	Veillonellaceae_[G-1] bacterium HMT150	1	·	0.066605	1.39312
Parascardovia denticolens HMT586	1	·	-0.0873121	1.26383							.	Desulfobulbus sp. HMT041	1	·	0.097499	1.38065
Actinomyces israelii HMT645	1	·	-0.0852962	1.26381							.	Treponema sp. HMT231	1	·	-0.0338731	1.38001
Bacteroidales_[G-2] bacterium HMT274	1	·	0.0560267	1.26371							.	Prevotella buccae HMT560	1	·	-0.0881097	1.37404
Capnocytophaga sp. HMT324	1	·	0.0332846	1.26079							.	Selenomonas sp. HMT479	1	·	0.0626345	1.36679
Selenomonas artemidis HMT124	1	·	0.00998856	1.2588							.	Capnocytophaga sp. HMT864	1	·	0.00836081	1.36328
Prevotella oralis HMT705	1	·	0.0476489	1.2571							.	Cardiobacterium hominis HMT633	1	·	-0.0479312	1.35852
Leptotrichia sp. HMT225	1	·	0.0675133	1.25663							.	Capnocytophaga sp. HMT338	1	·	0.0307575	1.3563
Kingella sp. HMT012	1	·	0.00621988	1.25092							.	Dialister invisus HMT118	1	·	0.0588167	1.35554
Saccharibacteria_(TM7)_[G-1] bacterium HMT488	1	·	0.0703781	1.24833							.	Kingella oralis HMT706	1	·	-0.0642324	1.32489
Oribacterium sp. HMT078	1	·	-0.0273486	1.24053							.	Saccharibacteria_(TM7)_[G-1] bacterium HMT347	1	·	0.0363135	1.32479
Selenomonas sp. HMT481	1	·	-0.0511494	1.23401							.	Fusobacterium sp. HMT204	1	·	-0.0470915	1.32125
Capnocytophaga endodontalis HMT326	1	·	0.00202395	1.23255							.	Porphyromonas catoniae HMT283	1	·	0.0863324	1.31376
Phocaeicola abscessus HMT272	1	·	0.0560337	1.23155							.	Prevotella sp. HMT301	1	·	0.00726252	1.31347
Scardovia wiggsiae HMT195	1	·	-0.0576517	1.22158							.	Streptococcus sp. HMT056	1	·	-0.0267053	1.3119
Lachnospiraceae_[G-8] bacterium HMT500	1	·	0.0786975	1.2202							.	Prevotella sp. HMT472	1	·	-0.0936221	1.31011
Schaalia sp. HMT877	1	·	-0.0950335	1.21283							.	Parvimonas sp. HMT110	1	·	0.0865213	1.30479
Selenomonas sp. HMT919	1	·	-0.0311433	1.20781							.	Selenomonas sp. HMT481	1	·	-0.00666268	1.29917
Weeksellaceae_[G-1] sp. HMT900	1	·	0.0023765	1.20419							.	Prevotella baroniae HMT553	1	·	0.0776799	1.29893
Aggregatibacter sp. HMT949	1	·	0.0802665	1.20388							.	Prevotella oralis HMT705	1	·	0.0260012	1.29468
Leptotrichia buccalis HMT563	1	·	0.00860647	1.20193							.	Actinomyces gerencseriae HMT618	1	·	-0.0308353	1.29137
Cardiobacterium hominis HMT633	1	·	-0.0161591	1.19999							.	Arachnia propionica HMT739	1	·	0.0148994	1.2892
Prevotella baroniae HMT553	1	·	0.0854321	1.1883							.	Shuttleworthia satelles HMT095	1	·	0.0745752	1.28038
Kingella oralis HMT706	1	·	-0.017252	1.1846							.	Fusobacterium hwasookii HMT953	1	·	0.0838306	1.27551
Selenomonas sp. HMT920	1	·	0.092549	1.17573							.	Streptococcus mutans HMT686	1	·	-0.0316352	1.27355
Peptostreptococcaceae_[G-5] [Eubacterium]_saphenum HMT759	1	·	0.0952001	1.17133							.	Centipeda periodontii HMT726	1	·	-0.0438545	1.27343
Selenomonas sp. HMT134	1	·	0.0499879	1.1708							.	Capnocytophaga haemolytica HMT627	1	·	0.0620104	1.26554
Eikenella sp. HMT011	1	·	-0.064013	1.17036							.	Anaeroglobus geminatus HMT121	1	·	0.0304267	1.26547
Saccharibacteria_(TM7)_[G-1] bacterium HMT348	1	·	-0.0800283	1.16954							.	Leptotrichia wadei HMT222	1	·	0.00364533	1.26529
Corynebacterium durum HMT595	1	·	-0.0448852	1.16659							.	Leptotrichia buccalis HMT563	1	·	-0.0376633	1.26527
Colibacter massiliensis HMT123	1	·	-0.0977309	1.16446							.	Selenomonas sp. HMT126	1	·	-0.0523625	1.25178
Limosilactobacillus vaginalis HMT051	1	·	-0.0355364	1.16288							.	Capnocytophaga leadbetteri HMT329	1	·	0.0943313	1.24987
Streptococcus cristatus HMT886	1	·	-0.023462	1.16183							.	Weeksellaceae_[G-1] sp. HMT900	1	·	0.034178	1.24926
Pseudoleptotrichia sp. HMT219	1	·	0.0106132	1.1548							.	Capnocytophaga sp. HMT324	1	·	-0.0462358	1.24042
Aggregatibacter sp. HMT898	1	·	0.0537382	1.15382							.	Oribacterium sp. HMT078	1	·	-0.00834536	1.23999
Mogibacterium timidum HMT042	1	·	0.0561513	1.14728							.	Eggerthia catenaformis HMT569	1	·	0.0809558	1.23442
Selenomonas sp. HMT138	1	·	0.0118085	1.14468							.	Selenomonas sp. HMT920	1	·	0.0487483	1.22876
Actinomyces sp. HMT897	1	·	-0.0991238	1.144							.	Leptotrichia sp. HMT392	1	·	-0.0141331	1.22833
Candidatus_Saccharimonas aalborgensis HMT988	1	·	0.0933287	1.14367							.	Bifidobacterium dentium HMT588	1	·	0.0382802	1.21798
Porphyromonas catoniae HMT283	1	·	0.045221	1.14256							.	Selenomonas sp. HMT919	1	·	-0.0271306	1.21616
Porphyromonas sp. HMT278	1	·	0.0871762	1.1379							.	Leptotrichia sp. HMT498	1	·	-0.0821286	1.21541
Haemophilus sp. HMT908	1	·	0.0834696	1.13144							.	Saccharibacteria_(TM7)_[G-1] bacterium HMT348	1	·	-0.0749967	1.21396
Treponema sp. HMT246	1	·	0.092471	1.12896							.	Fretibacterium sp. HMT359	1	·	0.0299438	1.19635
Capnocytophaga gingivalis HMT337	1	·	0.0835288	1.12707							.	Selenomonas sp. HMT442	1	·	0.0636808	1.19002
Selenomonas noxia HMT130	1	·	-0.0143033	1.1265							.	Pseudoramibacter alactolyticus HMT538	1	·	0.0969873	1.18244
Capnocytophaga ochracea HMT700	1	·	0.0586807	1.1252							.	Peptostreptococcaceae_[G-7] bacterium HMT081	1	·	0.0842283	1.17447
Centipeda periodontii HMT726	1	·	-0.0436119	1.12436							.	Selenomonas sp. HMT937	1	·	0.00333173	1.1743
Desulfobulbus sp. HMT041	1	·	0.0539184	1.12279							.	Campylobacter rectus HMT748	1	·	0.0440932	1.17017
Campylobacter gracilis HMT623	1	·	0.0189853	1.11822							.	Lachnospiraceae_[G-8] bacterium HMT500	1	·	0.0666059	1.16957
Fusobacterium nucleatum HMT420	1	·	0.0992408	1.11634							.	Leptotrichia shahii HMT214	1	·	-0.0448352	1.16177
Fusobacterium hwasookii HMT953	1	·	0.0792746	1.11044							.	Scardovia wiggsiae HMT195	1	·	-0.0729982	1.16121
Leptotrichia shahii HMT214	1	·	-0.052788	1.11041							.	Capnocytophaga sputigena HMT775	1	·	0.0834209	1.1546
Veillonellaceae_[G-1] bacterium HMT132	1	·	0.0240019	1.10814							.	Lancefieldella rimae HMT750	1	·	-0.0984268	1.1539
Peptococcus sp. HMT167	1	·	0.0635688	1.10681							.	Peptococcus sp. HMT167	1	·	0.0434182	1.15097
Streptococcus pyogenes HMT745	1	·	-0.0725953	1.10293							.	Fretibacterium sp. HMT360	1	·	-0.0229723	1.14737
Johnsonella ignava HMT635	1	·	0.037619	1.10164							.	Aggregatibacter sp. HMT898	1	·	0.0679032	1.14442
Fretibacterium fastidiosum HMT363	1	·	-0.0039212	1.09833							.	Lachnoanaerobaculum saburreum HMT494	1	·	-0.0412292	1.14151
Mitsuokella sp. HMT131	1	·	-0.077266	1.09724							.	Schaalia cardiffensis HMT850	1	·	0.0721278	1.14084
Gracilibacteria_(GN02)_[G-1] bacterium HMT872	1	·	-0.0570088	1.094							.	Leptotrichia sp. HMT225	1	·	-0.0403328	1.14052
Aggregatibacter aphrophilus HMT545	1	·	-0.0498059	1.08876							.	Prevotella dentalis HMT583	1	·	0.0518506	1.13317
Streptococcus oralis HMT058	1	·	0.095606	1.08479							.	Parvimonas micra HMT111	1	·	0.0337192	1.13114
Streptococcus pneumoniae HMT734	1	·	-0.0663935	1.08271							.	Peptostreptococcaceae_[G-7] [Eubacterium]_yurii HMT377	1	·	-0.0151816	1.12936
Lactobacillus gasseri HMT615	1	·	-0.0560479	1.08114							.	Porphyromonas sp. HMT285	1	·	-0.0729282	1.1126
Tannerella sp. HMT286	1	·	0.0794695	1.07835							.	Capnocytophaga granulosa HMT325	1	·	-0.0895024	1.10822
Parvimonas micra HMT111	1	·	0.0368539	1.07811							.	Schaalia meyeri HMT671	1	·	-0.062441	1.10529
Rothia aeria HMT188	1	·	-0.0898398	1.07473							.	Corynebacterium durum HMT595	1	·	-0.0409613	1.09466
Corynebacterium matruchotii HMT666	1	·	0.00342318	1.06717							.	Aggregatibacter aphrophilus HMT545	1	·	-0.0692381	1.09349
Prevotella multiformis HMT685	1	·	0.0711083	1.06513							.	Saccharibacteria_(TM7)_[G-1] bacterium HMT952	1	·	-0.0550371	1.09304
Enterococcus italicus HMT803	1	·	0.0209987	1.05621							.	Actinomyces viscosus HMT688	1	·	-0.0766762	1.08958
Lachnospiraceae_[G-2] bacterium HMT088	1	·	0.0947366	1.05307							.	Pseudoleptotrichia sp. HMT219	1	·	-0.0266677	1.08894
Stomatobaculum sp. HMT097	1	·	-0.0961898	1.05072							.	Campylobacter showae HMT763	1	·	0.0539084	1.08583
Abiotrophia defectiva HMT389	1	·	0.0198068	1.05047							.	Kingella sp. HMT012	1	·	-0.018209	1.08167
Arachnia rubra HMT194	1	·	0.0514573	1.0489							.	Streptococcus vestibularis HMT021	1	·	-0.00450757	1.07947
Lactococcus lactis HMT804	1	·	-0.0901536	1.04769							.	Arachnia rubra HMT194	1	·	0.0559403	1.07684
Selenomonas sp. HMT442	1	·	0.0331751	1.04666							.	Streptococcus cristatus HMT886	1	·	-0.013824	1.07624
Treponema sp. HMT253	1	·	0.0783315	1.04605							.	Dialister sp. HMT119	1	·	0.0937323	1.07195
Eikenella corrodens HMT577	1	·	-0.0420356	1.03535							.	Prevotella multisaccharivorax HMT794	1	·	0.0841725	1.06798
Prevotella dentalis HMT583	1	·	0.0346639	1.03126							.	Haemophilus influenzae HMT641	1	·	0.0875315	1.06382
Schaalia cardiffensis HMT850	1	·	0.0786209	1.02733							.	Treponema parvum HMT724	1	·	0.092963	1.05843
Saccharibacteria_(TM7)_[G-8] bacterium HMT955	1	·	0.0848986	1.02487							.	Bacteroidetes_[G-3] bacterium HMT365	1	·	0.0489882	1.05294
Neisseriaceae_[G-1] bacterium HMT174	1	·	0.0844023	1.02442							.	Stomatobaculum sp. HMT910	1	·	0.0979063	1.05143
Lactobacillus acidophilus HMT529	1	·	-0.0210263	1.01863							.	Cryptobacterium curtum HMT579	1	·	0.0973041	1.04946
Treponema sp. HMT251	1	·	0.0923848	1.01547							.	Phocaeicola abscessus HMT272	1	·	0.0338395	1.04635
Veillonellaceae_[G-1] bacterium HMT135	1	·	-0.0136636	1.00882							.	Porphyromonas sp. HMT284	1	·	0.0877759	1.04464
Bacteroidetes_[G-3] bacterium HMT280	1	·	0.0673907	1.00835							.	Selenomonas sp. HMT137	1	·	-0.0029474	1.04378
Selenomonas sp. HMT936	1	·	-0.0563187	1.00807							.	Prevotella oulorum HMT288	1	·	-0.0644252	1.03978
Enterococcus saccharolyticus HMT802	1	·	0.0724343	1.00619							.	Aggregatibacter sp. HMT949	1	·	0.0297869	1.03855
Selenomonas sp. HMT937	1	·	0.00822367	1.00564							.	Saccharibacteria_(TM7)_[G-1] bacterium HMT488	1	·	0.0315741	1.03496
Absconditabacteria_(SR1)_[G-1] bacterium HMT874	1	·	0.0762574	1.00447							.	Olsenella uli HMT038	1	·	0.0788421	1.03493
Streptococcus vestibularis HMT021	1	·	-0.0627637	1.00235							.	Treponema sp. HMT237	1	·	0.0690654	1.03322
Capnocytophaga haemolytica HMT627	1	·	-0.00272293	1.00225							.	Streptococcus lactarius HMT948	1	·	-0.0955766	1.02902
Neisseria sp. HMT020	1	·	-0.0325906	0.999292							.	Butyrivibrio sp. HMT080	1	·	0.0112074	1.02655
Leptotrichia sp. HMT879	1	·	0.0155424	0.991702							.	Catonella sp. HMT164	1	·	0.0648121	1.02262
Staphylococcus haemolyticus HMT120	1	·	-0.0991322	0.991389							.	Leptotrichia sp. HMT909	1	·	0.00209472	1.02055
Pseudoleptotrichia goodfellowii HMT845	1	·	0.0188157	0.982613							.	Prevotella denticola HMT291	1	·	-0.00055382	1.02014
Actinomyces timonensis HMT179	1	·	0.0930664	0.980715							.	Enterococcus italicus HMT803	1	·	0.0350336	1.02012
Actinomyces johnsonii HMT849	1	·	-0.0607446	0.976077							.	Staphylococcus epidermidis HMT601	1	·	-0.094795	1.01958
Johnsonella sp. HMT166	1	·	-0.00665862	0.975832							.	Treponema sp. HMT269	1	·	0.0882426	1.01779
Prevotella sp. HMT306	1	·	0.0951267	0.974754							.	Treponema sp. HMT247	1	·	0.0964881	1.01609
Scardovia inopinata HMT642	1	·	-0.0284791	0.973663							.	Bacteroidetes_[G-3] bacterium HMT280	1	·	0.0598774	1.0153
Selenomonas sp. HMT478	1	·	0.0841936	0.971913							.	Candidatus_Saccharimonas aalborgensis HMT988	1	·	0.072411	1.00637
Prevotella multisaccharivorax HMT794	1	·	0.0777212	0.970097							.	Prevotella oris HMT311	1	·	0.0648386	1.00254
Selenomonas sp. HMT479	1	·	0.0307168	0.965808							.	Selenomonas flueggei HMT125	1	·	-0.0266647	0.996977
Leptotrichia sp. HMT909	1	·	0.0395538	0.964025							.	Porphyromonas sp. HMT275	1	·	0.0464137	0.995516
Treponema sp. HMT230	1	·	-0.0236752	0.961212							.	Streptococcus sp. HMT074	1	·	0.0800291	0.988872
Bifidobacterium dentium HMT588	1	·	-0.00980752	0.959079							.	Limosilactobacillus coleohominis HMT816	1	·	0.0979349	0.987454
Capnocytophaga granulosa HMT325	1	·	-0.00718479	0.946811							.	Streptococcus oralis HMT707	1	·	0.0862997	0.987409
Fusobacterium periodonticum HMT201	1	·	0.0956649	0.943636							.	Eikenella sp. HMT011	1	·	-0.0638551	0.981902
Neisseria meningitidis HMT669	1	·	0.0852032	0.942611							.	Streptococcus pyogenes HMT745	1	·	-0.0740316	0.978311
Aggregatibacter sp. HMT512	1	·	0.0158702	0.940308							.	Slackia exigua HMT602	1	·	0.0828685	0.978293
Cutibacterium acnes HMT530	1	·	0.0262024	0.932834							.	Fusobacterium nucleatum HMT420	1	·	0.0266741	0.976289
Selenomonas sp. HMT137	1	·	-0.0390812	0.930677							.	Bifidobacterium scardovii HMT891	1	·	0.0969053	0.974549
Peptostreptococcaceae_[G-6] [Eubacterium]_nodatum HMT694	1	·	0.0279055	0.929049							.	Treponema sp. HMT246	1	·	0.0631246	0.974111
Capnocytophaga sp. HMT903	1	·	0.0891904	0.928254							.	Kingella kingae HMT646	1	·	0.0909951	0.958311
Campylobacter rectus HMT748	1	·	-0.0511597	0.927261							.	Pseudoleptotrichia goodfellowii HMT845	1	·	-0.0326314	0.955704
Neisseria sp. HMT018	1	·	0.0339662	0.924921							.	Actinomyces johnsonii HMT849	1	·	0.027909	0.952365
Neisseria flava HMT609	1	·	0.0560706	0.919522							.	Treponema sp. HMT236	1	·	0.0778661	0.951541
Prevotella nigrescens HMT693	1	·	0.0846576	0.916226							.	Gracilibacteria_(GN02)_[G-1] bacterium HMT871	1	·	0.0646289	0.947976
Aggregatibacter paraphrophilus HMT720	1	·	0.0165507	0.914473							.	Treponema sp. HMT517	1	·	-0.0984802	0.947768
Treponema sp. HMT249	1	·	0.0944895	0.913878							.	Streptococcus gordonii HMT622	1	·	0.0175447	0.944959
Treponema sp. HMT228	1	·	0.0944108	0.913154							.	Olsenella profusa HMT806	1	·	0.09929	0.944256
Schaalia odontolytica HMT701	1	·	0.0625194	0.912893							.	Haemophilus haemolyticus HMT851	1	·	0.0666897	0.936842
Streptococcus peroris HMT728	1	·	0.0562406	0.911977							.	Stomatobaculum longum HMT419	1	·	-0.099429	0.931662
Catonella sp. HMT451	1	·	0.0404303	0.909701							.	Ligilactobacillus salivarius HMT756	1	·	0.0660976	0.927995
Pseudoramibacter alactolyticus HMT538	1	·	0.0116025	0.909684							.	Peptostreptococcaceae_[G-7] [Eubacterium]_yurii HMT106	1	·	0.086213	0.926962
Butyrivibrio sp. HMT080	1	·	0.0228272	0.908369							.	Streptococcus infantis HMT638	1	·	0.0963759	0.926062
Moraxella catarrhalis HMT833	1	·	-0.0915335	0.903656							.	Gracilibacteria_(GN02)_[G-1] bacterium HMT872	1	·	-0.0515094	0.925589
Odoribacter bacterium HMT516	1	·	0.0925858	0.902161							.	Mitsuokella sp. HMT131	1	·	-0.0225771	0.924002
Porphyromonas gingivalis HMT619	1	·	0.0931703	0.901141							.	Capnocytophaga ochracea HMT700	1	·	0.0261341	0.918697
Kingella denitrificans HMT582	1	·	-0.0382256	0.897745							.	Limosilactobacillus vaginalis HMT051	1	·	0.00378027	0.918599
Mycoplasma faucium HMT606	1	·	0.069375	0.895822							.	Parascardovia denticolens HMT586	1	·	0.0101479	0.914526
Campylobacter showae HMT763	1	·	0.0181732	0.894586							.	Aggregatibacter segnis HMT762	1	·	-0.089161	0.912971
Lachnoanaerobaculum saburreum HMT494	1	·	0.0401014	0.890262							.	Johnsonella ignava HMT635	1	·	-0.00196394	0.912227
Eggerthia catenaformis HMT569	1	·	-0.0444559	0.889357							.	Arthrospira platensis HMT229	1	·	-0.0740413	0.905004
Prevotella sp. HMT305	1	·	-0.018719	0.8881							.	Weeksellaceae_[G-1] sp. HMT931	1	·	-0.098267	0.902095
Lachnospiraceae_[G-3] bacterium HMT100	1	·	-0.0436593	0.886533							.	Eikenella corrodens HMT577	1	·	-0.0501861	0.898782
Streptococcus infantis HMT638	1	·	0.091016	0.884398							.	Tannerella sp. HMT286	1	·	0.0379142	0.895108
Capnocytophaga leadbetteri HMT329	1	·	0.0528557	0.881977							.	Odoribacter bacterium HMT516	1	·	0.0857333	0.890635
Schaalia meyeri HMT671	1	·	-0.0497204	0.881345							.	Johnsonella sp. HMT166	1	·	0.00375848	0.886602
Slackia exigua HMT602	1	·	0.0876212	0.881182							.	Neisseria sp. HMT020	1	·	-0.0603782	0.885755
Alloprevotella sp. HMT913	1	·	0.0623247	0.876488							.	Treponema vincentii HMT029	1	·	0.0460937	0.884227
Leptotrichia sp. HMT463	1	·	0.0870057	0.875291							.	Veillonellaceae_[G-1] bacterium HMT132	1	·	0.00807329	0.881384
Prevotella enoeca HMT600	1	·	-0.0116332	0.870396							.	Aggregatibacter paraphrophilus HMT720	1	·	0.036477	0.881271
Neisseria subflava HMT476	1	·	-0.0777174	0.868983							.	Treponema sp. HMT249	1	·	0.0941342	0.8785
Neisseria sicca HMT764	1	·	-0.0408357	0.868826							.	Colibacter massiliensis HMT123	1	·	-0.0699918	0.87574
Lacticaseibacillus casei HMT568	1	·	-0.0642139	0.868449							.	Streptococcus sobrinus HMT768	1	·	0.029077	0.875502
Veillonella sp. HMT780	1	·	-0.0587635	0.867783							.	Prevotella enoeca HMT600	1	·	-0.0424718	0.872885
Treponema parvum HMT724	1	·	0.0678323	0.866097							.	Treponema sp. HMT951	1	·	0.0652205	0.870472
Parvimonas sp. HMT110	1	·	-0.0175323	0.86545							.	Prevotella salivae HMT307	1	·	-0.0942231	0.865871
Capnocytophaga sp. HMT323	1	·	0.0228171	0.864076							.	Schaalia sp. HMT877	1	·	-0.0777049	0.859944
Bacteroidetes_[G-3] bacterium HMT365	1	·	0.0430388	0.859732							.	Paenibacillus phoenicis HMT786	1	·	0.0929701	0.857679
Fannyhessea vaginae HMT814	1	·	0.0821681	0.85811							.	Lancefieldella parvula HMT723	1	·	0.0893944	0.854288
Kingella sp. HMT932	1	·	0.0803105	0.85767							.	Streptococcus oralis HMT070	1	·	0.0423858	0.852031
Staphylococcus warneri HMT076	1	·	-0.087569	0.851698							.	Parvimonas sp. HMT393	1	·	0.0913644	0.851367
Peptostreptococcaceae_[G-4] bacterium HMT369	1	·	-0.0119272	0.850405							.	Selenomonas sp. HMT936	1	·	-0.00157888	0.84539
Capnocytophaga sputigena HMT775	1	·	0.00398053	0.849994							.	Cutibacterium acnes HMT530	1	·	-0.0227642	0.843708
Veillonellaceae_[G-1] bacterium HMT129	1	·	0.0316542	0.849851							.	Treponema sp. HMT257	1	·	0.0760895	0.840558
Prevotella sp. HMT376	1	·	0.0614204	0.849063							.	Abiotrophia defectiva HMT389	1	·	-0.0016036	0.837226
Acidipropionibacterium acidifaciens HMT191	1	·	-0.0757096	0.848281							.	Leptotrichia sp. HMT879	1	·	-0.00554191	0.833793
Lactobacillus ultunensis HMT461	1	·	-0.0330321	0.8479							.	Catonella sp. HMT451	1	·	-0.0160677	0.819449
Aggregatibacter sp. HMT513	1	·	0.0558854	0.845905							.	Granulicatella adiacens HMT534	1	·	0.0860811	0.810587
Selenomonas sputigena HMT151	1	·	0.0789564	0.845422							.	Fusobacterium nucleatum HMT200	1	·	0.013044	0.809672
Fannyhessea sp. HMT416	1	·	0.0335104	0.845417							.	Aggregatibacter actinomycetemcomitans HMT531	1	·	0.046069	0.809131
Treponema vincentii HMT029	1	·	0.0260562	0.842636							.	Streptococcus mitis HMT677	1	·	-0.0877111	0.808277
Porphyromonas sp. HMT930	1	·	0.0808168	0.83769							.	Erysipelotrichaceae_[G-1] bacterium HMT904	1	·	0.0164344	0.804438
Prevotella pleuritidis HMT303	1	·	0.0737727	0.836941							.	Neisseria bacilliformis HMT013	1	·	-0.00940956	0.80392
Selenomonas flueggei HMT125	1	·	0.0627827	0.835983							.	Enterococcus durans HMT880	1	·	-0.0833194	0.80348
Streptococcus gordonii HMT622	1	·	-0.0467306	0.834866							.	Streptococcus pneumoniae HMT734	1	·	-0.0574823	0.800103
Capnocytophaga sp. HMT863	1	·	-0.0229797	0.833684							.	Kocuria palustris HMT084	1	·	-0.0866251	0.799418
Porphyromonas sp. HMT275	1	·	0.0213294	0.832211							.	Peptostreptococcaceae_[G-6] [Eubacterium]_nodatum HMT694	1	·	0.0203442	0.790136
Treponema sp. HMT226	1	·	0.0807961	0.827157							.	Capnocytophaga sp. HMT323	1	·	0.0121443	0.787821
Streptococcus sp. HMT061	1	·	0.0812536	0.825383							.	Aggregatibacter sp. HMT512	1	·	-0.063716	0.783083
Saccharibacteria_(TM7)_[G-1] bacterium HMT952	1	·	-0.0158881	0.82378							.	Capnocytophaga sp. HMT863	1	·	-0.0551091	0.780296
Leptotrichia wadei HMT222	1	·	0.0167372	0.817832							.	Bifidobacterium breve HMT889	1	·	0.0777954	0.778788
Erysipelotrichaceae_[G-1] bacterium HMT904	1	·	0.00491722	0.816625							.	Alloprevotella sp. HMT912	1	·	0.0481945	0.776154
Catonella sp. HMT164	1	·	0.0548798	0.805325							.	Neisseria sp. HMT018	1	·	0.00695411	0.773144
Ligilactobacillus salivarius HMT756	1	·	-0.0401423	0.80149							.	Kingella denitrificans HMT582	1	·	-0.0492119	0.771033
Neisseria flavescens HMT610	1	·	-0.0765401	0.801246							.	Treponema sp. HMT253	1	·	0.0435826	0.77042
Haemophilus sp. HMT259	1	·	0.078833	0.799523							.	Fusobacterium naviforme HMT689	1	·	0.0140483	0.769584
Olsenella sp. HMT939	1	·	0.0802277	0.798752							.	Prevotella sp. HMT317	1	·	-0.0335027	0.768706
Streptococcus sobrinus HMT768	1	·	0.0384558	0.796277							.	Porphyromonas endodontalis HMT273	1	·	0.0290753	0.767381
Porphyromonas uenonis HMT785	1	·	0.0223919	0.795032							.	Lactobacillus gasseri HMT615	1	·	-0.0370872	0.763955
Schaalia lingnae HMT181	1	·	-0.0687113	0.794261							.	Neisseria mucosa HMT682	1	·	-0.0802678	0.762886
Lancefieldella parvula HMT723	1	·	0.0819451	0.792252							.	Streptococcus sanguinis HMT758	1	·	0.058488	0.760847
Alloprevotella rava HMT302	1	·	0.0792323	0.791981							.	Campylobacter concisus HMT575	1	·	-0.0815035	0.760057
Treponema sp. HMT517	1	·	-0.0662588	0.788318							.	Limosilactobacillus panis HMT882	1	·	-0.0827291	0.759506
Desulfovibrio fairfieldensis HMT605	1	·	-0.0669729	0.787572							.	Veillonella parvula HMT161	1	·	-0.0763741	0.755193
Capnocytophaga sp. HMT332	1	·	-0.0328893	0.78658							.	Streptococcus peroris HMT728	1	·	-0.00460612	0.752841
Saccharibacteria_(TM7)_[G-7] bacterium HMT987	1	·	0.0791999	0.785399							.	Cloacibacterium sp. HMT206	1	·	0.0693706	0.751481
Treponema sp. HMT263	1	·	-0.0810274	0.784712							.	Treponema sp. HMT518	1	·	-0.0809421	0.751074
Bulleidia extructa HMT603	1	·	-0.052755	0.782687							.	Capnocytophaga sp. HMT901	1	·	0.0659772	0.74932
Prevotella sp. HMT475	1	·	-0.0651346	0.782088							.	Peptostreptococcaceae_[G-4] bacterium HMT369	1	·	-0.0446442	0.748871
Ottowia sp. HMT894	1	·	0.0409092	0.781594							.	Gemella morbillorum HMT046	1	·	0.0509491	0.746925
Treponema sp. HMT237	1	·	0.0415548	0.780737							.	Selenomonas sp. HMT133	1	·	-0.0664982	0.745184
Peptostreptococcaceae_[G-7] bacterium HMT081	1	·	0.0339517	0.779825							.	Lysinibacillus fusiformis HMT614	1	·	0.0808198	0.742038
Shuttleworthia satelles HMT095	1	·	0.0146963	0.779234							.	Capnocytophaga gingivalis HMT337	1	·	0.0107069	0.73412
Bacteroidetes_[G-3] bacterium HMT503	1	·	0.0767804	0.777489							.	Treponema sp. HMT258	1	·	0.0610108	0.732137
Selenomonas sp. HMT136	1	·	0.0605854	0.77668							.	Capnocytophaga sp. HMT903	1	·	0.0430939	0.731682
Mitsuokella sp. HMT521	1	·	0.077394	0.775952							.	Treponema amylovorum HMT541	1	·	0.0475098	0.730488
Alloprevotella sp. HMT912	1	·	-0.0547924	0.775186							.	Streptococcus sinensis HMT767	1	·	-0.0260137	0.725605
Butyrivibrio sp. HMT455	1	·	-0.0203143	0.771745							.	Ruminococcaceae_[G-2] bacterium HMT085	1	·	0.0781936	0.723225
Streptococcus sp. HMT064	1	·	-0.0558413	0.770013							.	Lachnospiraceae_[G-3] bacterium HMT100	1	·	0.0121325	0.718199
Prevotella sp. HMT315	1	·	-0.0390376	0.765939							.	Prevotella sp. HMT315	1	·	-0.0580413	0.717941
Enterococcus casseliflavus HMT801	1	·	-0.0785125	0.760538							.	Ottowia sp. HMT894	1	·	0.0222804	0.717052
Neisseria mucosa HMT682	1	·	-0.049014	0.756835							.	Weeksellaceae_[G-1] sp. HMT907	1	·	0.0165868	0.714625
Desulfomicrobium orale HMT703	1	·	0.0681471	0.754114							.	Fusobacterium sp. HMT370	1	·	0.0731389	0.711409
Schaalia sp. HMT172	1	·	-0.0014466	0.751031							.	Treponema sp. HMT239	1	·	0.0718659	0.710687
Treponema sp. HMT238	1	·	-0.0774578	0.750077							.	Neisseria lactamica HMT649	1	·	-0.0696637	0.70871
Campylobacter concisus HMT575	1	·	0.0771984	0.749435							.	Selenomonas sputigena HMT151	1	·	0.0160043	0.705554
Lactobacillus iners HMT838	1	·	-0.0540446	0.749162							.	Lacticaseibacillus casei HMT568	1	·	-0.0736357	0.702898
Peptostreptococcus anaerobius HMT542	1	·	-0.0770612	0.748311							.	Staphylococcus capitis HMT116	1	·	-0.0747552	0.702147
Peptostreptococcaceae_[G-1] [Eubacterium]_sulci HMT467	1	·	-0.017574	0.747241							.	Corynebacterium diphtheriae HMT591	1	·	0.0738873	0.701734
Streptococcus sp. HMT423	1	·	0.0311836	0.743921							.	Fusobacterium sp. HMT203	1	·	0.0256995	0.697188
Granulicatella elegans HMT596	1	·	0.0416485	0.740354							.	Capnocytophaga sp. HMT332	1	·	-0.0378982	0.692701
Oribacterium asaccharolyticum HMT108	1	·	0.0412987	0.739612							.	Rothia aeria HMT188	1	·	-0.049495	0.690853
Haemophilus sp. HMT036	1	·	-0.0363228	0.737658							.	Neisseria macacae HMT099	1	·	-0.0270306	0.690061
Streptococcus oralis HMT707	1	·	0.0585331	0.736105							.	Treponema sp. HMT263	1	·	-0.0737995	0.689279
Streptococcus oralis HMT071	1	·	-0.0553072	0.733724							.	Mitsuokella sp. HMT521	1	·	0.000574569	0.686894
Micrococcus luteus HMT087	1	·	0.0749444	0.732665							.	Granulicatella elegans HMT596	1	·	0.0302681	0.683333
Prevotella histicola HMT298	1	·	0.0748105	0.730854							.	Sphingomonas glacialis HMT003	1	·	-0.069936	0.682399
Neisseria bacilliformis HMT013	1	·	0.026238	0.729552							.	Veillonellaceae_[G-1] bacterium HMT135	1	·	0.0120613	0.67983
Mitsuokella multacida HMT684	1	·	-0.060908	0.72931							.	Treponema sp. HMT252	1	·	0.0637928	0.671469
Aggregatibacter segnis HMT762	1	·	-0.0284248	0.728936							.	Porphyromonas sp. HMT930	1	·	0.0702041	0.669244
Prevotella buccalis HMT562	1	·	-0.0649825	0.727588							.	Oribacterium parvum HMT934	1	·	-0.0627896	0.668852
Limosilactobacillus oris HMT709	1	·	-0.0635963	0.727318							.	Streptococcus sp. HMT064	1	·	-0.04395	0.664088
Prevotella denticola HMT291	1	·	0.0266453	0.72545							.	Haemophilus parainfluenzae HMT718	1	·	-0.0668013	0.661657
Delftia acidovorans HMT023	1	·	-0.0736603	0.722676							.	Prevotella pleuritidis HMT303	1	·	0.0380902	0.659967
Lacticaseibacillus paracasei HMT716	1	·	-0.0301188	0.720648							.	Porphyromonas uenonis HMT785	1	·	-0.0437848	0.659193
Haemophilus influenzae HMT641	1	·	0.0464506	0.719763							.	Veillonellaceae_[G-1] bacterium HMT145	1	·	0.0665388	0.65774
Cupriavidus gilardii HMT027	1	·	0.059319	0.71891							.	Oribacterium sinus HMT457	1	·	0.070947	0.657592
Anaerococcus sp. HMT290	1	·	0.0737278	0.718429							.	Moraxella catarrhalis HMT833	1	·	-0.0710445	0.654645
Fusobacterium naviforme HMT689	1	·	-0.0545501	0.716804							.	Neisseria subflava HMT476	1	·	-0.0705493	0.653131
Neisseria polysaccharea HMT737	1	·	-0.0401583	0.714618							.	Prevotella nigrescens HMT693	1	·	-0.0374512	0.653065
Limosilactobacillus sp. HMT052	1	·	0.0590029	0.713515							.	Lactobacillus ultunensis HMT461	1	·	-0.00210181	0.651652
Streptococcus sinensis HMT767	1	·	0.0489607	0.713445							.	Fusobacterium nucleatum HMT202	1	·	0.0494998	0.649935
Leptotrichia sp. HMT217	1	·	0.0488925	0.712036							.	Prevotella sp. HMT942	1	·	0.0694344	0.648402
Haemophilus pittmaniae HMT946	1	·	0.0283312	0.711235							.	Simonsiella muelleri HMT683	1	·	-0.0704378	0.648202
Acinetobacter baumannii HMT554	1	·	-0.0716517	0.709666							.	Lacticaseibacillus paracasei HMT716	1	·	0.0428698	0.647459
Saccharibacteria_(TM7)_[G-4] bacterium HMT355	1	·	0.0508821	0.709155							.	Desulfomicrobium orale HMT703	1	·	0.0466534	0.647
Olsenella uli HMT038	1	·	-0.00100337	0.707035							.	Brucella anthropi HMT544	1	·	0.0465321	0.644704
Haemophilus parainfluenzae HMT718	1	·	-0.0724466	0.703887							.	Streptococcus agalactiae HMT537	1	·	0.0394958	0.642033
Bacteroidetes_[G-7] bacterium HMT911	1	·	-0.0675165	0.698943							.	Lactobacillus acidophilus HMT529	1	·	0.00755207	0.641597
Solobacterium moorei HMT678	1	·	0.0507519	0.696927							.	Saccharibacteria_(TM7)_[G-8] bacterium HMT955	1	·	0.0226372	0.640205
Streptococcus oralis HMT070	1	·	-0.0189287	0.69615							.	Prevotella koreensis HMT526	1	·	0.00239933	0.640114
Granulicatella adiacens HMT534	1	·	0.0687834	0.694043							.	Oribacterium asaccharolyticum HMT108	1	·	0.0695018	0.638008
Streptococcus sp. HMT066	1	·	0.0687834	0.694043							.	Prevotella veroralis HMT572	1	·	-0.0685865	0.630761
Prevotella shahii HMT795	1	·	0.0581221	0.692745							.	Caldilinea aerophila HMT994	1	·	0.0567693	0.629307
Neisseria macacae HMT099	1	·	-0.00442529	0.687575							.	Treponema putidum HMT743	1	·	-0.0643337	0.629037
Fusobacterium gonidiaformans HMT860	1	·	-0.0709883	0.686739							.	Streptococcus oralis HMT398	1	·	0.0336762	0.628025
Treponema sp. HMT258	1	·	0.067566	0.684835							.	Treponema sp. HMT490	1	·	-0.0680895	0.626002
Anoxybacillus flavithermus HMT182	1	·	-0.0664983	0.684227							.	Lachnospiraceae_[G-7] bacterium HMT086	1	·	0.0192106	0.624324
Novosphingobium humi HMT006	1	·	-0.0664983	0.684227							.	Porphyromonas asaccharolytica HMT547	1	·	-0.0657175	0.621939
Prevotella sp. HMT515	1	·	0.0585221	0.684006							.	Fannyhessea vaginae HMT814	1	·	0.041554	0.621235
Capnocytophaga sp. HMT901	1	·	0.00652177	0.682957							.	Anaerolinea thermophila HMT995	1	·	-0.0653064	0.620043
Weeksellaceae_[G-1] sp. HMT931	1	·	0.0446002	0.682915							.	Treponema sp. HMT270	1	·	-0.0120747	0.616432
Stomatobaculum sp. HMT910	1	·	0.0656639	0.682593							.	Sneathia vaginalis HMT844	1	·	0.0628977	0.615699
Actinomyces sp. HMT525	1	·	-0.0654595	0.680567							.	Leptotrichia sp. HMT847	1	·	0.0448338	0.612609
Corynebacterium kroppenstedtii HMT049	1	·	-0.0521432	0.680523							.	Haemophilus pittmaniae HMT946	1	·	0.0206886	0.60888
Prevotella oulorum HMT288	1	·	-0.0203218	0.678367							.	Enterococcus saccharolyticus HMT802	1	·	0.0334699	0.608671
Bacteroidetes_[G-5] bacterium HMT505	1	·	-0.064814	0.678257							.	Gemella sanguinis HMT757	1	·	-0.0661139	0.608347
Gracilibacteria_(GN02)_[G-2] bacterium HMT873	1	·	0.00788447	0.678061							.	Lactococcus lactis HMT804	1	·	-0.0520973	0.60757
Veillonellaceae_[G-1] bacterium HMT145	1	·	-0.0642477	0.676947							.	Neisseria flava HMT609	1	·	0.0271701	0.599723
Leptotrichia sp. HMT218	1	·	-0.0484034	0.672546							.	Prevotella intermedia HMT643	1	·	0.0641014	0.599473
Prevotella salivae HMT307	1	·	0.0618606	0.671901							.	Streptococcus oralis HMT071	1	·	-0.025041	0.599363
Staphylococcus cohnii HMT117	1	·	-0.0569536	0.670403							.	Peptostreptococcus anaerobius HMT542	1	·	0.0647022	0.596598
Lactobacillus johnsonii HMT819	1	·	-0.0573345	0.670089							.	Bacteroides zoogleoformans HMT465	1	·	0.0545464	0.595929
Lachnospiraceae_[G-7] bacterium HMT086	1	·	-0.0310701	0.666156							.	Veillonella atypica HMT524	1	·	-0.064005	0.591526
Veillonella denticariosi HMT887	1	·	-0.0671612	0.661511							.	Veillonella dispar HMT160	1	·	-0.064005	0.591526
Sneathia sanguinegens HMT837	1	·	0.0677981	0.655804							.	Lancefieldella sp. HMT199	1	·	0.016788	0.587698
Peptostreptococcaceae_[G-7] [Eubacterium]_yurii HMT106	1	·	0.0558259	0.655547							.	Saccharibacteria_(TM7)_[G-1] bacterium HMT352	1	·	0.063222	0.586569
Porphyromonas endodontalis HMT273	1	·	0.0508327	0.655433							.	Streptococcus australis HMT073	1	·	-0.0633965	0.584848
Catonella morbi HMT165	1	·	-0.063835	0.654554							.	Treponema sp. HMT254	1	·	-0.06349	0.583755
Treponema sp. HMT264	1	·	0.0670033	0.647941							.	Limosilactobacillus sp. HMT052	1	·	0.054024	0.580831
Prevotella koreensis HMT526	1	·	0.0406012	0.646808							.	Aggregatibacter sp. HMT458	1	·	-0.013807	0.579423
Oribacterium parvum HMT934	1	·	-0.0373322	0.641476							.	Prevotella sp. HMT304	1	·	0.0629034	0.578148
Weeksellaceae_[G-1] sp. HMT907	1	·	0.00685152	0.638639							.	Prevotella sp. HMT515	1	·	0.0317941	0.576099
Bifidobacterium breve HMT889	1	·	0.0646222	0.633736							.	Veillonellaceae_[G-1] bacterium HMT129	1	·	-0.014373	0.57608
Alloprevotella sp. HMT308	1	·	-0.0557633	0.629316							.	Selenomonas sp. HMT149	1	·	0.0557663	0.575923
Prevotella sp. HMT942	1	·	0.0632285	0.619192							.	Fretibacterium sp. HMT358	1	·	0.0333285	0.573023
Lancefieldella rimae HMT750	1	·	-0.0107421	0.615292							.	Treponema sp. HMT235	1	·	-0.0441842	0.570529
Gracilibacteria_(GN02)_[G-1] bacterium HMT871	1	·	-0.00756535	0.614645							.	Bulleidia extructa HMT603	1	·	-0.040453	0.570325
Fusobacterium nucleatum HMT200	1	·	0.0434338	0.614007							.	Bacteroides heparinolyticus HMT630	1	·	0.0572753	0.568705
Riemerella sp. HMT322	1	·	-0.00226627	0.612275							.	Veillonella sp. HMT780	1	·	-0.0201512	0.563985
Desulfovibrio sp. HMT040	1	·	-0.00995813	0.611477							.	Actinomyces sp. HMT414	1	·	0.0103096	0.562884
Haemophilus haemolyticus HMT851	1	·	0.00741935	0.610673							.	Actinomyces graevenitzii HMT866	1	·	0.0570052	0.56276
Alloprevotella sp. HMT473	1	·	0.0509259	0.607522							.	Leptotrichia sp. HMT463	1	·	0.0156365	0.562269
Neisseria lactamica HMT649	1	·	-0.0457784	0.607398							.	Haemophilus sp. HMT036	1	·	0.0155326	0.560231
Bacteroidetes_[G-3] bacterium HMT899	1	·	0.0626756	0.606328							.	Actinomyces timonensis HMT179	1	·	-0.0225789	0.555535
Alloscardovia omnicolens HMT198	1	·	-0.0589511	0.603934							.	Peptoniphilaceae_[G-1] bacterium HMT113	1	·	-0.0541782	0.548848
Lactobacillus crispatus HMT817	1	·	-0.0391937	0.602497							.	Mogibacterium diversum HMT593	1	·	0.0504326	0.545836
Treponema sp. HMT270	1	·	0.0327781	0.602141							.	Acinetobacter johnsonii HMT297	1	·	-0.0584336	0.545533
Treponema amylovorum HMT541	1	·	-0.0482321	0.601291							.	Neisseria sicca HMT764	1	·	-0.0386582	0.542389
Fretibacterium sp. HMT358	1	·	0.0223696	0.600043							.	Scardovia inopinata HMT642	1	·	0.0118683	0.541711
Treponema sp. HMT265	1	·	0.019514	0.594251							.	Neisseriaceae_[G-1] bacterium HMT174	1	·	0.0314779	0.537125
Capnocytophaga sp. HMT878	1	·	-0.0590745	0.593022							.	Saccharibacteria_(TM7)_[G-4] bacterium HMT355	1	·	0.0264382	0.536397
Schaalia sp. HMT180	1	·	-0.0206966	0.592045							.	Dialister micraerophilus HMT843	1	·	0.0479952	0.52607
Peptococcus sp. HMT168	1	·	-0.053806	0.589197							.	Neisseria polysaccharea HMT737	1	·	0.0194238	0.513235
Prevotella intermedia HMT643	1	·	0.0602191	0.582991							.	Leptotrichia sp. HMT217	1	·	0.0202533	0.512823
Treponema sp. HMT951	1	·	0.0353343	0.581347							.	Alloscardovia omnicolens HMT198	1	·	-0.0350074	0.512151
Fusobacterium nucleatum HMT202	1	·	0.0523566	0.580564							.	Neisseria elongata HMT598	1	·	-0.000517808	0.510925
Fusobacterium sp. HMT370	1	·	0.0577485	0.572282							.	Fretibacterium sp. HMT361	1	·	0.0417476	0.505158
Aggregatibacter actinomycetemcomitans HMT531	1	·	0.0295855	0.567028							.	Treponema sp. HMT234	1	·	-0.0547145	0.503135
Treponema sp. HMT518	1	·	-0.0581112	0.563801							.	Alloprevotella tannerae HMT466	1	·	-0.0328075	0.501593
Fretibacterium sp. HMT361	1	·	0.0378625	0.563615							.	Staphylococcus aureus HMT550	1	·	0.0434306	0.497939
Moraxella nonliquefaciens HMT098	1	·	-0.0561623	0.561841							.	Peptococcus sp. HMT168	1	·	-0.0500664	0.496076
Lachnoanaerobaculum sp. HMT496	1	·	0.0498112	0.560024							.	Treponema sp. HMT265	1	·	0.00183106	0.495599
Prevotella sp. HMT820	1	·	0.0477568	0.552893							.	Peptostreptococcaceae_[G-1] [Eubacterium]_infirmum HMT105	1	·	-0.0530777	0.494566
Limosilactobacillus coleohominis HMT816	1	·	0.0492525	0.55097							.	Prevotella nanceiensis HMT299	1	·	0.05353	0.494542
Gemella haemolysans HMT626	1	·	-0.0500722	0.548759							.	Kingella sp. HMT932	1	·	0.025646	0.491435
Neisseria weaveri HMT092	1	·	-0.0260794	0.545751							.	Treponema sp. HMT508	1	·	-0.0524201	0.487388
Staphylococcus capitis HMT116	1	·	-0.0231113	0.544202							.	Lachnoanaerobaculum umeaense HMT107	1	·	-0.0524181	0.487381
Dialister sp. HMT119	1	·	0.0190757	0.540966							.	Prevotella sp. HMT475	1	·	-0.0171708	0.483993
Moraxella osloensis HMT711	1	·	-0.050374	0.540435							.	Mogibacterium neglectum HMT691	1	·	-0.049639	0.479525
Mollicutes_[G-1] bacterium HMT504	1	·	0.0489141	0.538461							.	Prevotella shahii HMT795	1	·	0.0397383	0.475007
Dialister micraerophilus HMT843	1	·	0.0548256	0.534474							.	Fannyhessea sp. HMT416	1	·	0.000246488	0.468145
Streptococcus lactarius HMT948	1	·	-0.0219325	0.533801							.	Fusobacterium sp. HMT248	1	·	-0.0492991	0.458467
Aggregatibacter sp. HMT458	1	·	0.0273881	0.533268							.	Neisseria flavescens HMT610	1	·	-0.0469498	0.457134
Porphyromonas pasteri HMT279	1	·	0.0497358	0.530847							.	Prevotella scopos HMT885	1	·	0.0448324	0.45635
Treponema sp. HMT235	1	·	0.00799683	0.530347							.	Megasphaera micronuciformis HMT122	1	·	0.0469535	0.454267
Veillonellaceae_[G-1] bacterium HMT918	1	·	0.0216722	0.52966							.	Lactobacillus iners HMT838	1	·	-0.0228035	0.454077
Treponema sp. HMT247	1	·	0.0500001	0.524152							.	Pseudoleptotrichia sp. HMT221	1	·	-0.0461604	0.454002
Treponema putidum HMT743	1	·	0.0024428	0.522009							.	Capnocytophaga sp. HMT878	1	·	-0.0489526	0.452243
Streptococcus sp. HMT074	1	·	0.0411742	0.521039							.	Treponema sp. HMT262	1	·	-0.012134	0.451975
Sphingomonas sp. HMT004	1	·	-0.0173537	0.516976							.	Veillonella sp. HMT917	1	·	-0.039859	0.451902
Lactobacillus jensenii HMT839	1	·	-0.0531801	0.514967							.	Treponema sp. HMT238	1	·	-0.0487206	0.450148
Treponema pectinovorum HMT725	1	·	0.0206846	0.511803							.	Lactobacillus jensenii HMT839	1	·	-0.0489701	0.449991
Saccharibacteria_(TM7)_[G-3] bacterium HMT351	1	·	0.041383	0.51146							.	Butyrivibrio sp. HMT455	1	·	-0.0300296	0.442859
Prevotella bivia HMT556	1	·	0.0477665	0.510392							.	Alloprevotella rava HMT302	1	·	-0.00237358	0.440637
Veillonella sp. HMT917	1	·	-0.0517113	0.507006							.	Kocuria rhizophila HMT197	1	·	-0.0353543	0.439474
Treponema sp. HMT236	1	·	0.00252271	0.506873							.	Prevotella sp. HMT305	1	·	-0.0291337	0.437308
Actinomyces sp. HMT414	1	·	0.0171571	0.506684							.	Saccharibacteria_(TM7)_[G-1] bacterium HMT957	1	·	0.0436246	0.435115
Streptococcus mitis HMT677	1	·	-0.0465116	0.504736							.	Staphylococcus cohnii HMT117	1	·	-0.0366047	0.434132
Paenibacillus phoenicis HMT786	1	·	0.0458718	0.489944							.	Peptoniphilus lacrimalis HMT836	1	·	-0.0446254	0.43205
Porphyromonas asaccharolytica HMT547	1	·	-0.0203022	0.484722							.	Neisseria weaveri HMT092	1	·	-0.0427954	0.430241
Corynebacterium tuberculostearicum HMT077	1	·	-0.0492071	0.48434							.	Lactobacillus crispatus HMT817	1	·	-0.0279142	0.42796
Saccharibacteria_(TM7)_[G-1] bacterium HMT957	1	·	0.0490172	0.484204							.	Lactobacillus johnsonii HMT819	1	·	-0.0392516	0.427193
Brucella anthropi HMT544	1	·	0.0131677	0.482063							.	Lacticaseibacillus rhamnosus HMT749	1	·	-0.0398219	0.426497
Treponema sp. HMT254	1	·	0.0488561	0.475407							.	Sphingomonas sp. HMT004	1	·	0.0175232	0.424075
Mogibacterium diversum HMT593	1	·	0.0364381	0.474963							.	Lachnoanaerobaculum orale HMT082	1	·	-0.045045	0.422923
Prevotella sp. HMT317	1	·	-0.0146297	0.474372							.	Riemerella sp. HMT322	1	·	-0.0122004	0.421416
Treponema sp. HMT262	1	·	0.00371134	0.473703							.	Desulfovibrio fairfieldensis HMT605	1	·	-0.0116154	0.415885
Parvimonas sp. HMT393	1	·	0.0440931	0.464701							.	Desulfovibrio sp. HMT040	1	·	-0.0268233	0.41496
Saccharibacteria_(TM7)_[G-1] bacterium HMT352	1	·	0.0337895	0.458538							.	Tannerella sp. HMT916	1	·	-0.0447665	0.414436
Oribacterium sp. HMT102	1	·	-0.0433639	0.456912							.	Treponema sp. HMT228	1	·	-0.0442318	0.410535
Fusobacterium sp. HMT203	1	·	0.0161722	0.456463							.	Lachnoanaerobaculum sp. HMT496	1	·	-0.0302247	0.409283
Peptoniphilus lacrimalis HMT836	1	·	-0.0397261	0.451927							.	Bifidobacterium longum HMT862	1	·	-0.0440943	0.405085
Fusobacterium necrophorum HMT690	1	·	0.0431512	0.449741							.	Streptococcus sp. HMT061	1	·	0.0347785	0.404628
Neisseria elongata HMT598	1	·	-0.00756365	0.449136							.	Schaalia sp. HMT172	1	·	-0.0218328	0.403834
Leptotrichia sp. HMT847	1	·	0.0313732	0.446588							.	Veillonellaceae_[G-1] bacterium HMT918	1	·	0.0116169	0.402123
Haemophilus aegyptius HMT535	1	·	0.017018	0.445656							.	Streptococcus cristatus HMT578	1	·	0.0104617	0.401643
Gemella morbillorum HMT046	1	·	-0.0199797	0.442885							.	Neisseria gonorrhoeae HMT621	1	·	0.0419914	0.397242
Brevundimonas diminuta HMT590	1	·	0.0421749	0.440717							.	Prevotella sp. HMT443	1	·	0.0426291	0.396849
Streptococcus sp. HMT057	1	·	0.0379685	0.440099							.	Corynebacterium singulare HMT063	1	·	0.0367701	0.387284
Lachnospiraceae_[G-2] bacterium HMT096	1	·	0.0404842	0.439207							.	Brevundimonas diminuta HMT590	1	·	0.0366329	0.385035
Sneathia vaginalis HMT844	1	·	0.0451417	0.436544							.	Treponema sp. HMT226	1	·	-0.00358985	0.378518
Treponema sp. HMT490	1	·	-0.0441606	0.433078							.	Treponema pectinovorum HMT725	1	·	0.0100437	0.372341
Simonsiella muelleri HMT683	1	·	-0.0397919	0.426099							.	Limosilactobacillus oris HMT709	1	·	-0.000576888	0.368216
Streptococcus agalactiae HMT537	1	·	-0.0023825	0.419265							.	Cloacibacterium normanense HMT422	1	·	0.0357491	0.368029
Treponema sp. HMT242	1	·	-0.0226066	0.417722							.	Schaalia odontolytica HMT701	1	·	0.0199645	0.366543
Pseudomonas fluorescens HMT612	1	·	-0.0394233	0.408233							.	Lachnospiraceae_[G-2] bacterium HMT096	1	·	-0.0245608	0.365784
Peptoniphilaceae_[G-1] bacterium HMT113	1	·	0.0115574	0.40742							.	Bacteroidetes_[G-5] bacterium HMT505	1	·	-0.00118708	0.363981
Streptococcus oralis HMT398	1	·	-0.0248301	0.402608							.	Gemella haemolysans HMT626	1	·	0.0053686	0.360297
Lachnoanaerobaculum orale HMT082	1	·	-0.00231416	0.391813							.	Streptococcus parasanguinis HMT721	1	·	0.0252627	0.359207
Tannerella sp. HMT916	1	·	-0.0375038	0.388708							.	Saccharibacteria_(TM7)_[G-7] bacterium HMT989	1	·	0.0332537	0.358814
Bacteroidetes_[G-5] bacterium HMT507	1	·	-0.00102812	0.38465							.	Alloprevotella sp. HMT914	1	·	0.0360394	0.356191
Lachnoanaerobaculum umeaense HMT107	1	·	-0.0389867	0.384079							.	Prevotella sp. HMT820	1	·	0.0169375	0.351664
Aeriscardovia bacterium HMT407	1	·	0.0126246	0.366843							.	Corynebacterium kroppenstedtii HMT049	1	·	0.00813273	0.336364
Ignavibacterium album HMT982	1	·	0.0343492	0.366392							.	Cupriavidus gilardii HMT027	1	·	0.00377514	0.333382
Campylobacter sp. HMT044	1	·	0.0130284	0.358367							.	Actinomyces sp. HMT525	1	·	0.00789956	0.331992
Lactiplantibacillus pentosus HMT883	1	·	0.00798469	0.345059							.	Peptostreptococcaceae_[G-1] [Eubacterium]_sulci HMT467	1	·	0.0152017	0.331787
Treponema sp. HMT257	1	·	0.0198465	0.343904							.	Campylobacter curvus HMT580	1	·	-0.00291735	0.330403
Kingella sp. HMT459	1	·	0.00672764	0.342849							.	Moraxella nonliquefaciens HMT098	1	·	0.0344895	0.329063
Bifidobacterium scardovii HMT891	1	·	0.0109514	0.337021							.	Alloprevotella sp. HMT308	1	·	-0.0276555	0.326938
Fusobacterium sp. HMT248	1	·	-0.0257812	0.336781							.	Gracilibacteria_(GN02)_[G-2] bacterium HMT873	1	·	-0.0190222	0.325452
Lacticaseibacillus rhamnosus HMT749	1	·	0.0108896	0.335922							.	Treponema sp. HMT251	1	·	-0.000162101	0.324336
Prevotella aurantiaca HMT943	1	·	0.030299	0.331902							.	Escherichia coli HMT574	1	·	0.0324246	0.319222
Lachnospiraceae_[G-7] bacterium HMT163	1	·	-0.0279497	0.321183							.	Treponema sp. HMT250	1	·	-0.000720167	0.314831
Alloprevotella sp. HMT914	1	·	0.00953928	0.311436							.	Stomatobaculum sp. HMT097	1	·	0.0308715	0.31334
Peptostreptococcaceae_[G-2] bacterium HMT091	1	·	0.0140749	0.310387							.	Treponema sp. HMT264	1	·	0.0312609	0.302409
Prevotella nanceiensis HMT299	1	·	-0.0275362	0.310387							.	Solobacterium moorei HMT678	1	·	-0.0211263	0.299976
Anaerolinea thermophila HMT995	1	·	0.00919759	0.305929							.	Haemophilus aegyptius HMT535	1	·	0.00579878	0.292828
Cloacibacterium normanense HMT422	1	·	0.0277133	0.305613							.	Prevotella sp. HMT309	1	·	-0.0173224	0.286953
Alloprevotella tannerae HMT466	1	·	0.00400212	0.302637							.	Mycoplasma orale HMT704	1	·	-0.0250908	0.286605
Stomatobaculum longum HMT419	1	·	-0.0219017	0.302216							.	Haemophilus sp. HMT259	1	·	0.00580972	0.284821
Enterobacter cancerogenus HMT565	1	·	0.00879991	0.298908							.	Campylobacter sp. HMT044	1	·	-0.0257933	0.284586
Escherichia coli HMT574	1	·	0.00879991	0.298908							.	Catonella morbi HMT165	1	·	-0.0306689	0.28153
Leptotrichia sp. HMT215	1	·	0.0261926	0.298829							.	Fusobacterium gonidiaformans HMT860	1	·	-0.0296398	0.272162
Corynebacterium diphtheriae HMT591	1	·	0.0296124	0.293483							.	Moraxella osloensis HMT711	1	·	-0.0172449	0.265056
Bacillus subtilis HMT468	1	·	0.00763253	0.278373							.	Absconditabacteria_(SR1)_[G-1] bacterium HMT345	1	·	0.0277467	0.259532
Treponema sp. HMT250	1	·	0.00720067	0.270809							.	Prevotella pallens HMT714	1	·	-0.0280044	0.259118
Lancefieldella sp. HMT199	1	·	0.00470102	0.270406							.	Gardnerella vaginalis HMT829	1	·	-0.0179456	0.254355
Absconditabacteria_(SR1)_[G-1] bacterium HMT345	1	·	0.0255551	0.268949							.	Kingella sp. HMT459	1	·	0.00308256	0.252036
Streptococcus salivarius HMT755	1	·	-0.0187395	0.26741							.	Moraxella sp. HMT276	1	·	0.0267677	0.245975
Bifidobacterium longum HMT862	1	·	-0.00413754	0.264							.	Sneathia sanguinegens HMT837	1	·	0.0236422	0.243572
Kocuria rhizophila HMT197	1	·	0.00679647	0.263746							.	Ruminococcaceae_[G-1] bacterium HMT075	1	·	-0.0229265	0.234322
Bacteroides heparinolyticus HMT630	1	·	-0.000386624	0.254474							.	Streptococcus sp. HMT057	1	·	0.0236589	0.228349
Saccharibacteria_(TM7)_[G-6] bacterium HMT870	1	·	-0.0258741	0.25047							.	Prevotella bivia HMT556	1	·	-0.0233562	0.223568
Treponema sp. HMT927	1	·	0.023169	0.247278							.	Novosphingobium humi HMT006	1	·	-0.0029011	0.218712
Gemella sanguinis HMT757	1	·	-0.0047055	0.237585							.	Prevotella histicola HMT298	1	·	-0.0168431	0.216696
Haemophilus parahaemolyticus HMT945	1	·	0.0133727	0.237167							.	Melioribacter roseus HMT983	1	·	-0.0084923	0.216689
Treponema sp. HMT234	1	·	-0.0143032	0.237076							.	Bacillus subtilis HMT468	1	·	0.001472	0.214176
Neisseria perflava HMT101	1	·	0.0152999	0.233746							.	Peptostreptococcaceae_[G-7] bacterium HMT922	1	·	0.0230297	0.212634
Melioribacter roseus HMT983	1	·	-0.0198358	0.226645							.	Lachnospiraceae_[G-7] bacterium HMT163	1	·	-0.0173926	0.211919
Prevotella sp. HMT304	1	·	-0.00258126	0.22137							.	Ignavibacterium album HMT982	1	·	-0.00768727	0.204565
Haemophilus paraphrohaemolyticus HMT035	1	·	-0.0217854	0.216304							.	Veillonella rogosae HMT158	1	·	0.0110219	0.203611
Lysinibacillus fusiformis HMT614	1	·	0.0167652	0.215517							.	Acinetobacter baumannii HMT554	1	·	-0.000265317	0.183971
Moraxella sp. HMT276	1	·	-0.0164253	0.215307							.	Rothia dentocariosa HMT587	1	·	-0.00233156	0.183544
Caldilinea aerophila HMT994	1	·	-0.016806	0.214139							.	Haemophilus paraphrohaemolyticus HMT035	1	·	-0.0185024	0.183341
Neisseria sp. HMT523	1	·	0.00372743	0.210869							.	Saccharibacteria_(TM7)_[G-6] bacterium HMT870	1	·	-0.0196574	0.181376
Gardnerella vaginalis HMT829	1	·	-0.014138	0.203376							.	Leptotrichia sp. HMT417	1	·	0.00149183	0.177424
Bacteroidetes_[G-4] bacterium HMT509	1	·	0.00298062	0.198274							.	Lactiplantibacillus pentosus HMT883	1	·	-0.00569318	0.17709
Campylobacter curvus HMT580	1	·	0.000244108	0.187919							.	Treponema sp. HMT927	1	·	0.0185018	0.174013
Ruminococcaceae_[G-1] bacterium HMT075	1	·	0.019113	0.184962							.	Leptotrichia sp. HMT215	1	·	0.01558	0.171127
Prevotella sp. HMT309	1	·	-0.0178858	0.175574							.	Streptococcus sp. HMT066	1	·	0.016048	0.170934
Mogibacterium neglectum HMT691	1	·	-0.0175348	0.169532							.	Anoxybacillus flavithermus HMT182	1	·	-0.00111415	0.169707
Prevotella sp. HMT443	1	·	-0.0168328	0.163813							.	Oribacterium sp. HMT102	1	·	0.0167417	0.166795
Peptostreptococcaceae_[G-7] bacterium HMT922	1	·	-0.0145721	0.152544							.	Pseudomonas fluorescens HMT612	1	·	-0.0175393	0.16314
Saccharibacteria_(TM7)_[G-7] bacterium HMT989	1	·	-0.0154023	0.152192							.	Saccharibacteria_(TM7)_[G-7] bacterium HMT987	1	·	0.0120271	0.162486
Peptostreptococcaceae_[G-1] [Eubacterium]_infirmum HMT105	1	·	0.0128571	0.150192							.	Neisseria sp. HMT523	1	·	-0.00240368	0.148928
Leptotrichia sp. HMT417	1	·	0.0097531	0.140593							.	Schaalia sp. HMT180	1	·	-0.00417475	0.145059
Pseudoleptotrichia sp. HMT221	1	·	-0.0122171	0.134931							.	Neisseria perflava HMT101	1	·	-0.0023211	0.142492
Neisseria gonorrhoeae HMT621	1	·	-0.0129174	0.12543							.	Alloprevotella sp. HMT473	1	·	0.000538687	0.13722
Prevotella pallens HMT714	1	·	0.00100948	0.0175017							.	Haemophilus parahaemolyticus HMT945	1	·	-0.00286701	0.132635
Treponema sp. HMT508	1	·	6.91316e-05	0.00232155							.	Selenomonas sp. HMT478	1	·	0.0129224	0.124047
Corynebacterium simulans HMT062	1	·	0	0							.	Corynebacterium simulans HMT062	1	·	-0.00422055	0.122419
Corynebacterium singulare HMT063	1	·	0	0							.	Delftia acidovorans HMT023	1	·	-0.0114895	0.105813
Lachnoanaerobaculum sp. HMT083	1	·	0	0							.	Bacteroidetes_[G-4] bacterium HMT509	1	·	-0.00580721	0.103672
Prevotella jejuni HMT313	1	·	0	0							.	Stomatobaculum sp. HMT373	1	·	-0.00589284	0.102826
Prevotella melaninogenica HMT469	1	·	0	0							.	Enterobacter cancerogenus HMT565	1	·	-0.00884877	0.0891565
Rothia mucilaginosa HMT681	1	·	0	0							.	Fusobacterium necrophorum HMT690	1	·	0.000950578	0.0876664
Stomatobaculum sp. HMT373	1	·	0	0							.	Prevotella sp. HMT314	1	·	-0.00744348	0.0684535
Streptococcus australis HMT073	1	·	0	0							.	Prevotella aurantiaca HMT943	1	·	0.00656228	0.0663912
Streptococcus parasanguinis HMT411	1	·	0	0							.	Prevotella sp. HMT306	1	·	0.00503038	0.0465157
Treponema sp. HMT269	1	·	0	0							.	Prevotella jejuni HMT313	1	·	0	0
Veillonella atypica HMT524	1	·	0	0							.	Prevotella melaninogenica HMT469	1	·	0	0
Veillonella dispar HMT160	1	·	0	0							.	Rothia mucilaginosa HMT681	1	·	0	0
Veillonella parvula HMT161	1	·	0	0							.	Streptococcus parasanguinis HMT411	1	·	0	0
