# Supplementary material for: Oral microbiota in an aging Swedish population with high dental disease burden: an observational registry-based study
Source: Front Oral Health. 2026 Jan 6;6:1709163. doi: 10.3389/froh.2025.1709163 (PMC12816219; doi:10.3389/froh.2025.1709163)
Supplement: Supplementary file 5 [file Table5.xlsx]

## Sheet: Table S5
Supplemental Table S5. PLS and MaSLin3 regression results for species prevalence with up to 4 or 14 years time window and mean probing pocket depth (PPD) as dependent variable. MasLin3 regression included the covariates number of reads, age, sex, and year difference between saliva collection and dental examination.
Species prevalence vs mean PPD in up to 4 years time window in 614 observations												Species prevalence vs mean PPD in up to 14 years time window in 1,073 observations
			PLS regression			MasLin 3 regression including covariates in the model									PLS regression			MasLin 3 regression including covariates in the model
Species	grp_ds4	Color in Fig 6C	Loading c[2]	VIP		Coefficient	Stderr	p-value	N non-zero	Notes		Species	grp_ds14	Color in Fig 6D	Loading c[2]	VIP		Coefficient	Stderr	p-value	N non-zero	Notes
Cloacibacterium sp. HMT206	5	·	0.258603	1.87315		0.397789	0.155709	0.010628	41	Less than 50 with vlue >0	.	Filifactor alocis HMT539	5	·	0.236938	2.14694		0.167025	0.070864	0.0184242	296		.
Capnocytophaga ochracea HMT700	4	·	0.272569	2.00586		0.445208	0.257996	0.0844125	13	Less than 50 with vlue >0	.	Fretibacterium sp. HMT361	5	·	0.242106	2.13057		0.571326	0.205432	0.00541759	15	Less than 50 with vlue >0	.
Treponema sp. HMT253	4	·	0.267735	1.97314		0.332635	0.23666	0.15986	15	Less than 50 with vlue >0	.	Bifidobacterium scardovii HMT891	5	·	0.201743	1.76243		0.71927	0.318931	0.0241174	5	Less than 50 with vlue >0	.
Fannyhessea sp. HMT416	4	·	0.272405	1.96855		0.512108	0.326252	0.116492	6	Less than 50 with vlue >0	.	Cloacibacterium normanense HMT422	5	·	0.16712	1.61022		0.570105	0.267417	0.0330159	8	Less than 50 with vlue >0	.
Anaeroglobus geminatus HMT121	4	·	0.244323	1.96746		0.205877	0.126884	0.104683	76		.	Delftia acidovorans HMT023	4	·	0.233599	2.28939		0.690915	0.370246	0.0620283	2	Less than 50 with vlue >0	.
Peptostreptococcaceae_[G-9] [Eubacterium]_brachy HMT557	4	·	0.188178	1.92365		0.202471	0.116915	0.0833114	104		.	Saccharibacteria_(TM7)_[G-1] bacterium HMT349	4	·	0.206205	2.1204		0.0991713	0.0670183	0.138936	379		.
Treponema maltophilum HMT664	4	·	0.177787	1.91585		0.148707	0.11214	0.184811	117		.	Selenomonas sp. HMT134	4	·	0.215592	2.03438		0.128547	0.0768624	0.09444	246		.
Saccharibacteria_(TM7)_[G-1] bacterium HMT347	4	·	0.223839	1.84427		0.141521	0.106001	0.181847	118		.	Saccharibacteria_(TM7)_[G-1] bacterium HMT869	4	·	0.221399	2.01421		0.211595	0.114994	0.0657598	77		.
Filifactor alocis HMT539	4	·	0.190559	1.83274		0.126285	0.0964546	0.190442	173		.	Capnocytophaga sp. HMT380	4	·	0.212447	1.94124		0.177558	0.110329	0.107538	93		.
Saccharibacteria_(TM7)_[G-1] bacterium HMT349	4	·	0.177345	1.81042		0.123044	0.0919548	0.180866	209		.	Saccharibacteria_(TM7)_[G-5] bacterium HMT356	4	·	0.15018	1.86491		0.0597516	0.0638893	0.349667	545		.
Candidatus_Saccharimonas aalborgensis HMT988	4	·	0.239552	1.77156		0.209326	0.222675	0.347191	16	Less than 50 with vlue >0	.	Treponema denticola HMT584	4	·	0.186525	1.86354		0.0956013	0.0644076	0.137725	532		.
Agrobacterium tumefaciens HMT485	4	·	0.248028	1.76967		0.620336	0.361826	0.0864444	4	Less than 50 with vlue >0	.	Capnocytophaga ochracea HMT700	4	·	0.199359	1.7553		0.339528	0.183215	0.0638584	25	Less than 50 with vlue >0	.
Megasphaera micronuciformis HMT122	4	·	0.235735	1.75083		0.412724	0.229446	0.0720524	580		.	Capnocytophaga endodontalis HMT326	4	·	0.155308	1.72465		0.0862112	0.065107	0.185455	525		.
Saccharibacteria_(TM7)_[G-6] bacterium HMT870	4	·	0.243254	1.73479		0.118303	0.0944884	0.210555	405		.	Capnocytophaga sputigena HMT775	4	·	0.196416	1.71748		0.13569	0.0701762	0.0531666	738		.
Prevotella oralis HMT705	4	·	0.18371	1.69844		0.146317	0.10149	0.149389	141		.	Treponema maltophilum HMT664	4	·	0.171449	1.6768		0.111945	0.0818052	0.171176	206		.
Arachnia propionica HMT739	4	·	0.184164	1.69044		0.214891	0.151823	0.156949	51		.	Candidatus_Saccharimonas aalborgensis HMT988	4	·	0.192238	1.67394		0.212995	0.157982	0.177586	32	Less than 50 with vlue >0	.
Prevotella micans HMT378	4	·	0.203476	1.68591		0.197257	0.115885	0.0887225	98		.	Acinetobacter johnsonii HMT297	4	·	0.163194	1.65353		0.527446	0.36106	0.144064	3	Less than 50 with vlue >0	.
Prevotella fusca HMT782	4	·	0.156157	1.66104		0.139555	0.097271	0.151372	180		.	Peptostreptococcaceae_[G-9] [Eubacterium]_brachy HMT557	4	·	0.171085	1.60047		0.167653	0.0860049	0.051254	174		.
Porphyromonas sp. HMT285	4	·	0.143374	1.6541		0.0744717	0.150177	0.619971	55		.	Campylobacter showae HMT763	4	·	0.169712	1.5938		0.10283	0.0737768	0.163379	781		.
Leptotrichia sp. HMT223	4	·	0.176325	1.62443		0.314719	0.215687	0.144524	24	Less than 50 with vlue >0	.	Saccharibacteria_(TM7)_[G-1] bacterium HMT347	4	·	0.171586	1.59257		0.106647	0.0778097	0.170493	213		.
Dialister invisus HMT118	4	·	0.195734	1.61304		0.146818	0.0958698	0.125663	423		.	Agrobacterium tumefaciens HMT485	4	·	0.17804	1.55911		0.503016	0.298809	0.0922967	6	Less than 50 with vlue >0	.
Clostridiales_[F-1][G-1] bacterium HMT093	4	·	0.137698	1.59936		0.0196567	0.107135	0.854424	127		.	Selenomonas sp. HMT892	4	·	0.116734	1.55119		0.0440186	0.0838797	0.599735	204		.
Fretibacterium sp. HMT362	4	·	0.139062	1.58663		0.111366	0.145182	0.443034	56		.	Lysinibacillus fusiformis HMT614	4	·	0.172064	1.51763		0.33196	0.183078	0.0697977	22	Less than 50 with vlue >0	.
Streptococcus cristatus HMT578	4	·	0.216222	1.54034		0.791635	0.613471	0.196906	609		.	Streptococcus oralis HMT058	4	·	0.166215	1.49159		0.199402	0.134789	0.139043	1000		.
Actinomyces massiliensis HMT852	4	·	0.0997198	1.52421		0.0771181	0.13928	0.579791	74		.	Tannerella sp. HMT808	4	·	0.127457	1.48855		0.103619	0.098889	0.294718	131		.
Selenomonas sp. HMT134	4	·	0.150489	1.51046		0.0714241	0.10613	0.500955	138		.	Peptostreptococcaceae_[G-5] bacterium HMT493	4	·	0.167459	1.48253		0.161731	0.103581	0.118431	105		.
Porphyromonas sp. HMT277	4	·	0.194914	1.49753		0.279108	0.16268	0.0862193	40	Less than 50 with vlue >0	.	Capnocytophaga sp. HMT901	4	·	0.165896	1.47608		0.191502	0.108068	0.0763858	85		.
Selenomonas sp. HMT146	4	·	0.107981	1.49625		0.0733779	0.117737	0.533132	108		.	Peptostreptococcaceae_[G-5] [Eubacterium]_saphenum HMT759	4	·	0.153001	1.45349		0.235283	0.149052	0.114444	35	Less than 50 with vlue >0	.
Selenomonas sp. HMT149	4	·	0.20706	1.49232		0.211307	0.141403	0.135083	537		.	Olsenella sp. HMT807	4	·	0.133184	1.44655		0.0736622	0.0990767	0.457188	120		.
Capnocytophaga sp. HMT380	4	·	0.172674	1.48966		0.196032	0.152679	0.19916	52		.	Bacteroidales_[G-2] bacterium HMT274	4	·	0.101923	1.44456		0.0433211	0.0664918	0.514708	656		.
Prevotella sp. HMT472	4	·	0.146367	1.47736		0.116707	0.0924584	0.206852	205		.	Porphyromonas sp. HMT278	4	·	0.164412	1.44239		0.110064	0.0647012	0.0889209	603		.
Bacteroides pyogenes HMT787	4	·	0.20664	1.47733		0.521549	0.424159	0.218844	2	Less than 50 with vlue >0	.	Tannerella forsythia HMT613	4	·	0.107498	1.41166		0.0500926	0.0652913	0.442953	550		.
Capnocytophaga sp. HMT324	4	·	0.145698	1.47653		0.103149	0.11568	0.372566	106		.	Shuttleworthia satelles HMT095	4	·	0.145661	1.4083		0.102425	0.0900211	0.255207	149		.
Actinomyces sp. HMT448	4	·	0.115947	1.46059		0.0604434	0.102406	0.555036	149		.	Veillonellaceae_[G-1] bacterium HMT132	4	·	0.1597	1.40818		0.219555	0.168825	0.193435	30	Less than 50 with vlue >0	.
Treponema sp. HMT260	4	·	0.121173	1.43584		0.218721	0.321032	0.495678	10	Less than 50 with vlue >0	.	Dialister pneumosintes HMT736	4	·	0.109359	1.39908		0.0736311	0.0680151	0.278999	399		.
Selenomonas dianae HMT139	4	·	0.107213	1.43277		0.0706676	0.0939096	0.451746	205		.	Saccharibacteria_(TM7)_[G-3] bacterium HMT351	4	·	0.146245	1.39391		0.0805221	0.0823494	0.328168	865		.
Leptotrichia hofstadii HMT224	4	·	0.132346	1.43177		0.041932	0.0909883	0.644906	239		.	Arachnia propionica HMT739	4	·	0.14533	1.39292		0.13468	0.115544	0.243772	86		.
Prevotella marshii HMT665	4	·	0.148229	1.42321		0.164112	0.12821	0.200538	81		.	Fretibacterium sp. HMT362	4	·	0.151687	1.39048		0.166508	0.107213	0.12041	95		.
Prevotella multiformis HMT685	4	·	0.170438	1.42124		0.0802428	0.103967	0.440225	126		.	Treponema sp. HMT257	4	·	0.159545	1.38944		0.132486	0.0883422	0.133694	140		.
Leptotrichia sp. HMT212	4	·	0.154715	1.42033		0.0717003	0.0869174	0.409414	289		.	Porphyromonas sp. HMT277	4	·	0.157935	1.375		0.220808	0.116429	0.0578939	75		.
Campylobacter gracilis HMT623	4	·	0.10455	1.40719		0.0340636	0.0966379	0.724473	427		.	Selenomonas sp. HMT388	4	·	0.157642	1.37211		0.369481	0.252319	0.1431	11	Less than 50 with vlue >0	.
Veillonella rogosae HMT158	4	·	0.197246	1.4052		0.760362	0.720249	0.291108	611		.	Actinomyces johnsonii HMT849	4	·	0.155538	1.37117		0.228756	0.188717	0.22545	25	Less than 50 with vlue >0	.
Saccharibacteria_(TM7)_[G-5] bacterium HMT356	4	·	0.115417	1.39957		0.0458687	0.0863624	0.595337	311		.	Treponema amylovorum HMT541	4	·	0.148821	1.32926		0.112154	0.0848667	0.186324	163		.
Bacteroidales_[G-2] bacterium HMT274	4	·	0.11656	1.39591		0.0618054	0.0896791	0.490708	371		.	Clostridiales_[F-1][G-1] bacterium HMT093	4	·	0.131065	1.32771		0.0583809	0.0793836	0.462079	216		.
Treponema sp. HMT268	4	·	0.128857	1.39533		0.133997	0.150728	0.374003	54		.	Porphyromonas pasteri HMT279	4	·	0.143412	1.31213		0.0911261	0.113916	0.423745	974		.
Saccharibacteria_(TM7)_[G-1] bacterium HMT869	4	·	0.13857	1.38398		0.118079	0.165688	0.476059	42	Less than 50 with vlue >0	.	Treponema parvum HMT724	4	·	0.145751	1.27221		0.379489	0.289256	0.189537	7	Less than 50 with vlue >0	.
Fretibacterium sp. HMT361	4	·	0.17558	1.37937		0.587607	0.320904	0.0670854	7	Less than 50 with vlue >0	.	Prevotella multisaccharivorax HMT794	4	·	0.14322	1.26413		0.202417	0.132758	0.127333	57		.
Haemophilus sp. HMT259	4	·	0.190608	1.35831		0.353088	0.252405	0.161843	12	Less than 50 with vlue >0	.	Bacteroidetes_[G-5] bacterium HMT507	4	·	0.140346	1.26342		0.116713	0.186234	0.530857	26	Less than 50 with vlue >0	.
Olsenella sp. HMT807	4	·	0.113109	1.33769		0.0757941	0.1406	0.589833	64		.	Megasphaera micronuciformis HMT122	4	·	0.120595	1.2621		0.0171855	0.134482	0.898315	1008		.
Lachnoanaerobaculum saburreum HMT494	4	·	0.124494	1.3264		0.0383792	0.0915306	0.674994	284		.	Streptococcus infantis HMT638	4	·	0.144079	1.25509		0.295788	0.23477	0.207704	1048		.
Selenomonas sp. HMT442	4	·	0.113814	1.31405		0.249877	0.230897	0.279164	20	Less than 50 with vlue >0	.	Mogibacterium timidum HMT042	4	·	0.138891	1.24064		0.208259	0.119189	0.0805848	76	Prevalence association possibly induced by stronger abundance association	.
Kingella kingae HMT646	4	·	0.179178	1.30584		0.278683	0.150306	0.0637244	51		.	Bacteroides pyogenes HMT787	4	·	0.139557	1.23887		0.473011	0.422292	0.26267	2	Less than 50 with vlue >0	.
Shuttleworthia satelles HMT095	4	·	0.146053	1.2789		0.126876	0.121561	0.296614	88		.	Mycoplasma faucium HMT606	4	·	0.127611	1.20428		0.0941526	0.0748773	0.2086	245		.
Neisseria flava HMT609	4	·	0.166298	1.27673		0.133262	0.0881995	0.130809	358		.	Veillonellaceae_[G-1] bacterium HMT135	4	·	0.137468	1.19684		0.391464	0.240479	0.103556	12	Less than 50 with vlue >0	.
Streptococcus sanguinis HMT758	4	·	0.177717	1.26618		0.564689	0.593218	0.341143	610		.	Treponema sp. HMT268	4	·	0.110383	1.19409		0.0635788	0.113435	0.575146	91		.
Stenotrophomonas maltophilia HMT663	4	·	0.177108	1.2628		0.48883	0.43706	0.263374	2	Less than 50 with vlue >0	.	Fusobacterium periodonticum HMT201	4	·	0.129957	1.18949		0.225674	0.193299	0.243014	1040		.
Absconditabacteria_(SR1)_[G-1] bacterium HMT875	4	·	0.17093	1.23739		0.184095	0.10952	0.092777	102		.	Peptostreptococcus stomatis HMT112	4	·	0.132249	1.17834		0.0831366	0.0645878	0.198029	603		.
Mycoplasma faucium HMT606	4	·	0.103891	1.22062		0.0957017	0.102447	0.350223	139		.	Treponema sp. HMT237	4	·	0.111727	1.16585		0.0593624	0.0665328	0.372271	367		.
Prevotella sp. HMT306	4	·	0.160889	1.19961		0.675566	0.555135	0.223627	609		.	Lachnoanaerobaculum sp. HMT083	4	·	0.12936	1.13162		0.307382	0.407478	0.450638	2	Less than 50 with vlue >0	.
Streptococcus sinensis HMT767	4	·	0.153164	1.19641		0.222631	0.169513	0.189065	567		.	Kingella kingae HMT646	4	·	0.128399	1.11852		0.168991	0.110428	0.125935	91		.
Fannyhessea vaginae HMT814	4	·	0.16273	1.19282		0.304779	0.389846	0.434336	4	Less than 50 with vlue >0	.	Streptococcus oralis HMT398	4	·	0.112241	1.10758		0.111247	0.146803	0.44857	1019		.
Aggregatibacter sp. HMT949	4	·	0.132555	1.18895		0.103444	0.103605	0.318063	133		.	Treponema sp. HMT253	4	·	0.116804	1.07987		0.156392	0.197747	0.42902	23	Less than 50 with vlue >0	.
Actinomyces timonensis HMT179	4	·	0.162673	1.17592		NA	NA	NA	0	Not accepted in regression	.	Prevotella multiformis HMT685	4	·	0.113223	1.07205		0.0460074	0.0762094	0.546045	228		.
Abiotrophia defectiva HMT389	4	·	0.135746	1.17334		0.0872992	0.0869937	0.315614	282		.	Gemella morbillorum HMT046	4	·	0.109947	1.06933		0.152477	0.155109	0.325595	1023		.
Cupriavidus gilardii HMT027	4	·	0.161497	1.17008		0.246229	0.400991	0.539181	3	Less than 50 with vlue >0	.	Prevotella aurantiaca HMT943	4	·	0.104207	1.06363		0.0308811	0.0709518	0.663388	767		.
Streptococcus infantis HMT638	4	·	0.163146	1.16664		0.432875	0.317083	0.172198	599		.	Haemophilus haemolyticus HMT851	4	·	0.109327	1.04619		0.0684529	0.0713076	0.337072	772		.
Porphyromonas sp. HMT930	4	·	0.163202	1.16325		0.162298	0.109643	0.138807	103		.	Erysipelotrichaceae_[G-1] bacterium HMT904	4	·	0.114598	1.04503		0.13713	0.185441	0.459615	29	Less than 50 with vlue >0	.
Enterococcus saccharolyticus HMT802	4	·	0.131857	1.1628		0.634727	0.324212	0.0502592	10	Less than 50 with vlue >0	.	Stenotrophomonas maltophilia HMT663	4	·	0.116559	1.03314		0.41191	0.43827	0.347292	2	Less than 50 with vlue >0	.
Staphylococcus aureus HMT550	4	·	0.157942	1.15831		0.345517	0.380935	0.364394	4	Less than 50 with vlue >0	.	Haemophilus influenzae HMT641	4	·	0.116918	1.02111		0.203916	0.177425	0.250429	29	Less than 50 with vlue >0	.
Porphyromonas uenonis HMT785	4	·	0.119033	1.1542		0.210067	0.184929	0.255983	33	Less than 50 with vlue >0	.	Prevotella shahii HMT795	4	·	0.114934	1.01504		0.048041	0.065482	0.463161	383		.
Treponema pectinovorum HMT725	4	·	0.159892	1.15114		0.298361	0.446964	0.504435	2	Less than 50 with vlue >0	.	Prevotella nigrescens HMT693	3	·	-0.227306	2.52132		-0.288066	0.0986816	0.0035099	981		.
Capnocytophaga sp. HMT901	4	·	0.14088	1.12391		0.0908691	0.152173	0.550413	47	Less than 50 with vlue >0	.	Prevotella salivae HMT307	3	·	-0.235152	2.43945		-0.624565	0.252996	0.0135615	1067		.
Selenomonas sp. HMT388	4	·	0.146891	1.11849		0.279754	0.349896	0.42398	6	Less than 50 with vlue >0	.	Campylobacter concisus HMT575	3	·	-0.239324	2.40555		-0.75615	0.281896	0.00731027	1068		.
Veillonellaceae_[G-1] bacterium HMT132	4	·	0.111647	1.11534		0.123156	0.272805	0.65167	13	Less than 50 with vlue >0	.	Streptococcus salivarius HMT755	3	·	-0.223967	2.24769		-0.515618	0.234425	0.0278424	1064		.
Peptostreptococcaceae_[G-5] bacterium HMT493	4	·	0.150257	1.08429		0.36014	0.23472	0.124947	14	Less than 50 with vlue >0	.	Prevotella veroralis HMT572	3	·	-0.185407	2.01661		-0.490179	0.203363	0.0159365	1060		.
Porphyromonas catoniae HMT283	4	·	0.108266	1.08367		0.0564018	0.087402	0.518723	348		.	Prevotella sp. HMT317	3	·	-0.142749	1.95149		-0.169314	0.0845169	0.0451437	921		.
Desulfomicrobium orale HMT703	4	·	0.142239	1.08159		0.297449	0.338226	0.379163	6	Less than 50 with vlue >0	.	Stomatobaculum longum HMT419	3	·	-0.154829	1.8432		-0.149417	0.0671587	0.0260928	724		.
Saccharibacteria_(TM7)_[G-1] bacterium HMT488	4	·	0.107302	1.06345		0.0867887	0.225187	0.699936	20	Less than 50 with vlue >0	.	Lachnoanaerobaculum orale HMT082	3	·	-0.161817	1.81479		-0.23684	0.0832723	0.00445283	907		.
Prevotella veroralis HMT572	4	·	0.139194	1.0616		0.623168	0.696853	0.371183	612		.	Schaalia lingnae HMT181	3	·	-0.171243	1.76586		-0.238848	0.105448	0.0235083	988		.
Streptococcus peroris HMT728	4	·	0.121708	1.05986		0.124364	0.144206	0.388465	549		.	Aggregatibacter sp. HMT512	3	·	-0.160546	1.62393		-0.133758	0.0658712	0.042296	458		.
Olsenella sp. HMT939	4	·	0.148378	1.05721		NA	NA	NA	0	Not accepted in regression	.	Schaalia sp. HMT172	3	·	-0.143547	1.59341		-0.275283	0.109892	0.0122438	996		.
Capnocytophaga gingivalis HMT337	4	·	0.118909	1.05446		0.119432	0.113663	0.293372	502		.	Lautropia mirabilis HMT022	3	·	-0.146205	1.56036		-0.171109	0.0802581	0.0330082	896		.
Mycoplasma orale HMT704	4	·	0.137914	1.04983		0.229404	0.232126	0.323019	16	Less than 50 with vlue >0	.	Fusobacterium nucleatum HMT200	2	·	-0.131447	1.76104		-0.192123	0.105737	0.0692179	989		.
Streptococcus parasanguinis HMT721	4	·	0.144685	1.04725		0.397629	0.507342	0.433187	609		.	Treponema sp. HMT242	2	·	-0.147232	1.63297		-0.67928	0.370309	0.0666008	16	Less than 50 with vlue >0	.
Treponema sp. HMT251	4	·	0.134672	1.04559		0.474068	0.403085	0.239555	4	Less than 50 with vlue >0	.	Porphyromonas endodontalis HMT273	2	·	-0.127767	1.55441		-0.110421	0.0715582	0.122808	817		.
Streptococcus infantis HMT431	4	·	0.142751	1.02448		0.209922	0.196285	0.284856	579		.	Gemella sanguinis HMT757	2	·	-0.147511	1.54132		-0.320402	0.182698	0.0794781	1052		.
Kocuria rhizophila HMT197	4	·	0.142883	1.01909		0.251263	0.445131	0.572434	2	Less than 50 with vlue >0	.	Limosilactobacillus reuteri HMT938	2	·	-0.16093	1.45826		-0.597406	0.410458	0.145541	12	Less than 50 with vlue >0	.
Treponema sp. HMT257	4	·	0.122946	1.00977		0.0213369	0.126066	0.865599	75		.	Veillonella denticariosi HMT887	2	·	-0.117147	1.42633		-0.162398	0.101539	0.109738	976		.
Capnocytophaga leadbetteri HMT329	4	·	0.115745	1.00751		0.176235	0.128441	0.170029	529		.	Treponema sp. HMT508	2	·	-0.143674	1.38535		-0.603466	0.352786	0.0871603	15	Less than 50 with vlue >0	.
Arthrospira platensis HMT229	3	·	-0.203008	1.7249		-0.288167	0.138053	0.0368555	91		.	Alloprevotella tannerae HMT466	2	·	-0.106114	1.38018		-0.139776	0.0983419	0.155222	962		.
Alloscardovia omnicolens HMT198	3	·	-0.195869	1.47983		-0.202991	0.09796	0.0382489	199		.	Leptotrichia sp. HMT218	2	·	-0.12952	1.36837		-0.110608	0.0669954	0.0987419	397		.
Haemophilus parainfluenzae HMT718	2	·	-0.299493	2.14268		-0.565811	0.468208	0.226869	613		.	Arthrospira platensis HMT229	2	·	-0.117495	1.36415		-0.192937	0.101196	0.0565773	151		.
Streptococcus constellatus HMT576	2	·	-0.141104	1.91589		-0.173429	0.125036	0.165433	126		.	Streptococcus sp. HMT057	2	·	-0.124133	1.31798		-0.226198	0.119171	0.0576821	1010		.
Selenomonas sp. HMT126	2	·	-0.173558	1.82556		-0.322411	0.173771	0.0635422	58		.	Pseudoleptotrichia goodfellowii HMT845	2	·	-0.110702	1.31746		-0.1778	0.138443	0.199043	74		.
Actinomyces oris HMT893	2	·	-0.122625	1.73857		-0.169806	0.100035	0.0896095	212		.	Treponema sp. HMT518	2	·	-0.131123	1.31528		-0.766263	0.552383	0.165382	6	Less than 50 with vlue >0	.
Actinomyces sp. HMT169	2	·	-0.166629	1.72738		-0.1666	0.090937	0.0669453	337		.	Treponema putidum HMT743	2	·	-0.127278	1.28849		-0.170708	0.125845	0.174942	90		.
Capnocytophaga sp. HMT335	2	·	-0.145994	1.6943		-0.251755	0.16372	0.124117	64		.	Mitsuokella multacida HMT684	2	·	-0.133074	1.28661		-0.739597	0.550102	0.178796	6	Less than 50 with vlue >0	.
Fretibacterium fastidiosum HMT363	2	·	-0.109382	1.66885		-0.153803	0.112006	0.169701	134		.	Neisseria cinerea HMT956	2	·	-0.141613	1.27454		-0.0883067	0.0644123	0.170387	636		.
Actinomyces sp. HMT170	2	·	-0.16525	1.65905		-0.199135	0.146225	0.17325	82		.	Veillonella rogosae HMT158	2	·	-0.122206	1.25813		-0.351598	0.247108	0.154779	1064		.
Brochothrix thermosphacta HMT241	2	·	-0.190432	1.64879		-1.12099	0.727645	0.12342	5	Less than 50 with vlue >0	.	Haemophilus parainfluenzae HMT718	2	·	-0.139697	1.24367		-0.409009	0.332669	0.218893	1069		.
Leptotrichia hongkongensis HMT213	2	·	-0.150882	1.6459		-0.165216	0.0895428	0.0650219	352		.	Scardovia wiggsiae HMT195	2	·	-0.102501	1.21282		-0.12	0.102277	0.240684	137		.
Schaalia lingnae HMT181	2	·	-0.226471	1.61403		-0.278654	0.144477	0.0537672	566		.	Selenomonas sp. HMT133	2	·	-0.126541	1.20876		-0.557998	0.419161	0.183115	9	Less than 50 with vlue >0	.
Oribacterium sp. HMT078	2	·	-0.135913	1.59213		-0.325215	0.200589	0.104953	43	Less than 50 with vlue >0	.	Veillonella atypica HMT524	2	·	-0.121764	1.1972		-0.337237	0.44731	0.450896	1072		.
Stomatobaculum sp. HMT097	2	·	-0.223263	1.59058		-0.15184	0.098101	0.121672	472		.	Veillonella dispar HMT160	2	·	-0.121764	1.1972		-0.337237	0.44731	0.450896	1072		.
Actinomyces sp. HMT175	2	·	-0.105935	1.57867		-0.107018	0.0966785	0.268315	215		.	Alloscardovia omnicolens HMT198	2	·	-0.10688	1.19407		-0.11956	0.0730837	0.101854	322		.
Streptococcus sp. HMT056	2	·	-0.155521	1.57297		-0.1708	0.0982356	0.0820912	416		.	Staphylococcus haemolyticus HMT120	2	·	-0.114525	1.18026		-0.759855	0.690972	0.271468	3	Less than 50 with vlue >0	.
Neisseria cinerea HMT956	2	·	-0.210101	1.55213		-0.1462	0.0881463	0.0971957	363		.	Acidipropionibacterium acidifaciens HMT191	2	·	-0.117325	1.17278		-0.384832	0.316167	0.223535	15	Less than 50 with vlue >0	.
Erysipelotrichaceae_[G-1] bacterium HMT905	2	·	-0.14095	1.49432		-0.337194	0.246953	0.172121	28	Less than 50 with vlue >0	.	Lacticaseibacillus casei HMT568	2	·	-0.130931	1.1595		-0.364157	0.335746	0.278089	13	Less than 50 with vlue >0	.
Johnsonella sp. HMT166	2	·	-0.100046	1.47035		-0.453254	0.460726	0.325222	10	Less than 50 with vlue >0	.	Prevotella sp. HMT315	2	·	-0.10661	1.14721		-0.122146	0.0744973	0.101089	282		.
Staphylococcus epidermidis HMT601	2	·	-0.155491	1.43693		-0.485289	0.262397	0.0643941	26	Less than 50 with vlue >0	.	Bacteroidetes_[G-7] bacterium HMT911	2	·	-0.115273	1.1469		-0.320101	0.242411	0.186671	26	Less than 50 with vlue >0	.
Mobiluncus mulieris HMT830	2	·	-0.198833	1.41662		-0.277838	0.158986	0.08054	61		.	Fusobacterium sp. HMT248	2	·	-0.123352	1.13665		-0.170513	0.112125	0.128324	113		.
Limosilactobacillus reuteri HMT938	2	·	-0.185479	1.39069		-0.630683	0.462657	0.172827	9	Less than 50 with vlue >0	.	Veillonella parvula HMT161	2	·	-0.115581	1.12276		-0.296591	0.487424	0.542864	1072		.
Limosilactobacillus fermentum HMT608	2	·	-0.177457	1.3599		-0.446032	0.304422	0.142873	19	Less than 50 with vlue >0	.	Capnocytophaga sp. HMT323	2	·	-0.111734	1.09512		-0.217141	0.205896	0.291601	33	Less than 50 with vlue >0	.
Actinomyces israelii HMT645	2	·	-0.13211	1.357		-0.513597	0.358076	0.15148	14	Less than 50 with vlue >0	.	Corynebacterium tuberculostearicum HMT077	2	·	-0.121931	1.08116		-0.576084	0.520574	0.268453	5	Less than 50 with vlue >0	.
Sphingomonas glacialis HMT003	2	·	-0.146082	1.35221		-0.802763	0.722364	0.266439	3	Less than 50 with vlue >0	.	Tannerella sp. HMT916	2	·	-0.117586	1.08052		-0.254147	0.305409	0.405323	15	Less than 50 with vlue >0	.
Oribacterium parvum HMT934	2	·	-0.183849	1.31141		-0.194269	0.123887	0.116856	541		.	Brochothrix thermosphacta HMT241	2	·	-0.0997507	1.07413		-0.532354	0.508975	0.295592	6	Less than 50 with vlue >0	.
Eikenella sp. HMT011	2	·	-0.125345	1.29112		-0.178571	0.188887	0.344462	47	Less than 50 with vlue >0	.	Enterococcus casseliflavus HMT801	2	·	-0.11081	1.03097		-0.531165	0.672404	0.429557	2	Less than 50 with vlue >0	.
Campylobacter rectus HMT748	2	·	-0.109286	1.28925		-0.15065	0.0934491	0.106938	432		.	Limosilactobacillus panis HMT882	2	·	-0.114403	1.02394		-0.448669	0.571585	0.432479	4	Less than 50 with vlue >0	.
Schaalia meyeri HMT671	2	·	-0.101538	1.25097		-0.180849	0.106314	0.0889274	169		.	Fusobacterium necrophorum HMT690	2	·	-0.112273	1.02064		-0.158607	0.221873	0.474698	29	Less than 50 with vlue >0	.
Pseudoleptotrichia goodfellowii HMT845	2	·	-0.125836	1.25049		-0.177024	0.203547	0.384468	38	Less than 50 with vlue >0	.	Limosilactobacillus fermentum HMT608	2	·	-0.11479	1.00518		-0.229475	0.198187	0.246917	34	Less than 50 with vlue >0	.
Streptococcus pneumoniae HMT734	2	·	-0.136073	1.24076		-0.085341	0.0904711	0.34553	352		.	Mobiluncus mulieris HMT830	2	·	-0.105347	1.00079		-0.155267	0.107052	0.146951	118		.
Rothia dentocariosa HMT587	2	·	-0.170854	1.23851		-0.328339	0.398637	0.410135	611		.	Prevotella sp. HMT300	1	·	-0.0475276	1.7766							.
Rothia aeria HMT188	2	·	-0.131508	1.20249		-0.131752	0.141629	0.352237	561		.	Prevotella oulorum HMT288	1	·	-0.072694	1.67364							.
Pseudomonas fluorescens HMT612	2	·	-0.165635	1.19773		-0.723699	0.557735	0.194436	5	Less than 50 with vlue >0	.	Selenomonas noxia HMT130	1	·	0.0248691	1.64439							.
Limosilactobacillus panis HMT882	2	·	-0.156562	1.18858		-0.55882	0.679834	0.41108	3	Less than 50 with vlue >0	.	Prevotella maculosa HMT289	1	·	0.038033	1.59063							.
Moraxella catarrhalis HMT833	2	·	-0.161813	1.17917		-0.623698	0.477996	0.191955	7	Less than 50 with vlue >0	.	Campylobacter gracilis HMT623	1	·	0.000520331	1.58061							.
Schaalia sp. HMT877	2	·	-0.117331	1.1599		-0.472285	0.417375	0.25782	9	Less than 50 with vlue >0	.	Saccharibacteria_(TM7)_[G-1] bacterium HMT346	1	·	-0.0190267	1.55074							.
Lautropia mirabilis HMT022	2	·	-0.150694	1.13434		-0.189095	0.113622	0.0960636	521		.	Corynebacterium matruchotii HMT666	1	·	-0.0582955	1.53712							.
Neisseria polysaccharea HMT737	2	·	-0.134556	1.10314		-0.178308	0.150277	0.235413	68		.	Leptotrichia hongkongensis HMT213	1	·	-0.0734967	1.5318							.
Bacteroidetes_[G-5] bacterium HMT505	2	·	-0.108393	1.09886		-0.243106	0.268613	0.365444	21	Less than 50 with vlue >0	.	Selenomonas flueggei HMT125	1	·	-0.0772628	1.49723							.
Streptococcus oralis HMT070	2	·	-0.128909	1.09815		-0.087655	0.115911	0.449514	520		.	Capnocytophaga sp. HMT412	1	·	-0.0422452	1.49275							.
Treponema sp. HMT490	2	·	-0.118005	1.07164		-0.351584	0.527823	0.505346	5	Less than 50 with vlue >0	.	Leptotrichia wadei HMT222	1	·	-0.00356353	1.4919							.
Capnocytophaga sp. HMT878	2	·	-0.146487	1.06471		-0.382086	0.384951	0.320926	10	Less than 50 with vlue >0	.	Treponema socranskii HMT769	1	·	0.0246151	1.46708							.
Mitsuokella multacida HMT684	2	·	-0.112206	1.04485		-0.572109	0.570369	0.315836	4	Less than 50 with vlue >0	.	Lachnoanaerobaculum saburreum HMT494	1	·	0.0647409	1.4614							.
Treponema sp. HMT518	2	·	-0.123579	1.04158		-0.662243	0.644752	0.30436	3	Less than 50 with vlue >0	.	Prevotella oris HMT311	1	·	-0.0861722	1.45626							.
Porphyromonas endodontalis HMT273	2	·	-0.108337	1.03129		-0.112845	0.100786	0.262866	481		.	Saccharibacteria_(TM7)_[G-1] bacterium HMT348	1	·	-0.0796169	1.4293							.
Mogibacterium neglectum HMT691	2	·	-0.133998	1.0214		-0.377378	0.261679	0.149263	23	Less than 50 with vlue >0	.	Streptococcus sp. HMT056	1	·	-0.0475462	1.42707							.
Prevotella sp. HMT317	2	·	-0.107767	1.01866		-0.10478	0.116755	0.369488	527		.	Selenomonas infelix HMT639	1	·	0.0907571	1.40048							.
Colibacter massiliensis HMT123	2	·	-0.101685	1.01195		-0.173513	0.24694	0.482272	25	Less than 50 with vlue >0	.	Prevotella denticola HMT291	1	·	-0.0230641	1.39743							.
Prevotella buccae HMT560	1	·	-0.0986338	1.58288							.	Actinomyces massiliensis HMT852	1	·	0.0764504	1.39424							.
Actinomyces sp. HMT171	1	·	0.052716	1.57851							.	Lachnospiraceae_[G-2] bacterium HMT096	1	·	-0.08698	1.39207							.
Capnocytophaga sp. HMT412	1	·	-0.0359795	1.55647							.	Selenomonas dianae HMT139	1	·	0.0652495	1.38652							.
Tannerella forsythia HMT613	1	·	0.0945943	1.54302							.	Leptotrichia hofstadii HMT224	1	·	0.0991683	1.38095							.
Tannerella sp. HMT808	1	·	0.0877489	1.53612							.	Capnocytophaga sp. HMT336	1	·	0.0722655	1.3754							.
Treponema socranskii HMT769	1	·	0.0211547	1.52774							.	Treponema lecithinolyticum HMT653	1	·	0.0933078	1.36537							.
Actinomyces naeslundii HMT176	1	·	0.0338948	1.52471							.	Selenomonas sputigena HMT151	1	·	-0.05774	1.35956							.
Streptococcus intermedius HMT644	1	·	0.0088873	1.49783							.	Prevotella histicola HMT298	1	·	-0.0938462	1.35795							.
Capnocytophaga sp. HMT336	1	·	0.0610285	1.48817							.	Treponema sp. HMT231	1	·	0.0162431	1.35435							.
Prevotella maculosa HMT289	1	·	0.0968493	1.48811							.	Centipeda periodontii HMT726	1	·	-0.0432996	1.34641							.
Peptidiphaga sp. HMT183	1	·	0.0654817	1.47018							.	Actinomyces sp. HMT171	1	·	0.0659044	1.34305							.
Fusobacterium sp. HMT205	1	·	0.0250145	1.45266							.	Prevotella saccharolytica HMT781	1	·	0.0400285	1.33816							.
Treponema lecithinolyticum HMT653	1	·	0.092622	1.45252							.	Lancefieldella rimae HMT750	1	·	-0.0389654	1.33691							.
Prevotella saccharolytica HMT781	1	·	0.0258433	1.4383							.	Dialister invisus HMT118	1	·	0.0485421	1.33194							.
Selenomonas sp. HMT892	1	·	0.010684	1.4326							.	Actinomyces naeslundii HMT176	1	·	0.0226841	1.32766							.
Dialister pneumosintes HMT736	1	·	0.02879	1.40511							.	Prevotella buccae HMT560	1	·	-0.0714471	1.31611							.
Selenomonas sp. HMT481	1	·	-0.0629954	1.39885							.	Peptidiphaga sp. HMT183	1	·	-0.0484189	1.29744							.
Fusobacterium sp. HMT204	1	·	0.0191029	1.39614							.	Streptococcus thermophilus HMT152	1	·	-0.052526	1.27959							.
Cardiobacterium valvarum HMT540	1	·	-0.0112881	1.38904							.	Leptotrichia sp. HMT498	1	·	0.0547974	1.2743							.
Prevotella sp. HMT301	1	·	0.0737952	1.38709							.	Fusobacterium nucleatum HMT420	1	·	0.00404612	1.26521							.
Capnocytophaga sp. HMT338	1	·	0.0148575	1.38296							.	Alloprevotella rava HMT302	1	·	-0.0640003	1.25699							.
Treponema denticola HMT584	1	·	0.0940559	1.37577							.	Actinomyces sp. HMT448	1	·	-0.00510631	1.25347							.
Fretibacterium sp. HMT360	1	·	0.0101133	1.37459							.	Schaalia meyeri HMT671	1	·	-0.0632695	1.24952							.
Selenomonas infelix HMT639	1	·	0.0935643	1.37338							.	Capnocytophaga sp. HMT864	1	·	-0.0863692	1.24887							.
Veillonellaceae_[G-1] bacterium HMT155	1	·	-0.000111683	1.3701							.	Selenomonas sp. HMT481	1	·	0.051566	1.24487							.
Actinomyces gerencseriae HMT618	1	·	0.0982734	1.36897							.	Selenomonas artemidis HMT124	1	·	0.0406771	1.24052							.
Peptostreptococcaceae_[G-7] [Eubacterium]_yurii HMT377	1	·	-0.0430874	1.36871							.	Actinomyces oris HMT893	1	·	-0.0056089	1.23344							.
Selenomonas sp. HMT919	1	·	-0.0499574	1.36252							.	Prevotella fusca HMT782	1	·	0.0292663	1.22945							.
Treponema sp. HMT231	1	·	0.000720195	1.36221							.	Mitsuokella sp. HMT521	1	·	0.00487099	1.22013							.
Fusobacterium nucleatum HMT698	1	·	0.0635231	1.36007							.	Peptostreptococcaceae_[G-7] [Eubacterium]_yurii HMT377	1	·	-0.0770699	1.21968							.
Streptococcus cristatus HMT886	1	·	-0.0724841	1.35074							.	Bacteroidetes_[G-5] bacterium HMT511	1	·	0.0136682	1.21601							.
Peptidiphaga gingivicola HMT848	1	·	0.0640661	1.34528							.	Selenomonas sp. HMT149	1	·	0.0898489	1.20997							.
Treponema sp. HMT242	1	·	-0.0806074	1.3403							.	Selenomonas sp. HMT146	1	·	0.031781	1.20575							.
Lachnospiraceae_[G-8] bacterium HMT500	1	·	0.0444185	1.33993							.	Selenomonas sp. HMT919	1	·	-0.069324	1.19859							.
Saccharibacteria_(TM7)_[G-1] bacterium HMT346	1	·	0.0371698	1.32879							.	Oribacterium sp. HMT078	1	·	-0.0719461	1.19556							.
Capnocytophaga endodontalis HMT326	1	·	0.0987829	1.32241							.	Leptotrichia buccalis HMT563	1	·	0.0363936	1.1903							.
Capnocytophaga sp. HMT864	1	·	-0.0191093	1.27613							.	Cardiobacterium hominis HMT633	1	·	-0.00400047	1.1881							.
Fretibacterium sp. HMT359	1	·	-0.0171623	1.27048							.	Oribacterium parvum HMT934	1	·	-0.0950195	1.18267							.
Streptococcus anginosus HMT543	1	·	0.0342865	1.26807							.	Fusobacterium sp. HMT204	1	·	0.048732	1.18042							.
Parvimonas micra HMT111	1	·	-0.00825354	1.25536							.	Actinomyces sp. HMT169	1	·	-0.00244789	1.17819							.
Treponema sp. HMT230	1	·	-0.0429823	1.25404							.	Actinomyces sp. HMT170	1	·	-0.0837336	1.167							.
Treponema sp. HMT235	1	·	-0.0497297	1.25009							.	Leptotrichia sp. HMT212	1	·	0.0988876	1.16152							.
Bacteroidetes_[G-5] bacterium HMT511	1	·	-0.0228139	1.24623							.	Prevotella enoeca HMT600	1	·	-0.0789287	1.15606							.
Centipeda periodontii HMT726	1	·	-0.0505535	1.22959							.	Streptococcus lactarius HMT948	1	·	-0.0511877	1.15466							.
Prevotella enoeca HMT600	1	·	-0.056137	1.21652							.	Leptotrichia sp. HMT225	1	·	-0.0028345	1.149							.
Selenomonas sp. HMT138	1	·	0.0390172	1.21414							.	Actinomyces graevenitzii HMT866	1	·	-0.0597704	1.14799							.
Peptostreptococcaceae_[G-4] bacterium HMT369	1	·	-0.0607389	1.21236							.	Treponema sp. HMT230	1	·	0.0986699	1.1438							.
Peptostreptococcaceae_[G-5] [Eubacterium]_saphenum HMT759	1	·	0.0102472	1.20987							.	Prevotella sp. HMT396	1	·	0.0488194	1.1424							.
Selenomonas noxia HMT130	1	·	0.0354665	1.20657							.	Actinomyces sp. HMT175	1	·	0.0125491	1.14143							.
Veillonellaceae_[G-1] bacterium HMT135	1	·	-0.0166038	1.19971							.	Saccharibacteria_(TM7)_[G-1] bacterium HMT952	1	·	-0.00342195	1.13657							.
Veillonellaceae_[G-1] bacterium HMT150	1	·	-0.0446532	1.19932							.	Selenomonas sp. HMT479	1	·	0.0366096	1.13317							.
Bacteroidetes_[G-3] bacterium HMT280	1	·	-0.0336914	1.19236							.	Leptotrichia sp. HMT392	1	·	0.0580483	1.13176							.
Peptostreptococcaceae_[G-6] [Eubacterium]_nodatum HMT694	1	·	-0.0164104	1.19177							.	Selenomonas sp. HMT136	1	·	0.0878712	1.12994							.
Prevotella dentalis HMT583	1	·	-0.00349601	1.1909							.	Saccharibacteria_(TM7)_[G-2] bacterium HMT350	1	·	0.0955777	1.12056							.
Parvimonas sp. HMT110	1	·	-0.0584264	1.18855							.	Streptococcus intermedius HMT644	1	·	0.00693497	1.11858							.
Leptotrichia buccalis HMT563	1	·	0.0669499	1.18295							.	Cardiobacterium valvarum HMT540	1	·	-0.0148883	1.11758							.
Prevotella loescheii HMT658	1	·	0.081559	1.17828							.	Fusobacterium nucleatum HMT698	1	·	0.0790772	1.11748							.
Mycoplasma salivarium HMT754	1	·	-0.0814808	1.17637							.	Fusobacterium naviforme HMT689	1	·	0.0518518	1.11708							.
Corynebacterium durum HMT595	1	·	-0.08442	1.16731							.	Actinomyces sp. HMT896	1	·	-0.0885047	1.11326							.
Cardiobacterium hominis HMT633	1	·	-0.0518171	1.16013							.	Selenomonas sp. HMT138	1	·	0.0741621	1.1118							.
Catonella sp. HMT451	1	·	-0.0423941	1.16003							.	Treponema sp. HMT235	1	·	-0.079177	1.10497							.
Mogibacterium timidum HMT042	1	·	0.0194564	1.1444							.	Streptococcus gordonii HMT622	1	·	0.0649004	1.09816							.
Treponema sp. HMT246	1	·	0.0453242	1.14377							.	Selenomonas sp. HMT920	1	·	-0.000556335	1.09685							.
Streptococcus mutans HMT686	1	·	-0.0446483	1.14004							.	Leptotrichia sp. HMT417	1	·	-0.0399526	1.08644							.
Desulfobulbus sp. HMT041	1	·	0.0540368	1.1399							.	Prevotella loescheii HMT658	1	·	0.0984212	1.08602							.
Corynebacterium matruchotii HMT666	1	·	-0.0280042	1.13409							.	Campylobacter curvus HMT580	1	·	0.0191029	1.08126							.
Streptococcus thermophilus HMT152	1	·	-0.0961016	1.13317							.	Streptococcus anginosus HMT543	1	·	0.0481765	1.08001							.
Selenomonas sp. HMT479	1	·	0.0720642	1.12838							.	Pseudoleptotrichia sp. HMT219	1	·	-0.0664015	1.07895							.
Selenomonas artemidis HMT124	1	·	0.0106218	1.12098							.	Streptococcus cristatus HMT886	1	·	-0.0567915	1.07799							.
Prevotella sp. HMT300	1	·	0.0638571	1.11882							.	Neisseria oralis HMT014	1	·	-0.0862704	1.07068							.
Peptococcus sp. HMT167	1	·	0.0741252	1.11554							.	Treponema sp. HMT270	1	·	-0.0919091	1.06752							.
Bulleidia extructa HMT603	1	·	-0.0962637	1.11437							.	Peptococcus sp. HMT167	1	·	0.0962782	1.06661							.
Pseudoleptotrichia sp. HMT219	1	·	-0.0603945	1.11226							.	Prevotella scopos HMT885	1	·	-0.0128933	1.06568							.
Leptotrichia sp. HMT392	1	·	0.0501661	1.10937							.	Kingella oralis HMT706	1	·	-0.0394857	1.06339							.
Kingella oralis HMT706	1	·	-0.0575913	1.10872							.	Veillonellaceae_[G-1] bacterium HMT155	1	·	0.00998893	1.06238							.
Selenomonas sp. HMT936	1	·	-0.0312902	1.10159							.	Streptococcus sinensis HMT767	1	·	0.0661089	1.06082							.
Prevotella baroniae HMT553	1	·	0.0145733	1.08426							.	Mogibacterium neglectum HMT691	1	·	-0.0968485	1.0601							.
Johnsonella ignava HMT635	1	·	0.0825269	1.06261							.	Streptococcus pneumoniae HMT734	1	·	-0.0985394	1.05826							.
Cutibacterium acnes HMT530	1	·	0.0774267	1.06237							.	Peptostreptococcaceae_[G-1] [Eubacterium]_infirmum HMT105	1	·	-0.0592047	1.05499							.
Leptotrichia sp. HMT225	1	·	0.0918005	1.05978							.	Prevotella sp. HMT309	1	·	-0.0366399	1.05491							.
Weeksellaceae_[G-1] sp. HMT900	1	·	-0.0381202	1.04297							.	Mogibacterium diversum HMT593	1	·	-0.0374621	1.05096							.
Saccharibacteria_(TM7)_[G-2] bacterium HMT350	1	·	0.0838078	1.04172							.	Fusobacterium sp. HMT370	1	·	0.0939809	1.05008							.
Treponema sp. HMT237	1	·	0.036725	1.02999							.	Leptotrichia sp. HMT463	1	·	-0.0147875	1.0411							.
Enterococcus italicus HMT803	1	·	-0.0157132	1.02478							.	Capnocytophaga sp. HMT324	1	·	0.0586612	1.03944							.
Prevotella koreensis HMT526	1	·	-0.0208234	1.0178							.	Campylobacter rectus HMT748	1	·	-0.00285532	1.03012							.
Schaalia sp. HMT178	1	·	-0.0528765	1.00813							.	Streptococcus constellatus HMT576	1	·	-0.0178868	1.02819							.
Selenomonas sp. HMT937	1	·	0.0543533	1.00701							.	Fusobacterium sp. HMT203	1	·	-0.0114639	1.02437							.
Treponema vincentii HMT029	1	·	0.00826978	1.00335							.	Prevotella sp. HMT301	1	·	0.0827763	1.02388							.
Eggerthia catenaformis HMT569	1	·	-0.0215628	1.00309							.	Oribacterium sinus HMT457	1	·	-0.0669315	1.0233							.
Saccharibacteria_(TM7)_[G-1] bacterium HMT348	1	·	-0.0861196	1.00063							.	Capnocytophaga granulosa HMT325	1	·	-0.0335888	1.02067							.
Kingella sp. HMT012	1	·	0.0322439	0.997848							.	Fusobacterium hwasookii HMT953	1	·	0.0162036	1.01844							.
Prevotella sp. HMT396	1	·	0.139708	0.996248							.	Porphyromonas catoniae HMT283	1	·	0.0956698	1.01634							.
Bacteroidetes_[G-3] bacterium HMT365	1	·	-0.0283023	0.994656							.	Treponema sp. HMT490	1	·	-0.0973623	1.01546							.
Butyrivibrio sp. HMT080	1	·	-0.00889692	0.991921							.	Saccharibacteria_(TM7)_[G-1] bacterium HMT957	1	·	-0.0686429	1.01477							.
Streptococcus sobrinus HMT768	1	·	0.0932896	0.984668							.	Streptococcus vestibularis HMT021	1	·	0.00490718	1.01296							.
Treponema sp. HMT508	1	·	-0.102919	0.984406							.	Enterococcus italicus HMT803	1	·	0.0992978	1.01236							.
Prevotella sp. HMT942	1	·	0.137563	0.984221							.	Schaalia sp. HMT178	1	·	-0.0692752	1.01211							.
Actinomyces viscosus HMT688	1	·	-0.0136069	0.982559							.	Sphingomonas glacialis HMT003	1	·	-0.0936769	1.00486							.
Eikenella corrodens HMT577	1	·	-0.059929	0.982444							.	Actinomyces gerencseriae HMT618	1	·	0.0700854	1.00401							.
Streptococcus vestibularis HMT021	1	·	-0.0832669	0.982189							.	Schaalia cardiffensis HMT850	1	·	0.00778594	0.998564							.
Tannerella sp. HMT916	1	·	-0.129045	0.981887							.	Prevotella micans HMT378	1	·	0.0613967	0.996154							.
Veillonella denticariosi HMT887	1	·	-0.133239	0.979875							.	Treponema medium HMT667	1	·	0.0901229	0.994755							.
Scardovia wiggsiae HMT195	1	·	0.00932661	0.97634							.	Peptidiphaga gingivicola HMT848	1	·	0.0218203	0.99235							.
Olsenella profusa HMT806	1	·	0.136713	0.974769							.	Haemophilus sputorum HMT944	1	·	-0.085168	0.991347							.
Olsenella uli HMT038	1	·	-0.0786656	0.970752							.	Prevotella marshii HMT665	1	·	0.0689283	0.990402							.
Catonella morbi HMT165	1	·	-0.134997	0.968513							.	Anaeroglobus geminatus HMT121	1	·	-0.0608293	0.987873							.
Selenomonas sp. HMT133	1	·	-0.120873	0.968299							.	Selenomonas sp. HMT478	1	·	0.00990119	0.986576							.
Catonella sp. HMT164	1	·	-0.0752269	0.964895							.	Streptococcus mutans HMT686	1	·	-0.0480545	0.986365							.
Staphylococcus haemolyticus HMT120	1	·	-0.121997	0.963							.	Actinomyces israelii HMT645	1	·	-0.0864528	0.982426							.
Lacticaseibacillus casei HMT568	1	·	-0.112536	0.958865							.	Prevotella sp. HMT305	1	·	0.0127234	0.982039							.
Treponema medium HMT667	1	·	0.0728468	0.956537							.	Solobacterium moorei HMT678	1	·	-0.0536599	0.979239							.
Gracilibacteria_(GN02)_[G-1] bacterium HMT872	1	·	-0.0289667	0.956345							.	Streptococcus peroris HMT728	1	·	0.0619931	0.977873							.
Fusobacterium nucleatum HMT200	1	·	-0.0926151	0.954859							.	Johnsonella sp. HMT166	1	·	-0.0521044	0.976854							.
Prevotella sp. HMT314	1	·	0.129998	0.95389							.	Treponema sp. HMT228	1	·	-0.0973832	0.974691							.
Leptotrichia sp. HMT879	1	·	0.0498721	0.953313							.	Treponema sp. HMT247	1	·	0.0989482	0.972227							.
Mitsuokella sp. HMT521	1	·	0.130692	0.951905							.	Butyrivibrio sp. HMT080	1	·	-0.0134261	0.967901							.
Sphingomonas sp. HMT004	1	·	-0.0897622	0.95164							.	Selenomonas sp. HMT126	1	·	0.0243617	0.958312							.
Capnocytophaga sp. HMT332	1	·	0.12198	0.95159							.	Paenibacillus phoenicis HMT786	1	·	0.106752	0.950216							.
Enterococcus durans HMT880	1	·	-0.0919774	0.945658							.	Parascardovia denticolens HMT586	1	·	0.105164	0.946337							.
Actinomyces dentalis HMT888	1	·	-0.00752944	0.939039							.	Selenomonas sp. HMT442	1	·	0.0879744	0.943402							.
Prevotella multisaccharivorax HMT794	1	·	0.10995	0.93597							.	Oribacterium asaccharolyticum HMT108	1	·	0.0299802	0.937725							.
Prevotella sp. HMT315	1	·	-0.0605423	0.934964							.	Selenomonas sp. HMT937	1	·	0.0492932	0.937028							.
Campylobacter showae HMT763	1	·	0.0577584	0.933153							.	Pseudoleptotrichia sp. HMT221	1	·	0.00150002	0.930171							.
Arachnia rubra HMT194	1	·	-0.0339552	0.931747							.	Gemella haemolysans HMT626	1	·	-0.060223	0.926177							.
Tannerella sp. HMT286	1	·	0.100529	0.93124							.	Cutibacterium acnes HMT530	1	·	-0.0584434	0.92166							.
Peptostreptococcaceae_[G-7] bacterium HMT081	1	·	-0.034166	0.929651							.	Fannyhessea sp. HMT416	1	·	0.105701	0.920018							.
Brucella anthropi HMT544	1	·	-0.0889562	0.923749							.	Prevotella koreensis HMT526	1	·	-0.0584089	0.916791							.
Lachnospiraceae_[G-2] bacterium HMT088	1	·	0.120184	0.923444							.	Treponema pectinovorum HMT725	1	·	0.105219	0.915899							.
Treponema sp. HMT270	1	·	-0.0701864	0.922759							.	Rothia aeria HMT188	1	·	-0.0639785	0.915357							.
Lachnospiraceae_[G-3] bacterium HMT100	1	·	-0.0754409	0.922578							.	Prevotella sp. HMT376	1	·	0.0990665	0.914077							.
Cloacibacterium normanense HMT422	1	·	0.129275	0.920928							.	Corynebacterium durum HMT595	1	·	-0.000758155	0.913711							.
Fusobacterium naviforme HMT689	1	·	-0.0688119	0.917386							.	Prevotella oralis HMT705	1	·	0.0632327	0.913303							.
Alloprevotella sp. HMT912	1	·	-0.103787	0.913778							.	Prevotella sp. HMT314	1	·	0.0592508	0.913159							.
Enterococcus faecalis HMT604	1	·	-0.110357	0.908732							.	Lactiplantibacillus pentosus HMT883	1	·	-0.100315	0.908475							.
Capnocytophaga granulosa HMT325	1	·	0.000771652	0.90862							.	Aggregatibacter segnis HMT762	1	·	-0.0680144	0.907195							.
Neisseria bacilliformis HMT013	1	·	-0.0569121	0.907218							.	Treponema sp. HMT236	1	·	0.0801243	0.905095							.
Phocaeicola abscessus HMT272	1	·	0.0226072	0.904819							.	Peptostreptococcaceae_[G-7] bacterium HMT081	1	·	0.0903228	0.904392							.
Aggregatibacter aphrophilus HMT545	1	·	-0.00508165	0.901251							.	Aggregatibacter sp. HMT458	1	·	0.0228249	0.897811							.
Treponema sp. HMT951	1	·	-0.0468277	0.899941							.	Gracilibacteria_(GN02)_[G-1] bacterium HMT872	1	·	-0.0558064	0.89544							.
Streptococcus oralis HMT058	1	·	0.116285	0.898954							.	Capnocytophaga gingivalis HMT337	1	·	0.0842836	0.891991							.
Saccharibacteria_(TM7)_[G-1] bacterium HMT952	1	·	-0.025527	0.898805							.	Porphyromonas asaccharolytica HMT547	1	·	-0.0980754	0.891097							.
Prevotella shahii HMT795	1	·	0.119555	0.897552							.	Capnocytophaga sp. HMT863	1	·	-0.0766077	0.883888							.
Schaalia cardiffensis HMT850	1	·	0.0226143	0.896331							.	Actinomyces dentalis HMT888	1	·	0.019371	0.883329							.
Leptotrichia wadei HMT222	1	·	-0.00126646	0.893795							.	Veillonella sp. HMT917	1	·	-0.0464514	0.881674							.
Treponema sp. HMT262	1	·	0.0885347	0.893271							.	Fretibacterium fastidiosum HMT363	1	·	0.0407725	0.878957							.
Streptococcus pyogenes HMT745	1	·	-0.0534915	0.892756							.	Ruminococcaceae_[G-2] bacterium HMT085	1	·	-0.0286829	0.878617							.
Alloprevotella sp. HMT308	1	·	-0.124856	0.891737							.	Capnocytophaga sp. HMT335	1	·	0.0203679	0.877736							.
Treponema sp. HMT254	1	·	0.0805245	0.891181							.	Erysipelotrichaceae_[G-1] bacterium HMT905	1	·	-0.0576	0.876321							.
Streptococcus sp. HMT074	1	·	0.1206	0.886842							.	Alloprevotella sp. HMT913	1	·	0.0981974	0.871342							.
Actinomyces sp. HMT896	1	·	-0.0807612	0.885289							.	Prevotella sp. HMT472	1	·	0.0143259	0.870307							.
Leptotrichia sp. HMT909	1	·	0.0654854	0.880901							.	Treponema sp. HMT254	1	·	-0.0577756	0.869861							.
Bifidobacterium dentium HMT588	1	·	0.0591064	0.880155							.	Capnocytophaga haemolytica HMT627	1	·	0.0747916	0.869039							.
Haemophilus influenzae HMT641	1	·	0.093705	0.878776							.	Tannerella sp. HMT286	1	·	0.0376471	0.868643							.
Prevotella sp. HMT376	1	·	-0.0107606	0.874321							.	Prevotella baroniae HMT553	1	·	-0.000112053	0.868462							.
Bacteroides zoogleoformans HMT465	1	·	0.114141	0.874091							.	Haemophilus pittmaniae HMT946	1	·	-0.071077	0.863702							.
Treponema sp. HMT234	1	·	-0.0847148	0.871215							.	Schaalia odontolytica HMT701	1	·	-0.0579361	0.860859							.
Capnocytophaga haemolytica HMT627	1	·	0.0380306	0.870712							.	Leptotrichia sp. HMT223	1	·	0.0814495	0.848595							.
Mollicutes_[G-1] bacterium HMT504	1	·	-0.0608556	0.869126							.	Ruminococcaceae_[G-1] bacterium HMT075	1	·	-0.0234593	0.848385							.
Stomatobaculum longum HMT419	1	·	-0.120747	0.866136							.	Granulicatella adiacens HMT534	1	·	0.0970675	0.844955							.
Prevotella bivia HMT556	1	·	0.120864	0.863503							.	Lachnospiraceae_[G-8] bacterium HMT500	1	·	0.0654168	0.844616							.
Riemerella sp. HMT322	1	·	0.0997358	0.861369							.	Absconditabacteria_(SR1)_[G-1] bacterium HMT875	1	·	0.0879973	0.84341							.
Limosilactobacillus vaginalis HMT051	1	·	0.0252219	0.857158							.	Streptococcus oralis HMT070	1	·	0.074109	0.841663							.
Staphylococcus warneri HMT076	1	·	-0.119809	0.85704							.	Capnocytophaga sp. HMT332	1	·	0.0873053	0.837509							.
Fusobacterium hwasookii HMT953	1	·	-0.00655356	0.857032							.	Treponema sp. HMT234	1	·	-0.0659749	0.828203							.
Gardnerella vaginalis HMT829	1	·	0.12019	0.856931							.	Schaalia sp. HMT180	1	·	-0.0127261	0.824281							.
Limosilactobacillus sp. HMT052	1	·	0.120274	0.856805							.	Parvimonas micra HMT111	1	·	0.0609102	0.822671							.
Lactiplantibacillus pentosus HMT883	1	·	-0.109617	0.854921							.	Neisseria sp. HMT499	1	·	-0.065475	0.821859							.
Bacteroidetes_[G-3] bacterium HMT899	1	·	-0.119307	0.853785							.	Treponema sp. HMT517	1	·	-0.0730497	0.821349							.
Lactobacillus acidophilus HMT529	1	·	-0.0358993	0.852747							.	Prevotella sp. HMT306	1	·	0.0493625	0.820019							.
Selenomonas sp. HMT137	1	·	-0.0419313	0.851853							.	Selenomonas sp. HMT137	1	·	0.0198471	0.818617							.
Fusobacterium sp. HMT203	1	·	-0.0829166	0.851723							.	Bacteroidetes_[G-3] bacterium HMT365	1	·	-0.0157515	0.818261							.
Aggregatibacter paraphrophilus HMT720	1	·	-0.0644729	0.849516							.	Leptotrichia shahii HMT214	1	·	-0.00886417	0.81659							.
Streptococcus downei HMT594	1	·	-0.0964973	0.849108							.	Fusobacterium sp. HMT205	1	·	0.00910903	0.814545							.
Lactococcus lactis HMT804	1	·	-0.0741656	0.846374							.	Streptococcus cristatus HMT578	1	·	-0.0581398	0.81426							.
Neisseria sp. HMT020	1	·	0.00335871	0.841354							.	Catonella sp. HMT164	1	·	-0.00825157	0.811907							.
Peptostreptococcaceae_[G-7] bacterium HMT922	1	·	-0.114822	0.840974							.	Treponema vincentii HMT029	1	·	0.0486981	0.808241							.
Alloprevotella tannerae HMT466	1	·	-0.0966524	0.839408							.	Fusobacterium nucleatum HMT202	1	·	0.033642	0.808009							.
Neisseria sp. HMT499	1	·	-0.0765201	0.83597							.	Desulfomicrobium orale HMT703	1	·	0.0882108	0.805947							.
Peptostreptococcaceae_[G-2] bacterium HMT091	1	·	-0.093344	0.834718							.	Streptococcus sp. HMT074	1	·	0.0485438	0.805332							.
Capnocytophaga sputigena HMT775	1	·	0.0791822	0.829566							.	Desulfobulbus sp. HMT041	1	·	0.0675799	0.804856							.
Treponema sp. HMT263	1	·	-0.0908222	0.828985							.	Aggregatibacter sp. HMT949	1	·	0.0113092	0.800745							.
Prevotella sp. HMT475	1	·	-0.0949002	0.827149							.	Lachnospiraceae_[G-3] bacterium HMT100	1	·	-0.0428414	0.79581							.
Treponema putidum HMT743	1	·	-0.0125982	0.826949							.	Kingella sp. HMT012	1	·	0.0670396	0.792939							.
Campylobacter sp. HMT044	1	·	0.114416	0.826555							.	Parvimonas sp. HMT110	1	·	0.0549201	0.791294							.
Selenomonas sp. HMT920	1	·	0.0137736	0.823072							.	Streptococcus infantis HMT431	1	·	0.0755519	0.789341							.
Fretibacterium sp. HMT358	1	·	-0.0429375	0.821068							.	Granulicatella elegans HMT596	1	·	0.0645007	0.786949							.
Schaalia odontolytica HMT701	1	·	-0.0980383	0.81859							.	Stomatobaculum sp. HMT910	1	·	0.0849767	0.781103							.
Lancefieldella rimae HMT750	1	·	0.0449625	0.812899							.	Moraxella catarrhalis HMT833	1	·	-0.0893217	0.779923							.
Kingella sp. HMT459	1	·	-0.101832	0.811624							.	Streptococcus oralis HMT707	1	·	0.0846934	0.779393							.
Treponema sp. HMT236	1	·	0.00163706	0.810084							.	Aeriscardovia bacterium HMT407	1	·	0.0889598	0.776683							.
Capnocytophaga sp. HMT323	1	·	-0.0787833	0.809534							.	Sneathia vaginalis HMT844	1	·	0.087923	0.775383							.
Kocuria palustris HMT084	1	·	-0.107384	0.798216							.	Neisseria elongata HMT598	1	·	0.066996	0.774656							.
Bacteroidetes_[G-3] bacterium HMT281	1	·	0.0243015	0.797595							.	Saccharibacteria_(TM7)_[G-4] bacterium HMT355	1	·	-0.0562688	0.773885							.
Desulfovibrio sp. HMT040	1	·	-0.0397835	0.795889							.	Prevotella dentalis HMT583	1	·	0.0484365	0.770986							.
Lysinibacillus fusiformis HMT614	1	·	0.108377	0.795775							.	Aggregatibacter aphrophilus HMT545	1	·	0.0120933	0.769663							.
Veillonellaceae_[G-1] bacterium HMT145	1	·	-0.0812766	0.795292							.	Saccharibacteria_(TM7)_[G-6] bacterium HMT870	1	·	0.078819	0.769224							.
Kingella denitrificans HMT582	1	·	0.0651306	0.793571							.	Micrococcus luteus HMT087	1	·	0.0881824	0.768727							.
Peptoniphilaceae_[G-1] bacterium HMT113	1	·	0.0996318	0.791599							.	Capnocytophaga leadbetteri HMT329	1	·	0.0532123	0.767211							.
Aggregatibacter actinomycetemcomitans HMT531	1	·	0.0787631	0.790002							.	Leptotrichia sp. HMT909	1	·	0.0479606	0.766738							.
Anoxybacillus flavithermus HMT182	1	·	-0.0823365	0.789189							.	Treponema sp. HMT246	1	·	-0.0125422	0.766227							.
Novosphingobium humi HMT006	1	·	-0.0823365	0.789189							.	Bifidobacterium dentium HMT588	1	·	0.0354355	0.764527							.
Neisseria sp. HMT018	1	·	0.0513627	0.788578							.	Catonella morbi HMT165	1	·	0.0383436	0.762731							.
Acidipropionibacterium acidifaciens HMT191	1	·	-0.0888788	0.787794							.	Capnocytophaga sp. HMT338	1	·	0.00817313	0.762272							.
Prevotella denticola HMT291	1	·	0.0214511	0.783803							.	Cloacibacterium sp. HMT206	1	·	0.0870288	0.761075							.
Bacteroidetes_[G-5] bacterium HMT507	1	·	0.0630018	0.782772							.	Alloprevotella sp. HMT914	1	·	0.0811763	0.755265							.
Veillonellaceae_[G-1] bacterium HMT918	1	·	-0.0353031	0.77786							.	Prevotella pallens HMT714	1	·	-0.0286615	0.751177							.
Lachnoanaerobaculum orale HMT082	1	·	-0.108408	0.774131							.	Fretibacterium sp. HMT360	1	·	0.0588201	0.750133							.
Aggregatibacter sp. HMT898	1	·	0.0331214	0.77119							.	Anaerolinea thermophila HMT995	1	·	-0.0693526	0.749755							.
Alloprevotella sp. HMT913	1	·	0.0809226	0.769274							.	Streptococcus downei HMT594	1	·	-0.0818311	0.74912							.
Prevotella oulorum HMT288	1	·	0.0469483	0.768494							.	Alloprevotella sp. HMT473	1	·	-0.0665847	0.748416							.
Leptotrichia shahii HMT214	1	·	-0.0280577	0.767151							.	Neisseria mucosa HMT682	1	·	-0.072162	0.74763							.
Veillonella sp. HMT780	1	·	-0.0476206	0.763036							.	Lachnoanaerobaculum sp. HMT496	1	·	-0.0580014	0.74569							.
Porphyromonas sp. HMT275	1	·	0.0549035	0.761892							.	Neisseria macacae HMT099	1	·	-0.0386482	0.740263							.
Haemophilus sp. HMT908	1	·	0.0855188	0.761598							.	Streptococcus pyogenes HMT745	1	·	-0.0174904	0.736664							.
Weeksellaceae_[G-1] sp. HMT907	1	·	0.0952923	0.761309							.	Actinomyces sp. HMT897	1	·	-0.0644254	0.736343							.
Aggregatibacter sp. HMT512	1	·	-0.0106291	0.760803							.	Bacteroidetes_[G-3] bacterium HMT280	1	·	0.0279211	0.733955							.
Schaalia sp. HMT180	1	·	-0.100849	0.758651							.	Butyrivibrio sp. HMT455	1	·	-0.0297084	0.731505							.
Prevotella histicola HMT298	1	·	0.102916	0.758246							.	Weeksellaceae_[G-1] sp. HMT931	1	·	-0.0764426	0.729068							.
Enterococcus casseliflavus HMT801	1	·	-0.102486	0.757111							.	Eikenella corrodens HMT577	1	·	0.0379855	0.725388							.
Actinomyces johnsonii HMT849	1	·	-0.0391306	0.754195							.	Enterococcus faecalis HMT604	1	·	-0.0810177	0.721235							.
Pseudoramibacter alactolyticus HMT538	1	·	0.0548355	0.753046							.	Olsenella profusa HMT806	1	·	0.0794564	0.719789							.
Granulicatella adiacens HMT534	1	·	0.0937732	0.750572							.	Weeksellaceae_[G-1] sp. HMT900	1	·	0.0247806	0.718129							.
Streptococcus sp. HMT066	1	·	0.0937732	0.750572							.	Selenomonas sp. HMT936	1	·	0.0495614	0.716006							.
Fusobacterium nucleatum HMT420	1	·	0.0352491	0.750297							.	Saccharibacteria_(TM7)_[G-1] bacterium HMT352	1	·	-0.000966754	0.713923							.
Campylobacter concisus HMT575	1	·	0.0978328	0.749678							.	Prevotella pleuritidis HMT303	1	·	0.0254841	0.713278							.
Neisseria oralis HMT014	1	·	-0.0905936	0.747693							.	Eggerthia catenaformis HMT569	1	·	-0.0190421	0.710295							.
Lactobacillus gasseri HMT615	1	·	0.0382362	0.74679							.	Mitsuokella sp. HMT131	1	·	0.00287117	0.708725							.
Gemella haemolysans HMT626	1	·	-0.0936698	0.74661							.	Treponema sp. HMT252	1	·	-0.0457731	0.707675							.
Capnocytophaga sp. HMT863	1	·	-0.0466427	0.744865							.	Dialister sp. HMT119	1	·	0.080212	0.707326							.
Peptococcus sp. HMT168	1	·	-0.067594	0.742966							.	Porphyromonas sp. HMT285	1	·	0.0708987	0.706668							.
Erysipelotrichaceae_[G-1] bacterium HMT904	1	·	0.00834781	0.737546							.	Treponema sp. HMT264	1	·	0.0807406	0.704374							.
Mitsuokella sp. HMT131	1	·	-0.0303795	0.735993							.	Kocuria palustris HMT084	1	·	-0.0669174	0.703935							.
Desulfovibrio fairfieldensis HMT605	1	·	-0.0204651	0.735429							.	Treponema sp. HMT260	1	·	0.0663732	0.703586							.
Treponema sp. HMT265	1	·	0.0481125	0.735354							.	Streptococcus sp. HMT423	1	·	0.0498895	0.701921							.
Haemophilus haemolyticus HMT851	1	·	0.0849978	0.733064							.	Lancefieldella sp. HMT199	1	·	-0.0257015	0.70098							.
Veillonellaceae_[G-1] bacterium HMT129	1	·	0.0375653	0.730823							.	Treponema sp. HMT263	1	·	-0.0693382	0.697879							.
Oribacterium sinus HMT457	1	·	0.0971764	0.728296							.	Capnocytophaga sp. HMT878	1	·	-0.0749025	0.692244							.
Paenibacillus phoenicis HMT786	1	·	0.0947244	0.72785							.	Porphyromonas sp. HMT930	1	·	0.0777824	0.691589							.
Selenomonas sp. HMT136	1	·	0.0900125	0.726346							.	Peptostreptococcaceae_[G-6] [Eubacterium]_nodatum HMT694	1	·	0.0714096	0.690676							.
Haemophilus sputorum HMT944	1	·	-0.0938492	0.725028							.	Caldilinea aerophila HMT994	1	·	0.0787727	0.68597							.
Streptococcus agalactiae HMT537	1	·	-0.0671427	0.724537							.	Peptostreptococcaceae_[G-1] [Eubacterium]_sulci HMT467	1	·	0.047418	0.678433							.
Streptococcus gordonii HMT622	1	·	-0.0126545	0.724144							.	Bulleidia extructa HMT603	1	·	-0.0582336	0.671473							.
Prevotella sp. HMT515	1	·	0.100222	0.7172							.	Streptococcus sp. HMT064	1	·	-0.0111002	0.661842							.
Bifidobacterium breve HMT889	1	·	0.100171	0.716798							.	Streptococcus oralis HMT071	1	·	0.0344964	0.66134							.
Lachnospiraceae_[G-7] bacterium HMT163	1	·	-0.0996567	0.715386							.	Actinomyces viscosus HMT688	1	·	-0.0236535	0.656578							.
Leptotrichia sp. HMT218	1	·	-0.0947932	0.713314							.	Mycoplasma salivarium HMT754	1	·	-0.0613281	0.655341							.
Selenomonas flueggei HMT125	1	·	0.0646327	0.713164							.	Aggregatibacter sp. HMT898	1	·	-0.00783214	0.652603							.
Prevotella aurantiaca HMT943	1	·	0.096379	0.708582							.	Arachnia rubra HMT194	1	·	0.0407791	0.652038							.
Parascardovia denticolens HMT586	1	·	0.0382249	0.708134							.	Simonsiella muelleri HMT683	1	·	-0.0623978	0.651373							.
Neisseria mucosa HMT682	1	·	-0.0769081	0.704418							.	Catonella sp. HMT451	1	·	-0.00740626	0.650422							.
Prevotella pleuritidis HMT303	1	·	0.0693039	0.704053							.	Fretibacterium sp. HMT359	1	·	0.0275845	0.647652							.
Oribacterium sp. HMT102	1	·	-0.0935089	0.702564							.	Streptococcus mitis HMT677	1	·	-0.0503122	0.642444							.
Actinomyces sp. HMT414	1	·	0.0751177	0.698523							.	Veillonella sp. HMT780	1	·	0.0227685	0.641662							.
Stomatobaculum sp. HMT910	1	·	0.0883513	0.696683							.	Eikenella sp. HMT011	1	·	-0.0180018	0.641565							.
Bacteroidetes_[G-3] bacterium HMT503	1	·	-0.0457296	0.689966							.	Veillonellaceae_[G-1] bacterium HMT150	1	·	0.0276863	0.641066							.
Treponema parvum HMT724	1	·	0.0553461	0.689612							.	Staphylococcus warneri HMT076	1	·	-0.0734433	0.640101							.
Porphyromonas asaccharolytica HMT547	1	·	-0.0510159	0.685035							.	Streptococcus sobrinus HMT768	1	·	0.0183675	0.639707							.
Saccharibacteria_(TM7)_[G-4] bacterium HMT355	1	·	0.00854022	0.683859							.	Neisseria meningitidis HMT669	1	·	0.0727899	0.636989							.
Treponema sp. HMT226	1	·	0.0609387	0.683582							.	Leptotrichia sp. HMT879	1	·	-0.0234318	0.636014							.
Leptotrichia sp. HMT498	1	·	-0.00148759	0.677567							.	Kingella denitrificans HMT582	1	·	0.0330734	0.632399							.
Leptotrichia sp. HMT417	1	·	0.0943995	0.672596							.	Capnocytophaga sp. HMT902	1	·	-0.0502456	0.631852							.
Neisseria gonorrhoeae HMT621	1	·	-0.094096	0.671784							.	Prevotella buccalis HMT562	1	·	-0.0655628	0.630499							.
Saccharibacteria_(TM7)_[G-8] bacterium HMT955	1	·	0.0549406	0.668176							.	Weeksellaceae_[G-1] sp. HMT907	1	·	0.0649903	0.63036							.
Lactobacillus iners HMT838	1	·	-0.0626287	0.664624							.	Gracilibacteria_(GN02)_[G-1] bacterium HMT871	1	·	0.0688262	0.629207							.
Prevotella nigrescens HMT693	1	·	0.0641641	0.654291							.	Treponema sp. HMT258	1	·	0.0319108	0.627265							.
Treponema amylovorum HMT541	1	·	-0.0253125	0.652245							.	Bacteroidetes_[G-5] bacterium HMT505	1	·	-0.0275132	0.62598							.
Capnocytophaga sp. HMT902	1	·	-0.0448725	0.65026							.	Aggregatibacter actinomycetemcomitans HMT531	1	·	0.0292934	0.623607							.
Streptococcus sp. HMT423	1	·	0.0676431	0.646827							.	Campylobacter sp. HMT044	1	·	-0.0292528	0.62186							.
Gracilibacteria_(GN02)_[G-2] bacterium HMT873	1	·	0.0254316	0.646439							.	Olsenella sp. HMT939	1	·	0.0691903	0.621102							.
Campylobacter curvus HMT580	1	·	0.0903537	0.645476							.	Staphylococcus capitis HMT116	1	·	-0.0639486	0.620232							.
Treponema sp. HMT252	1	·	0.00220128	0.645208							.	Gracilibacteria_(GN02)_[G-2] bacterium HMT873	1	·	-0.0608138	0.620106							.
Gracilibacteria_(GN02)_[G-1] bacterium HMT871	1	·	-0.0183686	0.644491							.	Fannyhessea vaginae HMT814	1	·	0.0636669	0.617391							.
Staphylococcus cohnii HMT117	1	·	-0.0673635	0.64219							.	Bifidobacterium subtile HMT890	1	·	0.0702093	0.61727							.
Absconditabacteria_(SR1)_[G-1] bacterium HMT874	1	·	0.0640613	0.636484							.	Limosilactobacillus vaginalis HMT051	1	·	0.0557067	0.616435							.
Staphylococcus capitis HMT116	1	·	-0.00715737	0.631888							.	Neisseria bacilliformis HMT013	1	·	-0.0165401	0.608806							.
Haemophilus pittmaniae HMT946	1	·	-0.0187607	0.630702							.	Lancefieldella parvula HMT723	1	·	0.0676169	0.608646							.
Selenomonas sp. HMT478	1	·	0.0751831	0.628636							.	Streptococcus australis HMT073	1	·	-0.0556048	0.602866							.
Bifidobacterium subtile HMT890	1	·	0.0882408	0.628481							.	Abiotrophia defectiva HMT389	1	·	0.0452055	0.602435							.
Aggregatibacter sp. HMT513	1	·	0.0262957	0.628328							.	Schaalia sp. HMT877	1	·	-0.052235	0.598577							.
Corynebacterium tuberculostearicum HMT077	1	·	-0.0860182	0.626197							.	Neisseria flavescens HMT610	1	·	-0.0600907	0.596159							.
Porphyromonas sp. HMT284	1	·	0.0248649	0.623006							.	Treponema sp. HMT951	1	·	0.0250421	0.595411							.
Neisseria macacae HMT099	1	·	-0.0317215	0.618995							.	Actinomyces sp. HMT525	1	·	-0.057882	0.591133							.
Lancefieldella sp. HMT199	1	·	-0.0524443	0.616595							.	Staphylococcus epidermidis HMT601	1	·	-0.0547362	0.591036							.
Gemella morbillorum HMT046	1	·	0.0433592	0.61466							.	Haemophilus sp. HMT908	1	·	0.0524924	0.587626							.
Scardovia inopinata HMT642	1	·	-0.0033378	0.614254							.	Colibacter massiliensis HMT123	1	·	-0.0148767	0.584093							.
Ligilactobacillus salivarius HMT756	1	·	-0.0204268	0.613757							.	Treponema sp. HMT269	1	·	0.0664497	0.581504							.
Lachnospiraceae_[G-7] bacterium HMT086	1	·	-0.00297664	0.613543							.	Brucella anthropi HMT544	1	·	-0.0426345	0.579827							.
Haemophilus sp. HMT036	1	·	0.0548176	0.613081							.	Limosilactobacillus sp. HMT052	1	·	0.06566	0.57907							.
Lacticaseibacillus paracasei HMT716	1	·	-0.0465298	0.611484							.	Saccharibacteria_(TM7)_[G-7] bacterium HMT989	1	·	0.0632518	0.57798							.
Streptococcus lactarius HMT948	1	·	0.0426048	0.60949							.	Treponema sp. HMT239	1	·	-0.01481	0.576645							.
Porphyromonas sp. HMT278	1	·	0.0514299	0.606012							.	Peptococcus sp. HMT168	1	·	-0.0112211	0.574232							.
Neisseria sicca HMT764	1	·	0.00490566	0.605176							.	Bifidobacterium longum HMT862	1	·	-0.0042403	0.571672							.
Alloprevotella sp. HMT473	1	·	0.0692291	0.602403							.	Pseudoramibacter alactolyticus HMT538	1	·	0.0635055	0.56685							.
Bacteroidetes_[G-7] bacterium HMT911	1	·	-0.0565727	0.600031							.	Anaerococcus sp. HMT290	1	·	0.0629617	0.566297							.
Treponema sp. HMT258	1	·	-0.00117955	0.593712							.	Stomatobaculum sp. HMT097	1	·	-0.0249067	0.566015							.
Prevotella sp. HMT305	1	·	-0.0527103	0.589667							.	Treponema sp. HMT256	1	·	-0.00591835	0.565277							.
Neisseria flavescens HMT610	1	·	-0.0728097	0.585145							.	Riemerella sp. HMT322	1	·	0.0425927	0.560822							.
Ottowia sp. HMT894	1	·	-0.0045585	0.583336							.	Veillonellaceae_[G-1] bacterium HMT918	1	·	-0.0466486	0.558229							.
Fusobacterium necrophorum HMT690	1	·	-0.078649	0.582419							.	Enterococcus durans HMT880	1	·	-0.0322028	0.554044							.
Acinetobacter johnsonii HMT297	1	·	-0.0815648	0.580931							.	Saccharibacteria_(TM7)_[G-8] bacterium HMT955	1	·	-0.028211	0.550836							.
Lactobacillus ultunensis HMT461	1	·	0.00534515	0.580045							.	Neisseria sp. HMT018	1	·	-0.0110313	0.549145							.
Ruminococcaceae_[G-2] bacterium HMT085	1	·	0.080124	0.579896							.	Absconditabacteria_(SR1)_[G-1] bacterium HMT874	1	·	0.0599054	0.54637							.
Simonsiella muelleri HMT683	1	·	-0.0730283	0.576548							.	Treponema sp. HMT226	1	·	-0.01143	0.544205							.
Streptococcus sp. HMT064	1	·	0.0393088	0.575205							.	Saccharibacteria_(TM7)_[G-1] bacterium HMT488	1	·	0.048568	0.543214							.
Granulicatella elegans HMT596	1	·	0.0229021	0.572103							.	Porphyromonas sp. HMT275	1	·	-0.00745413	0.539027							.
Selenomonas sputigena HMT151	1	·	0.0298676	0.568127							.	Porphyromonas gingivalis HMT619	1	·	0.0602737	0.538562							.
Weeksellaceae_[G-1] sp. HMT931	1	·	0.0507721	0.566028							.	Neisseria sp. HMT020	1	·	-0.012631	0.532766							.
Fusobacterium nucleatum HMT202	1	·	-0.0528622	0.565058							.	Mollicutes_[G-1] bacterium HMT504	1	·	0.0112431	0.532739							.
Treponema sp. HMT239	1	·	0.023158	0.564269							.	Lachnospiraceae_[G-2] bacterium HMT088	1	·	0.0581674	0.531781							.
Neisseriaceae_[G-1] bacterium HMT174	1	·	0.055838	0.563815							.	Lactobacillus johnsonii HMT819	1	·	-0.0607686	0.5309							.
Lachnoanaerobaculum sp. HMT496	1	·	0.0116715	0.560029							.	Cupriavidus gilardii HMT027	1	·	0.0566822	0.521835							.
Leptotrichia sp. HMT217	1	·	-0.0416049	0.559232							.	Streptococcus agalactiae HMT537	1	·	0.0565064	0.516968							.
Treponema sp. HMT256	1	·	0.0181705	0.553023							.	Haemophilus sp. HMT036	1	·	0.0295483	0.514589							.
Treponema sp. HMT238	1	·	-0.0447177	0.549204							.	Johnsonella ignava HMT635	1	·	0.00899891	0.513904							.
Treponema sp. HMT247	1	·	-0.0040548	0.542637							.	Lachnoanaerobaculum umeaense HMT107	1	·	-0.0216647	0.513022							.
Streptococcus salivarius HMT755	1	·	0.0684578	0.526701							.	Capnocytophaga sp. HMT903	1	·	0.0449402	0.507025							.
Aeriscardovia bacterium HMT407	1	·	0.0735227	0.52661							.	Aggregatibacter paraphrophilus HMT720	1	·	0.0297176	0.505793							.
Bifidobacterium scardovii HMT891	1	·	-0.0369417	0.526198							.	Treponema sp. HMT262	1	·	0.00689598	0.505076							.
Corynebacterium kroppenstedtii HMT049	1	·	-0.0598772	0.524015							.	Mycoplasma orale HMT704	1	·	-0.0246104	0.495696							.
Porphyromonas gingivalis HMT619	1	·	0.0718094	0.523398							.	Dialister micraerophilus HMT843	1	·	-0.0308911	0.49158							.
Treponema sp. HMT250	1	·	0.010352	0.517952							.	Gardnerella vaginalis HMT829	1	·	0.0534801	0.488889							.
Limosilactobacillus oris HMT709	1	·	-0.0415487	0.517879							.	Porphyromonas uenonis HMT785	1	·	-0.00951425	0.488856							.
Caldilinea aerophila HMT994	1	·	-0.0563928	0.515642							.	Lactobacillus gasseri HMT615	1	·	-0.0293793	0.486411							.
Melioribacter roseus HMT983	1	·	-0.0675472	0.51503							.	Pseudomonas fluorescens HMT612	1	·	0.0285005	0.483177							.
Dialister sp. HMT119	1	·	-0.00195229	0.514231							.	Moraxella nonliquefaciens HMT098	1	·	0.054452	0.480973							.
Parvimonas sp. HMT393	1	·	-0.0580789	0.511905							.	Actinomyces sp. HMT414	1	·	0.0238107	0.479436							.
Odoribacter bacterium HMT516	1	·	0.0160873	0.505165							.	Bacteroidetes_[G-3] bacterium HMT503	1	·	0.034725	0.47893							.
Neisseria weaveri HMT092	1	·	-0.0498844	0.50096							.	Enterococcus saccharolyticus HMT802	1	·	0.0530556	0.472107							.
Mogibacterium diversum HMT593	1	·	-0.069232	0.49863							.	Lacticaseibacillus rhamnosus HMT749	1	·	-0.0461013	0.471951							.
Aggregatibacter segnis HMT762	1	·	0.0282398	0.49464							.	Scardovia inopinata HMT642	1	·	0.053616	0.467413							.
Neisseria meningitidis HMT669	1	·	0.0432786	0.492402							.	Desulfovibrio fairfieldensis HMT605	1	·	0.0406871	0.465941							.
Moraxella nonliquefaciens HMT098	1	·	-0.0670726	0.488985							.	Streptococcus sanguinis HMT758	1	·	0.0247613	0.463072							.
Leptotrichia sp. HMT463	1	·	0.0431464	0.488208							.	Aggregatibacter sp. HMT513	1	·	0.0254443	0.462927							.
Anaerococcus sp. HMT290	1	·	0.067502	0.480782							.	Bifidobacterium breve HMT889	1	·	0.0400574	0.459522							.
Lancefieldella parvula HMT723	1	·	0.0656481	0.471609							.	Kingella sp. HMT932	1	·	-0.0223591	0.458817							.
Prevotella sp. HMT304	1	·	-0.0595243	0.467805							.	Prevotella sp. HMT475	1	·	0.00272187	0.458593							.
Lactobacillus johnsonii HMT819	1	·	-0.038995	0.46335							.	Sphingomonas sp. HMT004	1	·	-0.0219026	0.456898							.
Fusobacterium periodonticum HMT201	1	·	0.0475961	0.458495							.	Actinomyces timonensis HMT179	1	·	0.0291069	0.456261							.
Dietzia cinnamea HMT368	1	·	0.0641607	0.456984							.	Kingella sp. HMT459	1	·	0.043134	0.454758							.
Peptostreptococcaceae_[G-1] [Eubacterium]_infirmum HMT105	1	·	0.0524543	0.456143							.	Staphylococcus cohnii HMT117	1	·	0.0482061	0.453729							.
Saccharibacteria_(TM7)_[G-7] bacterium HMT987	1	·	0.0611796	0.455255							.	Fusobacterium gonidiaformans HMT860	1	·	0.0516472	0.45283							.
Treponema sp. HMT517	1	·	-0.0251833	0.45488							.	Phocaeicola abscessus HMT272	1	·	0.000207287	0.45239							.
Prevotella salivae HMT307	1	·	0.0419437	0.439986							.	Bacteroides zoogleoformans HMT465	1	·	0.0478315	0.446924							.
Delftia acidovorans HMT023	1	·	-0.0612216	0.436144							.	Lactococcus lactis HMT804	1	·	-0.0208193	0.44671							.
Peptostreptococcaceae_[G-7] [Eubacterium]_yurii HMT106	1	·	-0.000986316	0.432237							.	Olsenella uli HMT038	1	·	-0.0358676	0.445677							.
Prevotella nanceiensis HMT299	1	·	-0.0591425	0.421498							.	Cryptobacterium curtum HMT579	1	·	-0.000713065	0.439853							.
Treponema sp. HMT249	1	·	0.0583912	0.421389							.	Treponema sp. HMT927	1	·	-0.0327784	0.432117							.
Leptotrichia sp. HMT847	1	·	0.0260904	0.417123							.	Slackia exigua HMT602	1	·	0.0260363	0.430868							.
Gemella sanguinis HMT757	1	·	-0.0183386	0.414299							.	Leptotrichia sp. HMT215	1	·	0.00657718	0.429729							.
Actinomyces sp. HMT525	1	·	-0.0467608	0.413353							.	Streptococcus sp. HMT061	1	·	0.0331112	0.414694							.
Limosilactobacillus coleohominis HMT816	1	·	0.0542977	0.40928							.	Treponema sp. HMT265	1	·	-0.0140107	0.413183							.
Streptococcus oralis HMT071	1	·	0.0163796	0.409277							.	Limosilactobacillus coleohominis HMT816	1	·	0.0464461	0.410644							.
Acinetobacter baumannii HMT554	1	·	-0.0515406	0.403388							.	Neisseria subflava HMT476	1	·	0.0469621	0.409938							.
Treponema sp. HMT927	1	·	-0.0203712	0.399888							.	Prevotella sp. HMT820	1	·	-0.0279403	0.405837							.
Peptostreptococcaceae_[G-1] [Eubacterium]_sulci HMT467	1	·	-0.00546633	0.398148							.	Ottowia sp. HMT894	1	·	-0.00491341	0.404595							.
Alloprevotella rava HMT302	1	·	0.00865715	0.397248							.	Peptostreptococcaceae_[G-7] bacterium HMT922	1	·	-0.0407162	0.402783							.
Schaalia sp. HMT172	1	·	-0.0372119	0.390971							.	Neisseria flava HMT609	1	·	0.0330939	0.40273							.
Actinomyces sp. HMT897	1	·	-0.0113609	0.387761							.	Alloprevotella sp. HMT308	1	·	0.0261024	0.399211							.
Anaerolinea thermophila HMT995	1	·	-0.0252415	0.38552							.	Corynebacterium singulare HMT063	1	·	0.0457711	0.398521							.
Prevotella sp. HMT820	1	·	-0.0123451	0.384034							.	Leptotrichia sp. HMT847	1	·	-0.0157854	0.39679							.
Slackia exigua HMT602	1	·	0.0408193	0.383991							.	Odoribacter bacterium HMT516	1	·	-0.0104533	0.389741							.
Butyrivibrio sp. HMT455	1	·	0.00731839	0.383675							.	Corynebacterium diphtheriae HMT591	1	·	0.0437048	0.388339							.
Prevotella oris HMT311	1	·	0.00858652	0.383583							.	Prevotella sp. HMT443	1	·	0.0421569	0.385092							.
Fusobacterium sp. HMT248	1	·	-0.0385006	0.379356							.	Lachnospiraceae_[G-7] bacterium HMT163	1	·	-0.043814	0.382039							.
Sneathia sanguinegens HMT837	1	·	-0.0306753	0.37285							.	Treponema sp. HMT250	1	·	0.0156608	0.378262							.
Aggregatibacter sp. HMT458	1	·	0.0206453	0.371604							.	Treponema sp. HMT251	1	·	0.0239834	0.374567							.
Neisseria lactamica HMT649	1	·	0.00657953	0.368883							.	Streptococcus parasanguinis HMT721	1	·	0.0209553	0.369876							.
Prevotella scopos HMT885	1	·	0.0477182	0.368529							.	Prevotella sp. HMT515	1	·	0.0372582	0.366986							.
Solobacterium moorei HMT678	1	·	0.0440846	0.367641							.	Haemophilus paraphrohaemolyticus HMT035	1	·	0.0270843	0.366609							.
Streptococcus sp. HMT061	1	·	0.0420547	0.354152							.	Lactobacillus ultunensis HMT461	1	·	0.0141413	0.364783							.
Cryptobacterium curtum HMT579	1	·	0.0345965	0.352162							.	Dietzia cinnamea HMT368	1	·	0.0416074	0.363375							.
Lachnospiraceae_[G-2] bacterium HMT096	1	·	0.0452902	0.342987							.	Peptoniphilaceae_[G-1] bacterium HMT113	1	·	-0.0150326	0.361513							.
Peptoniphilus lacrimalis HMT836	1	·	0.0451716	0.342893							.	Peptostreptococcaceae_[G-7] [Eubacterium]_yurii HMT106	1	·	0.0251824	0.360573							.
Treponema sp. HMT228	1	·	-0.0220327	0.340114							.	Streptococcus sp. HMT066	1	·	0.0293323	0.354019							.
Streptococcus oralis HMT707	1	·	0.0167193	0.340079							.	Kocuria rhizophila HMT197	1	·	0.035631	0.35132							.
Bacteroidetes_[G-4] bacterium HMT509	1	·	0.0376367	0.337016							.	Alloprevotella sp. HMT912	1	·	0.0222035	0.347053							.
Micrococcus luteus HMT087	1	·	0.0467029	0.335065							.	Bacteroidetes_[G-3] bacterium HMT281	1	·	0.0223729	0.344049							.
Lactobacillus crispatus HMT817	1	·	0.0409346	0.328494							.	Novosphingobium humi HMT006	1	·	-0.00403366	0.335691							.
Treponema sp. HMT264	1	·	0.0458086	0.327277							.	Anoxybacillus flavithermus HMT182	1	·	0.0295029	0.334994							.
Dialister micraerophilus HMT843	1	·	-0.0423372	0.325803							.	Corynebacterium kroppenstedtii HMT049	1	·	-0.0264123	0.334103							.
Saccharibacteria_(TM7)_[G-1] bacterium HMT957	1	·	0.0448133	0.324984							.	Desulfovibrio sp. HMT040	1	·	-0.0196835	0.331754							.
Moraxella osloensis HMT711	1	·	-0.0148425	0.323629							.	Veillonellaceae_[G-1] bacterium HMT129	1	·	-0.0191214	0.33101							.
Sneathia vaginalis HMT844	1	·	0.0301861	0.322228							.	Veillonellaceae_[G-1] bacterium HMT145	1	·	0.036935	0.326954							.
Neisseria sp. HMT523	1	·	0.0412266	0.32134							.	Peptostreptococcaceae_[G-4] bacterium HMT369	1	·	-0.0115297	0.325915							.
Streptococcus oralis HMT398	1	·	0.0259524	0.320911							.	Fretibacterium sp. HMT358	1	·	-0.0157598	0.325082							.
Prevotella intermedia HMT643	1	·	0.0261833	0.317874							.	Ignavibacterium album HMT982	1	·	-0.0349837	0.32464							.
Porphyromonas pasteri HMT279	1	·	0.0372235	0.31645							.	Lachnospiraceae_[G-7] bacterium HMT086	1	·	0.0232214	0.320355							.
Prevotella buccalis HMT562	1	·	-0.0263448	0.316381							.	Lactobacillus crispatus HMT817	1	·	-0.0094198	0.320123							.
Actinomyces graevenitzii HMT866	1	·	-0.0431211	0.316242							.	Neisseria lactamica HMT649	1	·	-0.0323817	0.318596							.
Lacticaseibacillus rhamnosus HMT749	1	·	-0.0170815	0.315171							.	Neisseria sicca HMT764	1	·	0.0298096	0.308865							.
Bifidobacterium longum HMT862	1	·	0.043968	0.313418							.	Bacteroides heparinolyticus HMT630	1	·	-0.035173	0.306198							.
Moraxella sp. HMT276	1	·	-0.0356206	0.313318							.	Treponema sp. HMT249	1	·	0.0346873	0.305301							.
Kingella sp. HMT932	1	·	0.0102429	0.309504							.	Peptostreptococcus anaerobius HMT542	1	·	0.0222619	0.301446							.
Prevotella sp. HMT443	1	·	-0.0068827	0.308641							.	Neisseria weaveri HMT092	1	·	-0.0332494	0.292517							.
Pseudoleptotrichia sp. HMT221	1	·	-0.0392459	0.304831							.	Enterobacter cancerogenus HMT565	1	·	-0.024452	0.290799							.
Streptococcus mitis HMT677	1	·	0.0301115	0.304565							.	Peptostreptococcaceae_[G-2] bacterium HMT091	1	·	0.00462369	0.282943							.
Ignavibacterium album HMT982	1	·	-0.0322754	0.296069							.	Stomatobaculum sp. HMT373	1	·	0.0314272	0.282922							.
Fusobacterium sp. HMT370	1	·	0.0388331	0.296055							.	Rothia dentocariosa HMT587	1	·	-0.0195578	0.279185							.
Prevotella pallens HMT714	1	·	-0.0112129	0.292638							.	Neisseria perflava HMT101	1	·	-0.0120858	0.274802							.
Haemophilus aegyptius HMT535	1	·	0.0125384	0.288235							.	Haemophilus parahaemolyticus HMT945	1	·	0.00152888	0.274328							.
Capnocytophaga sp. HMT903	1	·	-0.0150331	0.287852							.	Leptotrichia sp. HMT217	1	·	-0.00801712	0.273038							.
Saccharibacteria_(TM7)_[G-1] bacterium HMT352	1	·	-0.0316585	0.282237							.	Bacillus subtilis HMT468	1	·	0.013486	0.271339							.
Neisseria subflava HMT476	1	·	-0.0160057	0.280862							.	Prevotella nanceiensis HMT299	1	·	0.0135935	0.268669							.
Oribacterium asaccharolyticum HMT108	1	·	0.0118637	0.26818							.	Sneathia sanguinegens HMT837	1	·	0.0187734	0.266567							.
Peptostreptococcus stomatis HMT112	1	·	0.0117179	0.267811							.	Melioribacter roseus HMT983	1	·	0.0292881	0.264064							.
Bacillus subtilis HMT468	1	·	0.0219348	0.264446							.	Peptoniphilus lacrimalis HMT836	1	·	0.0257869	0.261539							.
Veillonella sp. HMT917	1	·	0.0355652	0.255428							.	Staphylococcus aureus HMT550	1	·	0.0189869	0.261417							.
Neisseria elongata HMT598	1	·	0.00315908	0.252177							.	Absconditabacteria_(SR1)_[G-1] bacterium HMT345	1	·	0.0241906	0.248997							.
Saccharibacteria_(TM7)_[G-7] bacterium HMT989	1	·	-0.0291666	0.230781							.	Moraxella sp. HMT276	1	·	-0.0281089	0.246624							.
Absconditabacteria_(SR1)_[G-1] bacterium HMT345	1	·	0.0180861	0.220506							.	Prevotella intermedia HMT643	1	·	0.0175565	0.240865							.
Fusobacterium gonidiaformans HMT860	1	·	0.00347616	0.219996							.	Prevotella sp. HMT942	1	·	0.0261205	0.236243							.
Lachnoanaerobaculum umeaense HMT107	1	·	0.00828167	0.215547							.	Prevotella sp. HMT304	1	·	0.0148942	0.235123							.
Bacteroides heparinolyticus HMT630	1	·	-0.00470911	0.172919							.	Porphyromonas sp. HMT284	1	·	-0.000967988	0.233523							.
Haemophilus parahaemolyticus HMT945	1	·	0.0211046	0.166657							.	Neisseria sp. HMT523	1	·	0.0231889	0.231971							.
Prevotella sp. HMT309	1	·	0.00660511	0.164838							.	Acinetobacter baumannii HMT554	1	·	-0.00620639	0.229801							.
Corynebacterium diphtheriae HMT591	1	·	0.0200801	0.160581							.	Lactobacillus acidophilus HMT529	1	·	0.00610009	0.225397							.
Ruminococcaceae_[G-1] bacterium HMT075	1	·	-0.00340056	0.157885							.	Treponema sp. HMT238	1	·	-0.00960061	0.220991							.
Lactobacillus jensenii HMT839	1	·	0.0216012	0.15491							.	Saccharibacteria_(TM7)_[G-7] bacterium HMT987	1	·	0.0237028	0.218371							.
Peptostreptococcus anaerobius HMT542	1	·	0.0122253	0.153429							.	Lactobacillus jensenii HMT839	1	·	0.0234307	0.212508							.
Saccharibacteria_(TM7)_[G-3] bacterium HMT351	1	·	0.0212888	0.152731							.	Escherichia coli HMT574	1	·	-0.0165023	0.212445							.
Brevundimonas diminuta HMT590	1	·	0.01712	0.121979							.	Ligilactobacillus salivarius HMT756	1	·	0.021161	0.210655							.
Streptococcus sp. HMT057	1	·	0.014226	0.121473							.	Neisseria polysaccharea HMT737	1	·	0.0219113	0.209675							.
Neisseria perflava HMT101	1	·	-0.00159631	0.110866							.	Parvimonas sp. HMT393	1	·	0.0224484	0.209171							.
Alloprevotella sp. HMT914	1	·	0.00993989	0.096017							.	Neisseriaceae_[G-1] bacterium HMT174	1	·	-0.000780624	0.204001							.
Haemophilus paraphrohaemolyticus HMT035	1	·	0.00492954	0.0689455							.	Neisseria gonorrhoeae HMT621	1	·	0.0175908	0.186589							.
Leptotrichia sp. HMT215	1	·	-0.00150306	0.014701							.	Haemophilus sp. HMT259	1	·	0.0182273	0.165946							.
Enterobacter cancerogenus HMT565	1	·	0.000955098	0.0086423							.	Lacticaseibacillus paracasei HMT716	1	·	-0.0116749	0.143998							.
Escherichia coli HMT574	1	·	0.000955098	0.0086423							.	Prevotella bivia HMT556	1	·	-0.00877553	0.139562							.
Lachnoanaerobaculum sp. HMT083	1	·	0	0							.	Oribacterium sp. HMT102	1	·	-0.0127312	0.133787							.
Stomatobaculum sp. HMT373	1	·	0	0							.	Haemophilus aegyptius HMT535	1	·	-0.00658769	0.123731							.
Prevotella jejuni HMT313	1	·	0	0							.	Corynebacterium simulans HMT062	1	·	0.0123415	0.119603							.
Prevotella melaninogenica HMT469	1	·	0	0							.	Moraxella osloensis HMT711	1	·	-0.00947055	0.112153							.
Rothia mucilaginosa HMT681	1	·	0	0							.	Bacteroidetes_[G-3] bacterium HMT899	1	·	-0.0083971	0.109709							.
Streptococcus australis HMT073	1	·	0	0							.	Brevundimonas diminuta HMT590	1	·	-0.00623426	0.097591							.
Streptococcus parasanguinis HMT411	1	·	0	0							.	Limosilactobacillus oris HMT709	1	·	0.00385255	0.0910986							.
Veillonella atypica HMT524	1	·	0	0							.	Bacteroidetes_[G-4] bacterium HMT509	1	·	0.00462442	0.0673682							.
Veillonella dispar HMT160	1	·	0	0							.	Lactobacillus iners HMT838	1	·	-0.00157549	0.0672165							.
Veillonella parvula HMT161	1	·	0	0							.	Prevotella jejuni HMT313	1	·	0	0							.
Corynebacterium simulans HMT062	1	·	0	0							.	Prevotella melaninogenica HMT469	1	·	0	0							.
Corynebacterium singulare HMT063	1	·	0	0							.	Rothia mucilaginosa HMT681	1	·	0	0							.
Treponema sp. HMT269	1	·	0	0							.	Streptococcus parasanguinis HMT411	1	·	0	0							.
