# Supplementary material for: Oral microbiota in an aging Swedish population with high dental disease burden: an observational registry-based study
Source: Front Oral Health. 2026 Jan 6;6:1709163. doi: 10.3389/froh.2025.1709163 (PMC12816219; doi:10.3389/froh.2025.1709163)
Supplement: Supplementary file 6 [file Table6.xlsx]

## Sheet: Table S6
Supplemental Table S6. PLS and MaSLin3 regression results for species abundance with up to 4 or 14 years time window and having 2 or more 6 mm deep probing pockets (cases) or not (controls) or mean probing pocket depth (PPD) as dependent variables. MasLin3 regression included the covariates number of reads, age, sex, and year difference between saliva collection and dental examination.
Species relative abundance if >0 vs having at least 2 PPD or not in up to 4 years time window in 614 observations												Species relative abundance if >0 vs having at least 2 PPD or not in up to 14 years time window in 1,073 observations												Species relative abundance if >0 vs mean PPD in up to 4 years time window in 614 observations												Species relative abundance if >0 vs mean PPD in up to 14 years time window in 614 observations
			PLS regression			MasLin 3 regression including covariates in the model									PLS regression			MasLin 3 regression including covariates in the model									PLS regression			MasLin 3 regression including covariates in the model									PLS regression			MasLin 3 regression including covariates in the model
Species	Grp_lns4	Color in Fig. S1A	Loading c[2]	VIP		Coefficient	Stderr	p-value	N non-zero	Notes		Species	Grp_lns14	Color in Fig. S1B	Loading c[2]	VIP		Coefficient	Stderr	p-value	N non-zero	Notes		Species	Grp_lns4	Color in Fig. S1C	Loading c[2]	VIP		Coefficient	Stderr	p-value	N non-zero	Notes		Species	Grp_lns14	Color in Fig. S1D	Loading c[2]	VIP		Coefficient	Stderr	p-value	N non-zero	Notes
Neisseria cinerea HMT956	5	·	0.203001	2.64402		0.147564	0.0710257	0.0403011	363		.	Neisseria cinerea HMT956	5	·	0.160689	2.44215		0.147858	0.0512491	0.00805457	636		.	Aggregatibacter sp. HMT512	5	·	0.306841	3.75806		0.280092	0.0884369	0.00245699	254		.	Aggregatibacter sp. HMT512	5	·	0.211833	1.9688		0.177652	0.0718099	0.0247498	458		.
Aggregatibacter sp. HMT512	5	·	0.197399	2.54848		0.181941	0.0875796	0.0391895	254		.	Simonsiella muelleri HMT683	5	·	0.131841	1.83218		0.228189	0.0979874	0.0269138	175		.	Ruminococcaceae_[G-1] bacterium HMT075	5	·	0.174996	2.876		0.232451	0.0840431	0.0079579	500		.	Fretibacterium sp. HMT359	5	·	0.172506	1.69405		0.217786	0.073557	0.00706558	162		.
Ruminococcaceae_[G-1] bacterium HMT075	5	·	0.117451	1.81839		0.195719	0.0821816	0.0184036	500		.	Gemella sanguinis HMT757	5	·	0.101399	1.66873		0.127235	0.0447887	0.0103514	1052		.	Leptotrichia buccalis HMT563	5	·	0.227568	2.75157		0.169045	0.0697372	0.0220616	289		.	Fusobacterium sp. HMT203	5	·	0.118753	1.53845		0.101311	0.0398694	0.0390395	983		.
Leptotrichia sp. HMT215	5	·	0.118228	1.51163		0.140822	0.0700634	0.0469318	483		.	Cloacibacterium sp. HMT206	5	·	0.127939	1.65708		0.770467	0.255927	0.00436348	60		.	Cloacibacterium sp. HMT206	5	·	0.150422	1.82036		0.625799	0.27847	0.0304421	41	Less than 50 with vlue >0	.	Mogibacterium timidum HMT042	5	·	0.158816	1.44807		0.209046	0.0776492	0.0153277	76		.
Cloacibacterium sp. HMT206	5	·	0.117653	1.50197		0.797725	0.321922	0.0177846	41	Less than 50 with vlue >0	.	Streptococcus parasanguinis HMT411	4	·	0.107073	2.59736		-0.0496392	0.0541132	0.296237	1073		.	Fusobacterium sp. HMT248	5	·	0.119036	1.4431		0.458715	0.205259	0.0287409	68		.	Leptotrichia hongkongensis HMT213	5	·	0.132711	1.43729		0.12451	0.0526353	0.0412807	617		.
Prevotella aurantiaca HMT943	5	·	0.111549	1.4045		0.131644	0.0636336	0.0421015	438		.	Neisseria sp. HMT018	4	·	0.179682	2.51228		0.0848378	0.0548138	0.171392	336		.	Prevotella buccae HMT560	4	·	0.230328	3.08866		0.141316	0.102527	0.168648	213		.	Kingella sp. HMT459	5	·	0.143966	1.31714		0.177846	0.0806734	0.0460252	120		.
Treponema sp. HMT237	4	·	0.217129	2.79768		0.16984	0.104198	0.102018	211		.	Bifidobacterium longum HMT862	4	·	0.180861	2.36819		0.12552	0.106678	0.27396	496		.	Aggregatibacter sp. HMT513	4	·	0.202635	2.5814		0.206727	0.126461	0.103494	185		.	Prevotella sp. HMT376	5	·	0.106174	1.29403		0.21374	0.0989367	0.0459843	149		.
Treponema sp. HMT231	4	·	0.212677	2.79639		0.0832643	0.0677379	0.215546	248		.	Selenomonas infelix HMT639	4	·	0.123138	2.1086		0.0928467	0.0469833	0.0812247	313		.	Lachnospiraceae_[G-2] bacterium HMT096	4	·	0.112154	2.03136		0.155429	0.0893832	0.0882829	287		.	Gemella sanguinis HMT757	5	·	0.109588	1.16114		0.111002	0.0459616	0.0424609	1052		.
Prevotella oralis HMT705	4	·	0.193121	2.63108		0.0444769	0.108406	0.658062	141		.	Schaalia lingnae HMT181	4	·	0.148829	2.10271		0.0404507	0.0391818	0.426608	988		.	Rothia aeria HMT188	4	·	0.13472	2.02218		0.0425009	0.0622299	0.482698	561		.	Peptostreptococcaceae_[G-6] [Eubacterium]_nodatum HMT694	5	·	0.114917	1.0522		0.447159	0.141796	0.00476648	36		.
Tannerella forsythia HMT613	4	·	0.166989	2.53435		0.0455466	0.0734842	0.512028	315		.	Prevotella fusca HMT782	4	·	0.123614	1.9726		0.0927202	0.0707423	0.238514	312		.	Treponema sp. HMT231	4	·	0.158992	2.02134		0.0610048	0.0708978	0.384721	248		.	Cloacibacterium sp. HMT206	5	·	0.110184	1.0324		0.572435	0.254998	0.0325189	60		.
Prevotella intermedia HMT643	4	·	0.177813	2.4679		0.139734	0.136767	0.297524	282		.	Campylobacter rectus HMT748	4	·	0.123492	1.87875		0.0859061	0.0397881	0.0608446	779		.	Fusobacterium nucleatum HMT698	4	·	0.167689	1.98902		0.136392	0.124956	0.269223	144		.	Peptostreptococcaceae_[G-4] bacterium HMT369	5	·	0.105274	0.974522		0.38531	0.11195	0.00575396	19		.
Cardiobacterium hominis HMT633	4	·	0.12977	2.45315		0.0039388	0.0567543	0.891432	322		.	Streptococcus vestibularis HMT021	4	·	0.129405	1.87622		0.0522802	0.0714527	0.540742	678		.	Corynebacterium matruchotii HMT666	4	·	0.160133	1.96884		0.0641521	0.0697193	0.35568	490		.	Prevotella buccae HMT560	4	·	0.218846	2.20518		0.12193	0.0694174	0.123352	367		.
Prevotella pleuritidis HMT303	4	·	0.159195	2.43927		0.0985144	0.0953605	0.290504	380		.	Treponema sp. HMT237	4	·	0.134312	1.79927		0.114626	0.0790095	0.182098	367		.	Veillonella sp. HMT780	4	·	0.148783	1.94125		0.172973	0.109471	0.116466	220		.	Actinomyces sp. HMT175	4	·	0.196169	1.83278		0.103489	0.0553804	0.113508	372		.
Aggregatibacter sp. HMT513	4	·	0.187856	2.37223		0.139139	0.124034	0.254395	185		.	Prevotella buccae HMT560	4	·	0.120141	1.64738		0.0461802	0.0675944	0.577658	367		.	Streptococcus oralis HMT707	4	·	0.155089	1.93167		0.0777331	0.0615429	0.221956	564		.	Peptostreptococcaceae_[G-1] [Eubacterium]_infirmum HMT105	4	·	0.187692	1.76249		0.0819067	0.0372794	0.0859125	635		.
Neisseria sp. HMT018	4	·	0.180476	2.31376		0.0601813	0.0717054	0.386503	190		.	Treponema sp. HMT231	4	·	0.101879	1.62248		0.0423189	0.0515142	0.516509	433		.	Streptococcus mitis HMT677	4	·	0.141621	1.90864		0.0824699	0.0654685	0.219847	610		.	Saccharibacteria_(TM7)_[G-1] bacterium HMT346	4	·	0.134229	1.72847		0.132352	0.0605288	0.0549334	612		.
Leptotrichia buccalis HMT563	4	·	0.157239	2.3096		0.0634799	0.0690558	0.344878	289		.	Selenomonas noxia HMT130	4	·	0.118629	1.53555		0.0600506	0.0474789	0.287629	677		.	Streptococcus oralis HMT398	4	·	0.153662	1.90643		0.130198	0.0720338	0.0819366	584		.	Fusobacterium nucleatum HMT698	4	·	0.180068	1.70567		0.158508	0.0907331	0.112724	258		.
Rothia aeria HMT188	4	·	0.107018	2.18654		0.00685078	0.0599719	0.860007	561		.	Mitsuokella sp. HMT131	4	·	0.115928	1.50134		0.120094	0.117949	0.34684	86		.	Neisseria sp. HMT499	4	·	0.154358	1.83251		0.145895	0.125365	0.241148	93		.	Campylobacter rectus HMT748	4	·	0.104949	1.68422		0.086683	0.0407648	0.0889795	779		.
Selenomonas noxia HMT130	4	·	0.14661	2.13576		0.0550759	0.0610697	0.354979	392		.	Prevotella multisaccharivorax HMT794	4	·	0.109176	1.41645		0.339242	0.202043	0.107805	57		.	Actinomyces sp. HMT175	4	·	0.145138	1.8049		0.0479312	0.0816464	0.534695	215		.	Butyrivibrio sp. HMT455	4	·	0.174286	1.67211		0.139291	0.0708044	0.0797142	657		.
Gemella sanguinis HMT757	4	·	0.147933	1.96997		0.112608	0.0603391	0.0664645	602		.	Prevotella oralis HMT705	4	·	0.100308	1.29746		0.022495	0.0802311	0.858445	242		.	Cardiobacterium hominis HMT633	4	·	0.131843	1.77444		0.0182576	0.0604662	0.718933	322		.	Prevotella pallens HMT714	4	·	0.134296	1.61137		0.0452393	0.0638464	0.610421	1053		.
Neisseria oralis HMT014	4	·	0.1431	1.96242		0.106815	0.106439	0.304514	372		.	Prevotella micans HMT378	3	·	-0.155026	2.03001		-0.14806	0.0713908	0.0322584	180		.	Neisseria bacilliformis HMT013	4	·	0.148072	1.76543		0.126276	0.110815	0.250736	160		.	Prevotella sp. HMT309	4	·	0.140377	1.56964		0.0449114	0.0736819	0.658996	708		.
Streptococcus sp. HMT074	4	·	0.137443	1.95012		0.0682363	0.0483307	0.165328	589		.	Saccharibacteria_(TM7)_[G-1] bacterium HMT347	3	·	-0.150265	1.94938		-0.170425	0.0864771	0.0420249	213		.	Prevotella pleuritidis HMT303	4	·	0.143503	1.75115		0.12115	0.0965757	0.208787	380		.	Selenomonas noxia HMT130	4	·	0.12509	1.54765		0.104251	0.0492888	0.0761106	677		.
Neisseria sp. HMT499	4	·	0.139812	1.89932		0.118349	0.134919	0.37069	93		.	Enterococcus italicus HMT803	3	·	-0.137037	1.86212		-0.0788912	0.0384366	0.031205	201		.	Streptococcus vestibularis HMT021	4	·	0.146485	1.74964		0.0955841	0.102418	0.341166	396		.	Leptotrichia sp. HMT218	4	·	0.167854	1.53714		0.127584	0.0880502	0.196357	397		.
Saccharibacteria_(TM7)_[G-1] bacterium HMT346	4	·	0.127108	1.88965		0.0468566	0.0781857	0.525246	342		.	Prevotella shahii HMT795	2	·	-0.162104	3.0645		0.0365066	0.118527	0.810929	383		.	Simonsiella muelleri HMT683	4	·	0.139628	1.67452		0.188866	0.125095	0.132976	103		.	Schaalia lingnae HMT181	4	·	0.134841	1.51471		0.0424963	0.0409527	0.486214	988		.
Bacteroidales_[G-2] bacterium HMT274	4	·	0.109534	1.86428		0.0136332	0.0678425	0.799469	371		.	Porphyromonas catoniae HMT283	2	·	-0.22442	3.06385		-0.0649353	0.0427888	0.10048	628		.	Rothia mucilaginosa HMT681	4	·	0.107717	1.66264		0.00706092	0.0520998	0.827198	614		.	Selenomonas infelix HMT639	4	·	0.144446	1.502		0.0934314	0.0479326	0.108135	313		.
Haemophilus paraphrohaemolyticus HMT035	4	·	0.145434	1.86384		0.15006	0.112068	0.176045	253		.	Treponema sp. HMT230	2	·	-0.196769	2.87737		-0.0542028	0.0600376	0.30863	302		.	Prevotella dentalis HMT583	4	·	0.139512	1.66154		0.104533	0.114296	0.350007	178		.	Treponema maltophilum HMT664	4	·	0.104741	1.46206		0.0855667	0.061044	0.244424	206	Less than 50 with vlue >0	.
Leptotrichia hofstadii HMT224	4	·	0.10074	1.86124		0.0446042	0.0736625	0.520869	239		.	Leptotrichia sp. HMT463	2	·	-0.175623	2.68498		-0.0506641	0.0399463	0.158361	461		.	Streptococcus oralis HMT071	4	·	0.121765	1.64895		0.0440332	0.0461393	0.363829	561		.	Treponema sp. HMT237	4	·	0.116501	1.41163		0.115946	0.0778766	0.19116	367		.
Selenomonas artemidis HMT124	4	·	0.115544	1.8555		0.0464704	0.0891243	0.578002	156		.	Porphyromonas sp. HMT275	2	·	-0.200748	2.64353		-0.132231	0.0770241	0.0733003	193		.	Streptococcus oralis HMT070	4	·	0.110253	1.64348		0.0168322	0.0485997	0.68874	520		.	Bifidobacterium longum HMT862	4	·	0.102639	1.28897		0.00851082	0.112004	0.97775	496		.
Simonsiella muelleri HMT683	4	·	0.143004	1.83117		0.159884	0.123694	0.192843	103		.	Porphyromonas sp. HMT930	2	·	-0.171183	2.26388		-0.236507	0.127238	0.0573392	177		.	Bacteroidales_[G-2] bacterium HMT274	4	·	0.134911	1.60774		0.0850903	0.0690989	0.22734	371		.	Neisseria cinerea HMT956	4	·	0.117017	1.26795		0.100446	0.0530558	0.110938	636		.
Aggregatibacter segnis HMT762	4	·	0.141475	1.80177		0.123996	0.0986608	0.203197	249		.	Cardiobacterium valvarum HMT540	2	·	-0.170305	2.24179		-0.0660166	0.0606466	0.229928	250		.	Neisseria flava HMT609	4	·	0.134614	1.59679		0.0820757	0.116416	0.463876	358		.	Alloprevotella sp. HMT308	4	·	0.108866	1.24071		0.0452955	0.058506	0.579752	1010		.
Campylobacter rectus HMT748	4	·	0.107601	1.67753		0.0423339	0.0516223	0.398727	432		.	Actinomyces sp. HMT170	2	·	-0.169321	2.1954		-0.0918329	0.0724594	0.175403	144		.	Fusobacterium sp. HMT203	4	·	0.131136	1.58101		0.0759918	0.054919	0.190162	560		.	Porphyromonas gingivalis HMT619	4	·	0.128964	1.21711		0.257518	0.160746	0.129533	219		.
Selenomonas dianae HMT139	4	·	0.121565	1.67463		0.0327161	0.0563265	0.535079	205		.	Leptotrichia sp. HMT212	2	·	-0.157122	2.16399		-0.070909	0.0463877	0.0989895	509		.	Prevotella intermedia HMT643	4	·	0.121814	1.55201		0.0684219	0.143264	0.610932	282		.	Neisseria bacilliformis HMT013	4	·	0.104317	1.14128		0.089298	0.0757552	0.317478	278		.
Haemophilus haemolyticus HMT851	4	·	0.122126	1.66604		0.0718141	0.0747771	0.324862	446		.	Leptotrichia sp. HMT392	2	·	-0.143357	2.14973		-0.059251	0.0518205	0.205445	420		.	Neisseria meningitidis HMT669	4	·	0.112507	1.54963		0.0472676	0.108009	0.635453	68		.	Neisseria sp. HMT499	4	·	0.124823	1.13788		0.173678	0.102782	0.121622	157		.
Prevotella buccae HMT560	4	·	0.117348	1.65161		-0.0121761	0.0957238	0.935304	213		.	Actinomyces massiliensis HMT852	2	·	-0.162634	2.11466		-0.107532	0.0572959	0.0502543	132		.	Prevotella denticola HMT291	4	·	0.124902	1.53434		0.139517	0.0913608	0.130922	506		.	Catonella sp. HMT451	4	·	0.106605	1.11297		0.202701	0.0952247	0.0500912	166	Less than 50 with vlue >0	.
Fusobacterium sp. HMT203	4	·	0.117272	1.63945		0.0437172	0.052673	0.392987	560		.	Prevotella saccharolytica HMT781	2	·	-0.148863	2.1026		-0.0533905	0.0562659	0.28516	319		.	Selenomonas noxia HMT130	4	·	0.118131	1.49738		0.0898932	0.0644396	0.178288	392		.	Neisseria meningitidis HMT669	4	·	0.121886	1.11187		0.0294976	0.0768218	0.820577	117		.
Schaalia meyeri HMT671	4	·	0.127217	1.61738		0.0815024	0.0480863	0.101361	169		.	Prevotella sp. HMT315	2	·	-0.136932	2.10109		-0.0250064	0.0551382	0.556597	282		.	Selenomonas sp. HMT442	4	·	0.119998	1.44486		0.274811	0.213266	0.213084	20	Less than 50 with vlue >0	.	Lachnospiraceae_[G-2] bacterium HMT096	4	·	0.116744	1.08964		0.0750668	0.0648659	0.343488	497		.
Lachnospiraceae_[G-8] bacterium HMT500	4	·	0.127716	1.6124		0.214562	0.137081	0.118934	68		.	Neisseria perflava HMT101	2	·	-0.134886	2.09956		-0.105285	0.0849863	0.186368	956		.	Haemophilus sputorum HMT944	4	·	0.120595	1.43311		0.102422	0.0598139	0.10607	562		.	Prevotella multisaccharivorax HMT794	4	·	0.11359	1.08122		0.440345	0.219574	0.0570415	57		.
Tannerella sp. HMT286	4	·	0.122283	1.53852		0.0980489	0.0650043	0.132319	373		.	Lachnospiraceae_[G-3] bacterium HMT100	2	·	-0.142971	2.05891		-0.0920269	0.0799433	0.216847	157		.	Neisseria cinerea HMT956	4	·	0.118733	1.4136		0.070685	0.0745752	0.340149	363		.	Veillonella sp. HMT780	4	·	0.10206	1.01613		0.0853666	0.0823946	0.380851	364		.
Prevotella sp. HMT314	4	·	0.108084	1.46499		0.0815461	0.0486273	0.103125	608		.	Aggregatibacter sp. HMT898	2	·	-0.131259	2.00065		-0.0305723	0.0511004	0.459608	507		.	Tannerella forsythia HMT613	4	·	0.114361	1.4127		0.0332109	0.0751309	0.627303	315		.	Rothia mucilaginosa HMT681	4	·	0.107972	0.985825		0.0553214	0.0390009	0.303072	1073		.
Streptococcus vestibularis HMT021	4	·	0.101702	1.4407		0.0290444	0.0981808	0.738875	396		.	Saccharibacteria_(TM7)_[G-5] bacterium HMT356	2	·	-0.152319	1.99704		-0.10246	0.0712425	0.125589	545		.	Prevotella oralis HMT705	4	·	0.118727	1.40896		0.0373578	0.108429	0.699795	141		.	Leptotrichia sp. HMT463	3	·	-0.216513	2.32778		-0.0895814	0.0423269	0.0266916	461		.
Prevotella fusca HMT782	4	·	0.109215	1.37138		0.0643267	0.0967531	0.487191	180		.	Prevotella loescheii HMT658	2	·	-0.152583	1.98715		-0.101537	0.0680894	0.113474	248		.	Saccharibacteria_(TM7)_[G-1] bacterium HMT349	4	·	0.105047	1.40349		0.0711478	0.0927812	0.428468	209		.	Prevotella micans HMT378	3	·	-0.194241	2.23421		-0.143751	0.0702693	0.0328547	180		.
Fusobacterium nucleatum HMT698	4	·	0.101542	1.36908		0.0829789	0.123447	0.485674	144		.	Actinomyces naeslundii HMT176	2	·	-0.141901	1.88156		-0.0331959	0.0484139	0.407187	301		.	Gemella sanguinis HMT757	4	·	0.0996121	1.39875		0.0487351	0.0622103	0.427814	602		.	Actinomyces dentalis HMT888	3	·	-0.143845	1.4968		-0.277848	0.0922086	0.00315577	60		.
Parvimonas sp. HMT393	3	·	-0.131447	1.68003		-0.301599	0.107374	0.00798703	81		.	Butyrivibrio sp. HMT080	2	·	-0.139474	1.84705		-0.1408	0.0910556	0.108153	92		.	Prevotella maculosa HMT289	4	·	0.111927	1.36493		0.0746592	0.0684507	0.280557	374		.	Schaalia sp. HMT172	3	·	-0.114816	1.10973		-0.100541	0.0513484	0.0381461	996		.
Capnocytophaga sp. HMT332	3	·	-0.108031	1.46354		-0.242676	0.114413	0.0420161	144		.	Schaalia sp. HMT180	2	·	-0.118653	1.83159		-0.0465976	0.0434337	0.22329	1035		.	Porphyromonas gingivalis HMT619	4	·	0.110786	1.34396		0.166884	0.217895	0.432853	128		.	Porphyromonas catoniae HMT283	2	·	-0.288925	3.50508		-0.0602713	0.0439276	0.126542	628		.
Saccharibacteria_(TM7)_[G-1] bacterium HMT347	3	·	-0.109538	1.44815		-0.267473	0.124103	0.0383501	118		.	Kingella sp. HMT932	2	·	-0.126856	1.70241		-0.0947704	0.0768473	0.187721	165		.	Prevotella aurantiaca HMT943	4	·	0.100244	1.34359		0.114477	0.0647171	0.0922962	438		.	Actinomyces sp. HMT171	2	·	-0.233113	2.97569		-0.0811664	0.0455362	0.0565272	341		.
Selenomonas sp. HMT892	2	·	-0.152614	1.95627		-0.0987533	0.0733898	0.215065	114		.	Eggerthia catenaformis HMT569	2	·	-0.116223	1.67219		-0.10838	0.0892009	0.196639	181		.	Haemophilus haemolyticus HMT851	4	·	0.112467	1.3342		0.0707182	0.0745148	0.338986	446		.	Fusobacterium sp. HMT204	2	·	-0.106548	2.92881		-0.00142823	0.0383842	0.754811	575		.
Actinomyces naeslundii HMT176	2	·	-0.130088	1.95577		-0.0735543	0.0664195	0.317594	169		.	Aggregatibacter paraphrophilus HMT720	2	·	-0.114377	1.65566		-0.059294	0.0692638	0.338102	309		.	Weeksellaceae_[G-1] sp. HMT931	4	·	0.109796	1.33124		0.14451	0.1258	0.248704	65		.	Prevotella shahii HMT795	2	·	-0.266328	2.6445		-0.194472	0.113541	0.073166	383		.
Porphyromonas catoniae HMT283	2	·	-0.118598	1.95199		-0.117667	0.058134	0.0654161	348		.	Prevotella sp. HMT472	2	·	-0.124121	1.6449		-0.0601415	0.0633642	0.289825	363		.	Eggerthia catenaformis HMT569	4	·	0.103386	1.30817		0.123146	0.123005	0.309463	110		.	Leptotrichia sp. HMT392	2	·	-0.124636	2.51749		-0.0290484	0.0525964	0.460685	420		.
Aggregatibacter aphrophilus HMT545	2	·	-0.14759	1.92706		-0.154465	0.0852213	0.0869543	257		.	Dialister pneumosintes HMT736	2	·	-0.116151	1.63189		-0.0555877	0.0541266	0.250697	399		.	Prevotella multisaccharivorax HMT794	4	·	0.103225	1.2742		0.730193	0.380655	0.0640025	34	Less than 50 with vlue >0	.	Leptotrichia sp. HMT212	2	·	-0.162804	2.44728		-0.0427421	0.0468373	0.273574	509		.
Lachnospiraceae_[G-3] bacterium HMT100	2	·	-0.146205	1.84765		-0.133838	0.106726	0.235525	85		.	Actinomyces sp. HMT171	2	·	-0.11619	1.51462		-0.0631816	0.0452755	0.128329	341		.	Treponema amylovorum HMT541	4	·	0.106536	1.26564		0.17144	0.17175	0.311032	96		.	Capnocytophaga sp. HMT412	2	·	-0.167605	2.44718		-0.0411101	0.0523683	0.337413	307		.
Alloscardovia omnicolens HMT198	2	·	-0.143146	1.80526		-0.174154	0.112036	0.136807	199		.	Aggregatibacter aphrophilus HMT545	2	·	-0.107818	1.5081		-0.0555999	0.0635641	0.324535	453		.	Haemophilus paraphrohaemolyticus HMT035	4	·	0.105746	1.25482		0.103703	0.112138	0.345091	253		.	Actinomyces naeslundii HMT176	2	·	-0.198243	2.43469		-0.0348335	0.0492412	0.371171	301		.
Selenomonas sp. HMT920	2	·	-0.141291	1.77521		-0.113981	0.0743262	0.155767	114		.	Selenomonas sp. HMT937	2	·	-0.114667	1.50364		-0.0531013	0.0813934	0.459794	66		.	Streptococcus pyogenes HMT745	3	·	-0.12641	1.52096		-0.26052	0.105404	0.0322362	24	Less than 50 with vlue >0	.	Gemella morbillorum HMT046	2	·	-0.159624	2.39941		-0.0286539	0.0534899	0.471784	1023	Less than 50 with vlue >0	.
Prevotella sp. HMT472	2	·	-0.125123	1.72242		-0.159975	0.0830447	0.0693489	205		.	Actinomyces gerencseriae HMT618	2	·	-0.104914	1.38237		-0.131583	0.0839079	0.103337	82		.	Selenomonas flueggei HMT125	2	·	-0.246865	2.9424		-0.0820912	0.0601425	0.25869	304		.	Actinomyces oris HMT893	2	·	-0.146403	2.33127		-0.0367161	0.0507143	0.364968	370		.
Schaalia sp. HMT172	2	·	-0.107434	1.70381		-0.033236	0.0657425	0.671976	570		.	Capnocytophaga sp. HMT412	2	·	-0.0999103	1.37604		-0.0522263	0.0490569	0.232278	307		.	Schaalia sp. HMT172	2	·	-0.223019	2.71163		-0.123616	0.0680868	0.114757	570		.	Capnocytophaga leadbetteri HMT329	2	·	-0.145052	2.23097		-0.0405999	0.0543635	0.356951	925	Less than 50 with vlue >0	.
Kingella sp. HMT012	2	·	-0.128007	1.61823		-0.195598	0.0990889	0.0608244	117		.	Veillonella denticariosi HMT887	2	·	-0.102187	1.34215		-0.0386755	0.024996	0.0894723	976		.	Prevotella salivae HMT307	2	·	-0.111574	2.5569		0.00875434	0.0644842	0.835084	613		.	Corynebacterium durum HMT595	2	·	-0.156345	2.18136		-0.0431328	0.0459757	0.262243	612		.
Enterococcus italicus HMT803	2	·	-0.122737	1.58515		-0.106198	0.0529049	0.0733185	121		.	Streptococcus infantis HMT431	2	·	-0.100499	1.34097		-0.031461	0.0374744	0.312768	1017		.	Prevotella shahii HMT795	2	·	-0.203683	2.51567		-0.260955	0.159109	0.116927	208		.	Treponema sp. HMT230	2	·	-0.151267	2.16445		-0.0341282	0.0600366	0.461665	302		.
Actinomyces massiliensis HMT852	2	·	-0.114611	1.46507		-0.136056	0.0794404	0.111691	74		.	Streptococcus intermedius HMT644	2	·	-0.100674	1.302		-0.0221211	0.0453743	0.51788	398		.	Selenomonas sp. HMT920	2	·	-0.206996	2.47389		-0.173649	0.0845615	0.0647621	114		.	Fusobacterium naviforme HMT689	2	·	-0.118745	2.16364		-0.0245786	0.0366798	0.367994	925		.
Saccharibacteria_(TM7)_[G-5] bacterium HMT356	2	·	-0.109861	1.45808		-0.128543	0.0889577	0.172731	311		.	Fusobacterium periodonticum HMT201	1	·	-0.0645476	2.77833							.	Selenomonas sp. HMT149	2	·	-0.109087	2.46522		0.0137285	0.070188	0.795545	537		.	Actinomyces sp. HMT170	2	·	-0.202952	2.11717		-0.083167	0.0734848	0.209883	144		.
Porphyromonas sp. HMT275	2	·	-0.110248	1.43822		-0.136089	0.0918461	0.163273	121		.	Fusobacterium sp. HMT370	1	·	-0.0494559	2.5467							.	Lancefieldella parvula HMT723	2	·	-0.120231	2.4415		-0.0448025	0.0718174	0.617943	613		.	Aggregatibacter sp. HMT898	2	·	-0.115807	2.10312		0.0139597	0.0530175	0.967009	507		.
Centipeda periodontii HMT726	2	·	-0.10517	1.32926		-0.100481	0.0705427	0.191252	133		.	Prevotella sp. HMT396	1	·	-0.0948149	2.47385							.	Lachnoanaerobaculum saburreum HMT494	2	·	-0.166471	2.08472		-0.0853083	0.0527216	0.192664	284		.	Eikenella corrodens HMT577	2	·	-0.112091	2.08886		-0.000472026	0.0366312	0.763147	872		.
Actinomyces sp. HMT170	2	·	-0.100211	1.2946		-0.159734	0.102046	0.138634	82		.	Streptococcus salivarius HMT755	1	·	0.0645419	2.33288							.	Leptotrichia sp. HMT417	2	·	-0.122225	2.0059		-0.0533681	0.0806999	0.581999	578		.	Prevotella loescheii HMT658	2	·	-0.170432	1.99776		-0.0704129	0.0695766	0.251743	248		.
Prevotella salivae HMT307	1	·	-0.0946915	2.20639							.	Alloprevotella sp. HMT914	1	·	-0.0439935	2.27025							.	Prevotella sp. HMT306	2	·	-0.107186	1.97914		-0.0445987	0.0992921	0.709627	609		.	Capnocytophaga granulosa HMT325	2	·	-0.113267	1.97856		-0.0339942	0.0483731	0.371465	854		.
Lancefieldella parvula HMT723	1	·	-0.0917628	2.15168							.	Porphyromonas pasteri HMT279	1	·	-0.0483784	2.15141							.	Porphyromonas catoniae HMT283	2	·	-0.113097	1.89964		-0.0686817	0.0593633	0.34676	348		.	Tannerella sp. HMT286	2	·	-0.13247	1.96807		-0.0468277	0.0489513	0.257583	675		.
Prevotella pallens HMT714	1	·	0.0668036	2.11801							.	Leptotrichia sp. HMT215	1	·	0.0302783	2.14004							.	Schaalia sp. HMT180	2	·	-0.115412	1.88179		-0.0405751	0.0594139	0.603441	593		.	Bacteroidetes_[G-3] bacterium HMT365	2	·	-0.151188	1.95609		-0.105991	0.0799108	0.150777	256		.
Streptococcus oralis HMT071	1	·	0.0877077	1.99474							.	Lachnoanaerobaculum umeaense HMT107	1	·	-0.0157816	2.12484							.	Prevotella koreensis HMT526	2	·	-0.145962	1.87552		-0.164262	0.154881	0.317528	142		.	Aggregatibacter paraphrophilus HMT720	2	·	-0.138956	1.93726		-0.0476505	0.0692377	0.405272	309	Less than 50 with vlue >0	.
Prevotella sp. HMT305	1	·	-0.0407913	1.95024							.	Campylobacter showae HMT763	1	·	-0.027905	2.0988							.	Actinomyces graevenitzii HMT866	2	·	-0.148387	1.84666		-0.0581262	0.0755235	0.520835	514		.	Aggregatibacter sp. HMT458	2	·	-0.137832	1.86684		-0.0410267	0.0533842	0.345753	848		.
Rothia dentocariosa HMT587	1	·	0.0539639	1.93934							.	Oribacterium parvum HMT934	1	·	-0.0524229	2.05402							.	Capnocytophaga sp. HMT412	2	·	-0.133263	1.83565		-0.0679046	0.0662501	0.395563	177		.	Prevotella oris HMT311	2	·	-0.10075	1.71517		-0.00484321	0.0563378	0.77823	1012	Less than 50 with vlue >0	.
Saccharibacteria_(TM7)_[G-1] bacterium HMT352	1	·	0.0336918	1.91551							.	Streptococcus lactarius HMT948	1	·	0.0955935	1.96969							.	Leptotrichia sp. HMT463	2	·	-0.117042	1.68797		-0.0924225	0.0571969	0.182367	266		.	Kingella oralis HMT706	2	·	-0.109344	1.69385		-0.0111868	0.0465777	0.64357	711		.
Selenomonas sp. HMT136	1	·	0.0356324	1.84311							.	Rothia dentocariosa HMT587	1	·	0.0897865	1.94736							.	Lachnospiraceae_[G-3] bacterium HMT100	2	·	-0.136823	1.66438		-0.0946168	0.115238	0.458798	85		.	Prevotella denticola HMT291	2	·	-0.0997803	1.68232		0.0130711	0.0684793	0.984024	882		.
Campylobacter concisus HMT575	1	·	-0.0854841	1.8306							.	Tannerella sp. HMT286	1	·	-0.0361668	1.9309							.	Mobiluncus mulieris HMT830	2	·	-0.13641	1.61828		-0.240953	0.139811	0.106032	61		.	Selenomonas flueggei HMT125	2	·	-0.144856	1.67881		-0.0543866	0.0451683	0.170637	524	Less than 50 with vlue >0	.
Prevotella denticola HMT291	1	·	0.0484618	1.8147							.	Peptostreptococcaceae_[G-1] [Eubacterium]_infirmum HMT105	1	·	0.0802073	1.85359							.	Campylobacter curvus HMT580	2	·	-0.102127	1.60312		-0.0195539	0.0415237	0.792081	545		.	Cardiobacterium valvarum HMT540	2	·	-0.115958	1.66761		-0.00845342	0.0655716	0.765727	250		.
Streptococcus gordonii HMT622	1	·	0.0650908	1.81103							.	Prevotella nanceiensis HMT299	1	·	-0.00238515	1.85179							.	Prevotella multiformis HMT685	2	·	-0.126185	1.60062		-0.133664	0.165885	0.449802	126		.	Abiotrophia defectiva HMT389	2	·	-0.129109	1.64367		-0.0330969	0.0573423	0.453161	463		.
Corynebacterium matruchotii HMT666	1	·	0.0758687	1.7905							.	Veillonella rogosae HMT158	1	·	-0.0569508	1.82532							.	Schaalia odontolytica HMT701	2	·	-0.114175	1.5067		-0.0356997	0.052186	0.622037	600		.	Porphyromonas sp. HMT930	2	·	-0.150718	1.63222		-0.151055	0.119749	0.179718	177		.
Prevotella jejuni HMT313	1	·	0.062234	1.77741							.	Veillonella dispar HMT160	1	·	-0.0271852	1.81694							.	Streptococcus sp. HMT057	2	·	-0.123988	1.48179		-0.127878	0.0732056	0.124353	581		.	Mycoplasma faucium HMT606	2	·	-0.105305	1.56306		-0.0323837	0.0854184	0.612469	245		.
Solobacterium moorei HMT678	1	·	-0.0234451	1.76757							.	Prevotella histicola HMT298	1	·	0.0878015	1.80024							.	Alloprevotella sp. HMT913	2	·	-0.121785	1.47777		-0.118921	0.144584	0.447248	64		.	Prevotella scopos HMT885	2	·	-0.103271	1.52367		-0.0278396	0.0374231	0.334047	1040		.
Megasphaera micronuciformis HMT122	1	·	-0.0328604	1.75119							.	Streptococcus parasanguinis HMT721	1	·	0.0939768	1.79176							.	Fusobacterium sp. HMT370	2	·	-0.119722	1.44945		-0.0650671	0.0505633	0.316572	483		.	Alloscardovia omnicolens HMT198	2	·	-0.147416	1.51185		-0.113955	0.0927235	0.183303	322		.
Ruminococcaceae_[G-2] bacterium HMT085	1	·	-0.0174947	1.74923							.	Catonella morbi HMT165	1	·	-0.0587261	1.75893							.	Prevotella sp. HMT304	2	·	-0.115838	1.44794		-0.274962	0.227804	0.245883	74		.	Mobiluncus mulieris HMT830	2	·	-0.132407	1.39963		-0.0605653	0.0943486	0.451898	118	Not accepted in regression	.
Treponema denticola HMT584	1	·	0.0913101	1.74037							.	Ruminococcaceae_[G-1] bacterium HMT075	1	·	-0.00446255	1.74122							.	Capnocytophaga sp. HMT332	2	·	-0.106719	1.43472		-0.134133	0.113224	0.276106	144		.	Saccharibacteria_(TM7)_[G-1] bacterium HMT347	2	·	-0.106658	1.35389		-0.0677316	0.086633	0.368846	213		.
Streptococcus sanguinis HMT758	1	·	-0.0867853	1.71665							.	Saccharibacteria_(TM7)_[G-1] bacterium HMT957	1	·	-0.0621334	1.73822							.	Catonella morbi HMT165	2	·	-0.112728	1.35943		-0.03603	0.0536258	0.625329	572		.	Fretibacterium sp. HMT362	2	·	-0.109916	1.31346		-0.0631839	0.098272	0.453887	95		.
Streptococcus oralis HMT070	1	·	0.0384999	1.71611							.	Solobacterium moorei HMT678	1	·	-0.0519733	1.72978							.	Veillonella denticariosi HMT887	2	·	-0.106387	1.29369		-0.0398157	0.0351787	0.466146	560		.	Actinomyces massiliensis HMT852	2	·	-0.10671	1.27291		-0.0599941	0.060573	0.255353	132		.
Streptococcus mitis HMT677	1	·	0.0849832	1.69516							.	Capnocytophaga gingivalis HMT337	1	·	0.0230269	1.67801							.	Selenomonas sp. HMT937	2	·	-0.105732	1.27775		-0.0321785	0.1181	0.831294	39	Less than 50 with vlue >0	.	Veillonella parvula HMT161	2	·	-0.124623	1.26507		-0.0361881	0.0300457	0.164208	1072		.
Schaalia sp. HMT180	1	·	-0.0742131	1.67732							.	Riemerella sp. HMT322	1	·	-0.0315259	1.66251							.	Treponema sp. HMT257	2	·	-0.10043	1.26379		-0.0550451	0.180931	0.789665	75		.	Peptidiphaga gingivicola HMT848	2	·	-0.103495	1.20513		-0.119468	0.0924898	0.165097	124		.
Leptotrichia sp. HMT212	1	·	-0.081934	1.67247							.	Veillonella atypica HMT524	1	·	0.0350725	1.64428							.	Alloscardovia omnicolens HMT198	2	·	-0.10585	1.25561		-0.0468315	0.122915	0.746991	199		.	Treponema sp. HMT270	2	·	-0.111763	1.19601		-0.051245	0.136893	0.648674	114		.
Prevotella dentalis HMT583	1	·	0.0977192	1.6643							.	Fusobacterium hwasookii HMT953	1	·	-0.0599189	1.64176							.	Cryptobacterium curtum HMT579	2	·	-0.103383	1.22779		-0.143367	0.156646	0.393135	57		.	Capnocytophaga sp. HMT338	2	·	-0.107658	1.17644		-0.115939	0.10708	0.24376	64		.
Oribacterium asaccharolyticum HMT108	1	·	-0.0490873	1.64436							.	Peptostreptococcaceae_[G-1] [Eubacterium]_sulci HMT467	1	·	-0.00208208	1.64089							.	Selenomonas sp. HMT136	1	·	-0.026741	2.47098							.	Peptococcus sp. HMT167	2	·	-0.104524	1.15697		-0.196957	0.105314	0.0552861	63	Less than 50 with vlue >0	.
Streptococcus intermedius HMT644	1	·	-0.0134881	1.63737							.	Prevotella aurantiaca HMT943	1	·	0.0358308	1.63646							.	Prevotella pallens HMT714	1	·	0.0331028	2.4301							.	Veillonella denticariosi HMT887	2	·	-0.10065	0.980265		-0.036655	0.0253697	0.113072	976		.
Streptococcus oralis HMT398	1	·	0.0935917	1.63583							.	Eikenella corrodens HMT577	1	·	-0.0668558	1.61092							.	Saccharibacteria_(TM7)_[G-1] bacterium HMT352	1	·	0.034069	2.38692							.	Streptococcus intermedius HMT644	1	·	-0.064439	2.29985							.
Fusobacterium sp. HMT204	1	·	0.0886675	1.62802							.	Selenomonas dianae HMT139	1	·	0.0382426	1.57943							.	Prevotella veroralis HMT572	1	·	0.0515532	2.37682							.	Capnocytophaga sp. HMT336	1	·	-0.0816097	2.28974							.
Rothia mucilaginosa HMT681	1	·	0.0934887	1.62369							.	Granulicatella elegans HMT596	1	·	-0.08889	1.5592							.	Prevotella sp. HMT305	1	·	-0.0472787	2.3605							.	Dialister pneumosintes HMT736	1	·	-0.0751841	2.21132							.
Alloprevotella sp. HMT308	1	·	0.0540106	1.61734							.	Prevotella scopos HMT885	1	·	-0.0863987	1.53123							.	Prevotella jejuni HMT313	1	·	0.028651	2.31552							.	Parvimonas micra HMT111	1	·	-0.0475816	2.20293							.
Prevotella oris HMT311	1	·	-0.0518806	1.61715							.	Porphyromonas sp. HMT278	1	·	-0.0792277	1.51392							.	Alloprevotella sp. HMT308	1	·	0.0572091	2.2573							.	Fusobacterium nucleatum HMT202	1	·	-0.094057	2.12746							.
Selenomonas sp. HMT149	1	·	0.030814	1.584							.	Prevotella pallens HMT714	1	·	0.0719579	1.51331							.	Prevotella sp. HMT309	1	·	0.0676773	2.17988							.	Filifactor alocis HMT539	1	·	-0.0537012	2.04635							.
Capnocytophaga granulosa HMT325	1	·	-0.0747592	1.58329							.	Aggregatibacter sp. HMT513	1	·	0.0863609	1.51132							.	Selenomonas sp. HMT478	1	·	-0.0768976	2.14991							.	Bacteroidetes_[G-5] bacterium HMT511	1	·	-0.0909493	2.04384							.
Porphyromonas endodontalis HMT273	1	·	0.0804478	1.58201							.	Haemophilus sputorum HMT944	1	·	0.0573213	1.50747							.	Megasphaera micronuciformis HMT122	1	·	-0.0648704	2.14524							.	Capnocytophaga endodontalis HMT326	1	·	-0.042595	1.85976							.
Granulicatella adiacens HMT534	1	·	0.0835326	1.55345							.	Neisseria subflava HMT476	1	·	-0.0416362	1.48373							.	Butyrivibrio sp. HMT455	1	·	0.0189092	2.13143							.	Fusobacterium hwasookii HMT953	1	·	-0.0809189	1.8352							.
Prevotella sp. HMT317	1	·	0.0174668	1.55184							.	Veillonella parvula HMT161	1	·	-0.0988847	1.47508							.	Saccharibacteria_(TM7)_[G-1] bacterium HMT957	1	·	0.021909	2.12028							.	Tannerella forsythia HMT613	1	·	0.0421632	1.82768							.
Gemella haemolysans HMT626	1	·	0.0720237	1.54718							.	Veillonella sp. HMT917	1	·	0.0928063	1.47469							.	Oribacterium asaccharolyticum HMT108	1	·	-0.0433775	2.09144							.	Selenomonas artemidis HMT124	1	·	-0.0765472	1.75066							.
Prevotella nigrescens HMT693	1	·	0.0156977	1.54436							.	Gemella morbillorum HMT046	1	·	-0.0894623	1.46984							.	Saccharibacteria_(TM7)_[G-3] bacterium HMT351	1	·	0.0958832	2.04575							.	Prevotella dentalis HMT583	1	·	0.0913419	1.74091							.
Streptococcus anginosus HMT543	1	·	-0.0779372	1.52835							.	Selenomonas sp. HMT146	1	·	-0.0986576	1.46078							.	Capnocytophaga leadbetteri HMT329	1	·	-0.0664895	2.03804							.	Aggregatibacter aphrophilus HMT545	1	·	-0.032157	1.73388							.
Capnocytophaga sp. HMT412	1	·	-0.0563812	1.52576							.	Streptococcus gordonii HMT622	1	·	-0.00091478	1.45514							.	Ruminococcaceae_[G-2] bacterium HMT085	1	·	-0.0834737	1.99423							.	Selenomonas dianae HMT139	1	·	-0.0528243	1.72931							.
Treponema socranskii HMT769	1	·	0.0849569	1.51472							.	Neisseria flavescens HMT610	1	·	-0.0278074	1.40315							.	Lachnoanaerobaculum orale HMT082	1	·	-0.0835363	1.95815							.	Treponema denticola HMT584	1	·	-0.00893609	1.7202							.
Peptostreptococcaceae_[G-1] [Eubacterium]_sulci HMT467	1	·	-0.0175313	1.49086							.	Peptostreptococcus stomatis HMT112	1	·	0.0434187	1.39493							.	Solobacterium moorei HMT678	1	·	-0.0108209	1.93664							.	Campylobacter showae HMT763	1	·	-0.0606012	1.71802							.
Treponema lecithinolyticum HMT653	1	·	0.0958356	1.4801							.	Neisseria weaveri HMT092	1	·	0.0266312	1.38944							.	Capnocytophaga granulosa HMT325	1	·	-0.0662953	1.87685							.	Kingella denitrificans HMT582	1	·	-0.0962832	1.71107							.
Aggregatibacter sp. HMT458	1	·	0.0859581	1.4783							.	Alloprevotella sp. HMT308	1	·	0.0734403	1.38389							.	Campylobacter concisus HMT575	1	·	-0.0829581	1.87258							.	Treponema socranskii HMT769	1	·	0.0898752	1.70728							.
Streptococcus sp. HMT064	1	·	-0.0434251	1.4702							.	Stomatobaculum sp. HMT097	1	·	-0.0445749	1.38207							.	Veillonella atypica HMT524	1	·	-0.0245187	1.79763							.	Streptococcus sp. HMT056	1	·	-0.0886141	1.67712							.
Fusobacterium nucleatum HMT202	1	·	0.06598	1.46845							.	Tannerella forsythia HMT613	1	·	0.0963386	1.37934							.	Peptostreptococcaceae_[G-1] [Eubacterium]_infirmum HMT105	1	·	0.0933101	1.77615							.	Veillonella atypica HMT524	1	·	0.0070384	1.67596							.
Prevotella sp. HMT309	1	·	0.0463605	1.46351							.	Saccharibacteria_(TM7)_[G-1] bacterium HMT352	1	·	-0.0151682	1.37168							.	Rothia dentocariosa HMT587	1	·	0.0300622	1.77229							.	Saccharibacteria_(TM7)_[G-1] bacterium HMT952	1	·	-0.0467577	1.65122							.
Leptotrichia sp. HMT417	1	·	-0.0610565	1.45279							.	Campylobacter sp. HMT044	1	·	-0.0608526	1.35925							.	Peptostreptococcaceae_[G-1] [Eubacterium]_sulci HMT467	1	·	-0.0138611	1.73592							.	Leptotrichia sp. HMT225	1	·	-0.0537207	1.64202							.
Streptococcus cristatus HMT578	1	·	0.0660587	1.45104							.	Aggregatibacter sp. HMT512	1	·	0.0899243	1.35465							.	Eikenella corrodens HMT577	1	·	0.0421003	1.72328							.	Fusobacterium nucleatum HMT420	1	·	-0.0785699	1.63751							.
Prevotella maculosa HMT289	1	·	0.0567283	1.44785							.	Bacteroidetes_[G-3] bacterium HMT365	1	·	-0.0959862	1.351							.	Selenomonas sputigena HMT151	1	·	0.00937704	1.68043							.	Fretibacterium fastidiosum HMT363	1	·	0.0433073	1.61455							.
Leptotrichia sp. HMT225	1	·	0.0657563	1.44628							.	Prevotella marshii HMT665	1	·	-0.0927627	1.34956							.	Prevotella histicola HMT298	1	·	-0.0774827	1.62005							.	Riemerella sp. HMT322	1	·	-0.0291147	1.60854							.
Capnocytophaga sputigena HMT775	1	·	0.0425199	1.44095							.	Treponema medium HMT667	1	·	-0.0239841	1.34155							.	Streptococcus australis HMT073	1	·	0.0474969	1.60696							.	Campylobacter gracilis HMT623	1	·	-0.0359245	1.59566							.
Selenomonas sp. HMT478	1	·	0.0312053	1.44086							.	Saccharibacteria_(TM7)_[G-3] bacterium HMT351	1	·	-0.0498065	1.34044							.	Gemella haemolysans HMT626	1	·	0.0963867	1.58529							.	Prevotella sp. HMT317	1	·	-0.0314713	1.5953							.
Saccharibacteria_(TM7)_[G-1] bacterium HMT957	1	·	0.000500717	1.43865							.	Saccharibacteria_(TM7)_[G-1] bacterium HMT952	1	·	-0.0908886	1.33708							.	Leptotrichia sp. HMT212	1	·	-0.0967314	1.58076							.	Granulicatella elegans HMT596	1	·	-0.082391	1.5952							.
Capnocytophaga endodontalis HMT326	1	·	-0.0601703	1.4217							.	Rothia mucilaginosa HMT681	1	·	0.087441	1.33352							.	Capnocytophaga sputigena HMT775	1	·	0.0190635	1.55454							.	Actinomyces sp. HMT169	1	·	-0.0988003	1.5948							.
Prevotella saccharolytica HMT781	1	·	-0.0460663	1.4215							.	Capnocytophaga granulosa HMT325	1	·	-0.0920822	1.32435							.	Streptococcus sanguinis HMT758	1	·	-0.0582491	1.54379							.	Prevotella maculosa HMT289	1	·	0.0970834	1.58454							.
Neisseria macacae HMT099	1	·	-0.0972804	1.40809							.	Centipeda periodontii HMT726	1	·	-0.0704156	1.32236							.	Mitsuokella sp. HMT521	1	·	-0.0866211	1.51344							.	Streptococcus pneumoniae HMT734	1	·	-0.0492853	1.56171							.
Gemella morbillorum HMT046	1	·	0.0574205	1.40745							.	Leptotrichia sp. HMT417	1	·	-0.0928059	1.30774							.	Granulicatella adiacens HMT534	1	·	0.0393109	1.49727							.	Streptococcus parasanguinis HMT411	1	·	0.0923268	1.54815							.
Treponema amylovorum HMT541	1	·	0.0946649	1.39302							.	Actinomyces oris HMT893	1	·	-0.0982389	1.28915							.	Streptococcus sp. HMT064	1	·	0.0486754	1.48873							.	Lancefieldella rimae HMT750	1	·	-0.0730103	1.54569							.
Lachnoanaerobaculum orale HMT082	1	·	-0.0550409	1.39264							.	Aggregatibacter segnis HMT762	1	·	0.0793614	1.28722							.	Capnocytophaga gingivalis HMT337	1	·	0.000263533	1.42325							.	Leptotrichia sp. HMT498	1	·	-0.0855209	1.50126							.
Eikenella corrodens HMT577	1	·	0.0467252	1.3922							.	Selenomonas sp. HMT892	1	·	-0.0871115	1.28582							.	Neisseria subflava HMT476	1	·	0.088275	1.42202							.	Saccharibacteria_(TM7)_[G-5] bacterium HMT356	1	·	-0.0705415	1.49835							.
Porphyromonas gingivalis HMT619	1	·	0.0924821	1.38352							.	Rothia aeria HMT188	1	·	0.0925703	1.28346							.	Streptococcus gordonii HMT622	1	·	0.0982733	1.41797							.	Fusobacterium nucleatum HMT200	1	·	-0.0313412	1.48373							.
Leptotrichia sp. HMT392	1	·	-0.00314233	1.3826							.	Fusobacterium nucleatum HMT202	1	·	-0.0548629	1.27529							.	Bifidobacterium longum HMT862	1	·	0.0634743	1.38724							.	Porphyromonas sp. HMT278	1	·	-0.055518	1.48107							.
Saccharibacteria_(TM7)_[G-1] bacterium HMT349	1	·	0.0541571	1.3693							.	Prevotella oris HMT311	1	·	-0.0716468	1.26818							.	Schaalia meyeri HMT671	1	·	0.0792302	1.35418							.	Prevotella baroniae HMT553	1	·	-0.00763653	1.47683							.
Prevotella sp. HMT306	1	·	-0.0267007	1.36686							.	Capnocytophaga leadbetteri HMT329	1	·	-0.0560612	1.26718							.	Veillonella parvula HMT161	1	·	0.0310766	1.34157							.	Prevotella intermedia HMT643	1	·	-0.0398767	1.46746							.
Veillonella atypica HMT524	1	·	-0.0347865	1.35268							.	Streptococcus oralis HMT071	1	·	0.0583508	1.26023							.	Leptotrichia sp. HMT218	1	·	0.00503245	1.34112							.	Cardiobacterium hominis HMT633	1	·	0.0097451	1.45713							.
Capnocytophaga sp. HMT336	1	·	0.0727583	1.35064							.	Actinomyces dentalis HMT888	1	·	-0.0962846	1.25158							.	Mogibacterium diversum HMT593	1	·	-0.0610589	1.33955							.	Saccharibacteria_(TM7)_[G-1] bacterium HMT349	1	·	0.0492482	1.44447							.
Prevotella baroniae HMT553	1	·	0.0259533	1.33683							.	Fusobacterium nucleatum HMT698	1	·	0.081641	1.2393							.	Alloprevotella rava HMT302	1	·	-0.0283427	1.32779							.	Streptococcus oralis HMT070	1	·	-0.0441274	1.44441							.
Fusobacterium nucleatum HMT420	1	·	0.048615	1.33358							.	Streptococcus peroris HMT728	1	·	-0.00451853	1.23633							.	Riemerella sp. HMT322	1	·	0.0207921	1.32749							.	Alloprevotella tannerae HMT466	1	·	-0.0439262	1.44003							.
Capnocytophaga gingivalis HMT337	1	·	0.0725207	1.33177							.	Fusobacterium sp. HMT203	1	·	0.0773723	1.23615							.	Streptococcus sp. HMT061	1	·	0.0730573	1.30465							.	Selenomonas sp. HMT146	1	·	-0.0871008	1.43558							.
Actinomyces sp. HMT175	1	·	0.0665582	1.33167							.	Alloprevotella rava HMT302	1	·	-0.0260272	1.23564							.	Neisseria elongata HMT598	1	·	0.00593528	1.29573							.	Treponema medium HMT667	1	·	-0.0918078	1.43319							.
Bifidobacterium longum HMT862	1	·	0.0992929	1.32788							.	Selenomonas sp. HMT920	1	·	-0.0788059	1.22809							.	Dialister invisus HMT118	1	·	0.0564565	1.29442							.	Alloprevotella sp. HMT473	1	·	-0.0718269	1.43227							.
Butyrivibrio sp. HMT455	1	·	0.0567496	1.32698							.	Streptococcus sanguinis HMT758	1	·	-0.0147266	1.22738							.	Saccharibacteria_(TM7)_[G-1] bacterium HMT346	1	·	0.0958427	1.25219							.	Porphyromonas endodontalis HMT273	1	·	0.00369792	1.41884							.
Prevotella shahii HMT795	1	·	-0.0863485	1.32668							.	Kingella denitrificans HMT582	1	·	-0.0938757	1.22552							.	Prevotella sp. HMT317	1	·	0.0661851	1.24977							.	Veillonella sp. HMT917	1	·	0.0862119	1.40192							.
Prevotella veroralis HMT572	1	·	0.0360759	1.31306							.	Neisseria sp. HMT499	1	·	0.090897	1.22304							.	Enterococcus italicus HMT803	1	·	-0.0982243	1.24218							.	Treponema sp. HMT231	1	·	0.0611037	1.39219							.
Kingella oralis HMT706	1	·	0.00907755	1.30708							.	Prevotella pleuritidis HMT303	1	·	0.0840481	1.21371							.	Porphyromonas sp. HMT930	1	·	-0.0973344	1.23984							.	Megasphaera micronuciformis HMT122	1	·	-0.000710227	1.39093							.
Streptococcus australis HMT073	1	·	0.0413629	1.3063							.	Selenomonas sp. HMT479	1	·	0.0221557	1.19371							.	Mitsuokella sp. HMT131	1	·	0.0980188	1.23757							.	Neisseria elongata HMT598	1	·	-0.08372	1.38923							.
Saccharibacteria_(TM7)_[G-1] bacterium HMT952	1	·	-0.0952925	1.30291							.	Tannerella sp. HMT808	1	·	-0.0914668	1.18701							.	Absconditabacteria_(SR1)_[G-1] bacterium HMT875	1	·	-0.0982892	1.18697							.	Prevotella jejuni HMT313	1	·	0.03999	1.3878							.
Prevotella micans HMT378	1	·	-0.0988456	1.29906							.	Alloscardovia omnicolens HMT198	1	·	-0.0900529	1.18673							.	Actinomyces naeslundii HMT176	1	·	-0.0828878	1.18266							.	Selenomonas sp. HMT134	1	·	0.0350654	1.37848							.
Saccharibacteria_(TM7)_[G-3] bacterium HMT351	1	·	0.073859	1.29162							.	Peptostreptococcaceae_[G-7] [Eubacterium]_yurii HMT377	1	·	-0.0757877	1.18086							.	Aggregatibacter sp. HMT898	1	·	0.0969121	1.17046							.	Prevotella veroralis HMT572	1	·	0.0594636	1.37301							.
Selenomonas sp. HMT134	1	·	0.096484	1.28519							.	Prevotella denticola HMT291	1	·	-0.0646784	1.17407							.	Haemophilus parainfluenzae HMT718	1	·	0.0748508	1.14611							.	Capnocytophaga gingivalis HMT337	1	·	0.00476161	1.37114							.
Fusobacterium nucleatum HMT200	1	·	0.0264405	1.27348							.	Actinomyces johnsonii HMT849	1	·	-0.0902925	1.17251							.	Saccharibacteria_(TM7)_[G-6] bacterium HMT870	1	·	0.0803767	1.14411							.	Enterococcus italicus HMT803	1	·	-0.0428943	1.36976							.
Capnocytophaga leadbetteri HMT329	1	·	0.0215949	1.27146							.	Capnocytophaga sp. HMT901	1	·	-0.0850582	1.16794							.	Streptococcus oralis HMT058	1	·	0.0478697	1.13198							.	Lancefieldella parvula HMT723	1	·	7.71981e-05	1.36566							.
Streptococcus peroris HMT728	1	·	-0.0291533	1.26248							.	Haemophilus haemolyticus HMT851	1	·	0.0791488	1.15325							.	Campylobacter showae HMT763	1	·	-0.077834	1.13198							.	Prevotella saccharolytica HMT781	1	·	-0.0155225	1.33764							.
Peptostreptococcus stomatis HMT112	1	·	-0.0992752	1.26092							.	Haemophilus pittmaniae HMT946	1	·	-0.0295081	1.14739							.	Pseudoleptotrichia sp. HMT221	1	·	0.0373958	1.11173							.	Bacteroidales_[G-2] bacterium HMT274	1	·	0.00216667	1.33512							.
Veillonella sp. HMT780	1	·	0.0940706	1.24919							.	Alloprevotella sp. HMT473	1	·	0.00314691	1.14715							.	Filifactor alocis HMT539	1	·	-0.0719252	1.11158							.	Streptococcus constellatus HMT576	1	·	0.0205522	1.32586							.
Actinomyces oris HMT893	1	·	-0.0171395	1.24603							.	Corynebacterium durum HMT595	1	·	-0.0848564	1.13952							.	Gemella morbillorum HMT046	1	·	0.0194933	1.10573							.	Streptococcus oralis HMT058	1	·	-0.0228306	1.32285							.
Veillonella parvula HMT161	1	·	-0.0397969	1.2382							.	Treponema maltophilum HMT664	1	·	-0.0215161	1.13227							.	Actinomyces sp. HMT170	1	·	-0.0793546	1.10247							.	Leptotrichia buccalis HMT563	1	·	0.0877698	1.32268							.
Campylobacter curvus HMT580	1	·	-0.0741595	1.23767							.	Selenomonas sp. HMT478	1	·	0.07306	1.12263							.	Neisseria macacae HMT099	1	·	-0.04426	1.09752							.	Prevotella nigrescens HMT693	1	·	-0.0466539	1.31542							.
Aggregatibacter sp. HMT949	1	·	0.0917535	1.23267							.	Haemophilus parainfluenzae HMT718	1	·	-0.0195951	1.1163							.	Streptococcus sp. HMT423	1	·	0.047731	1.09168							.	Saccharibacteria_(TM7)_[G-1] bacterium HMT348	1	·	0.0450431	1.31006							.
Haemophilus sputorum HMT944	1	·	0.0947456	1.2301							.	Streptococcus infantis HMT638	1	·	-0.0439307	1.11523							.	Actinomyces dentalis HMT888	1	·	-0.090918	1.09156							.	Corynebacterium matruchotii HMT666	1	·	-0.0478619	1.27599							.
Schaalia odontolytica HMT701	1	·	-0.0709498	1.21793							.	Streptococcus sinensis HMT767	1	·	0.00170088	1.1111							.	Streptococcus parasanguinis HMT411	1	·	0.0870469	1.08733							.	Capnocytophaga sputigena HMT775	1	·	-0.0153734	1.2754							.
Haemophilus parahaemolyticus HMT945	1	·	-0.0937518	1.21578							.	Streptococcus sp. HMT066	1	·	0.0753475	1.10384							.	Selenomonas sp. HMT892	1	·	-0.0848006	1.07522							.	Prevotella salivae HMT307	1	·	-0.0281685	1.25953							.
Streptococcus sp. HMT423	1	·	0.0226996	1.20925							.	Lachnospiraceae_[G-2] bacterium HMT096	1	·	0.084516	1.0987							.	Aggregatibacter actinomycetemcomitans HMT531	1	·	-0.0895653	1.07484							.	Prevotella histicola HMT298	1	·	-0.0168711	1.25191							.
Catonella morbi HMT165	1	·	-0.0815458	1.20368							.	Clostridiales_[F-1][G-1] bacterium HMT093	1	·	-0.0279435	1.0952							.	Neisseria mucosa HMT682	1	·	0.0489869	1.07076							.	Neisseria subflava HMT476	1	·	-0.0374964	1.24303							.
Mitsuokella sp. HMT131	1	·	0.0950797	1.20314							.	Treponema sp. HMT238	1	·	0.0838173	1.08456							.	Streptococcus infantis HMT638	1	·	0.0395494	1.07017							.	Peptostreptococcaceae_[G-9] [Eubacterium]_brachy HMT557	1	·	0.00264163	1.23728							.
Streptococcus cristatus HMT886	1	·	0.0362587	1.19504							.	Campylobacter curvus HMT580	1	·	-0.0669567	1.07565							.	Prevotella sp. HMT300	1	·	0.0886864	1.06588							.	Selenomonas sp. HMT920	1	·	-0.0982539	1.22035							.
Parvimonas micra HMT111	1	·	0.0819577	1.18816							.	Neisseria sicca HMT764	1	·	-0.0667357	1.07134							.	Actinomyces oris HMT893	1	·	0.0896157	1.06322							.	Prevotella pleuritidis HMT303	1	·	-0.0157314	1.21974							.
Prevotella multisaccharivorax HMT794	1	·	0.0938395	1.1844							.	Porphyromonas gingivalis HMT619	1	·	0.0816636	1.06166							.	Prevotella oulorum HMT288	1	·	0.0599127	1.05964							.	Treponema lecithinolyticum HMT653	1	·	0.0993796	1.2155							.
Selenomonas infelix HMT639	1	·	0.0835503	1.18243							.	Streptococcus agalactiae HMT537	1	·	-0.0794576	1.05739							.	Bacteroidetes_[G-5] bacterium HMT511	1	·	-0.0883773	1.05647							.	Prevotella sp. HMT300	1	·	0.0529241	1.21395							.
Streptococcus sp. HMT056	1	·	0.0261413	1.17197							.	Capnocytophaga sp. HMT336	1	·	-0.0547912	1.05318							.	Neisseria oralis HMT014	1	·	0.083572	1.05436							.	Veillonella dispar HMT160	1	·	-0.0431045	1.20466							.
Fusobacterium naviforme HMT689	1	·	0.0556149	1.1563							.	Neisseria meningitidis HMT669	1	·	0.0781107	1.05015							.	Schaalia lingnae HMT181	1	·	0.0521962	1.04786							.	Dialister invisus HMT118	1	·	0.0869216	1.17746							.
Alloprevotella rava HMT302	1	·	-0.00394292	1.14053							.	Kingella kingae HMT646	1	·	-0.0722096	1.04694							.	Stomatobaculum longum HMT419	1	·	-0.0297529	1.04239							.	Leptotrichia hofstadii HMT224	1	·	-0.0161884	1.17671							.
Prevotella sp. HMT300	1	·	-0.0100968	1.13601							.	Leptotrichia sp. HMT218	1	·	0.0750385	1.04211							.	Streptococcus sp. HMT074	1	·	0.0802483	1.03668							.	Peptostreptococcaceae_[G-5] [Eubacterium]_saphenum HMT759	1	·	-0.0911691	1.17222							.
Selenomonas sp. HMT442	1	·	0.0877249	1.12828							.	Streptococcus pneumoniae HMT734	1	·	-0.076929	1.04081							.	Porphyromonas pasteri HMT279	1	·	0.0264013	1.02647							.	Streptococcus cristatus HMT886	1	·	0.032987	1.16461							.
Dialister micraerophilus HMT843	1	·	-0.0883606	1.12196							.	Fretibacterium fastidiosum HMT363	1	·	0.00259414	1.03337							.	Kingella oralis HMT706	1	·	-0.000357928	1.02289							.	Neisseria weaveri HMT092	1	·	0.0215953	1.15726							.
Treponema sp. HMT238	1	·	0.0892434	1.1206							.	Capnocytophaga sp. HMT332	1	·	-0.0693966	1.02034							.	Neisseria weaveri HMT092	1	·	0.0643421	1.01769							.	Tannerella sp. HMT808	1	·	-0.0957405	1.15277							.
Selenomonas sp. HMT137	1	·	0.0858993	1.1181							.	Streptococcus oralis HMT058	1	·	-0.0513755	1.01866							.	Fusobacterium nucleatum HMT202	1	·	0.0354984	1.01564							.	Lautropia mirabilis HMT022	1	·	-0.0691682	1.12399							.
Streptococcus oralis HMT707	1	·	0.00335609	1.11527							.	Leptotrichia sp. HMT217	1	·	-0.0775229	1.00967							.	Selenomonas sp. HMT134	1	·	-0.070687	1.01206							.	Rothia aeria HMT188	1	·	0.070442	1.11056							.
Leptotrichia hongkongensis HMT213	1	·	-0.0209205	1.11301							.	Prevotella nigrescens HMT693	1	·	0.0348907	1.00912							.	Treponema sp. HMT270	1	·	-0.0835682	1.01082							.	Porphyromonas sp. HMT275	1	·	-0.0794021	1.1104							.
Selenomonas sp. HMT146	1	·	-0.0840204	1.10264							.	Absconditabacteria_(SR1)_[G-1] bacterium HMT875	1	·	0.0176512	1.00714							.	Leptotrichia hongkongensis HMT213	1	·	0.0574524	1.0054							.	Absconditabacteria_(SR1)_[G-1] bacterium HMT875	1	·	-0.0922687	1.1003							.
Saccharibacteria_(TM7)_[G-1] bacterium HMT348	1	·	0.0305426	1.10108							.	Parvimonas micra HMT111	1	·	0.0522917	1.00183							.	Prevotella oris HMT311	1	·	0.012143	1.0029							.	Leptotrichia wadei HMT222	1	·	-0.0369335	1.0984							.
Fusobacterium periodonticum HMT201	1	·	0.0364742	1.10104							.	Prevotella enoeca HMT600	1	·	-0.0642445	1.00174							.	Actinomyces gerencseriae HMT618	1	·	-0.077849	0.998562							.	Streptococcus anginosus HMT543	1	·	0.0264588	1.0959							.
Cryptobacterium curtum HMT579	1	·	-0.0864511	1.09451							.	Actinomyces sp. HMT175	1	·	0.0766193	1.00075							.	Catonella sp. HMT164	1	·	-0.0834338	0.998231							.	Butyrivibrio sp. HMT080	1	·	-0.092034	1.08535							.
Alloprevotella sp. HMT913	1	·	-0.0860579	1.08064							.	Parvimonas sp. HMT393	1	·	-0.056341	1.00003							.	Prevotella nigrescens HMT693	1	·	0.0339299	0.980389							.	Streptococcus oralis HMT071	1	·	0.00753478	1.07412							.
Mogibacterium neglectum HMT691	1	·	-0.0854844	1.07426							.	Leptotrichia hongkongensis HMT213	1	·	0.0526683	0.989667							.	Peptococcus sp. HMT168	1	·	0.0785844	0.979889							.	Prevotella sp. HMT305	1	·	0.0396869	1.0644							.
Actinomyces sp. HMT169	1	·	-0.00817944	1.06909							.	Haemophilus parahaemolyticus HMT945	1	·	-0.0724407	0.987367							.	Campylobacter sp. HMT044	1	·	-0.0814179	0.972399							.	Clostridiales_[F-1][G-1] bacterium HMT093	1	·	0.00692433	1.05591							.
Peptococcus sp. HMT168	1	·	0.0847756	1.06743							.	Abiotrophia defectiva HMT389	1	·	-0.0755541	0.986203							.	Weeksellaceae_[G-1] sp. HMT900	1	·	0.059357	0.970539							.	Selenomonas sp. HMT937	1	·	-0.0939342	1.0539							.
Prevotella histicola HMT298	1	·	0.0215876	1.06707							.	Capnocytophaga sp. HMT338	1	·	-0.0748988	0.980983							.	Selenomonas sp. HMT146	1	·	-0.0782735	0.962371							.	Prevotella multiformis HMT685	1	·	-0.0938212	1.05387							.
Filifactor alocis HMT539	1	·	0.0492184	1.06541							.	Treponema sp. HMT234	1	·	-0.0748715	0.980276							.	Actinomyces sp. HMT171	1	·	-0.0751968	0.959659							.	Porphyromonas pasteri HMT279	1	·	0.00451589	1.05281							.
Actinomyces sp. HMT171	1	·	-0.0498544	1.06116							.	Saccharibacteria_(TM7)_[G-1] bacterium HMT869	1	·	-0.0731338	0.977102							.	Treponema sp. HMT237	1	·	0.0602094	0.954505							.	Streptococcus cristatus HMT578	1	·	-0.0325814	1.05145							.
Porphyromonas sp. HMT930	1	·	-0.0837343	1.05325							.	Ottowia sp. HMT894	1	·	-0.0748013	0.971949							.	Veillonella sp. HMT917	1	·	-0.0535998	0.954486							.	Aggregatibacter segnis HMT762	1	·	-0.0375068	1.04929							.
Riemerella sp. HMT322	1	·	0.0212518	1.04983							.	Capnocytophaga sp. HMT335	1	·	-0.0747818	0.970458							.	Prevotella fusca HMT782	1	·	-0.0182339	0.952743							.	Streptococcus oralis HMT707	1	·	-4.26005e-05	1.04605							.
Prevotella multiformis HMT685	1	·	-0.0820726	1.04375							.	Treponema sp. HMT262	1	·	0.0743164	0.964921							.	Aggregatibacter paraphrophilus HMT720	1	·	0.0744387	0.945381							.	Porphyromonas sp. HMT284	1	·	0.0797454	1.04384							.
Streptococcus salivarius HMT755	1	·	-0.0692894	1.0294							.	Capnocytophaga sputigena HMT775	1	·	-0.0321179	0.960212							.	Aggregatibacter aphrophilus HMT545	1	·	-0.0548362	0.944549							.	Alloprevotella sp. HMT913	1	·	-0.0879428	1.04018							.
Streptococcus oralis HMT058	1	·	0.00472633	1.0256							.	Veillonella sp. HMT780	1	·	0.0678432	0.953993							.	Prevotella sp. HMT301	1	·	0.0778764	0.929674							.	Gemella haemolysans HMT626	1	·	-0.0110481	1.0333							.
Fusobacterium hwasookii HMT953	1	·	0.055481	1.02251							.	Streptococcus mitis HMT677	1	·	0.067273	0.953062							.	Capnocytophaga sp. HMT901	1	·	0.0775423	0.929162							.	Sneathia vaginalis HMT844	1	·	-0.0989376	1.02828							.
Campylobacter gracilis HMT623	1	·	0.00986725	1.02197							.	Melioribacter roseus HMT983	1	·	0.0729097	0.943021							.	Treponema sp. HMT253	1	·	-0.0775717	0.927916							.	Lactococcus lactis HMT804	1	·	-0.0964976	1.0282							.
Fusobacterium sp. HMT248	1	·	0.0757541	1.01996							.	Treponema sp. HMT951	1	·	-0.0696967	0.941848							.	Streptococcus mutans HMT686	1	·	0.0777414	0.92649							.	Lachnospiraceae_[G-3] bacterium HMT100	1	·	-0.0879069	1.02162							.
Neisseria meningitidis HMT669	1	·	0.0807384	1.01439							.	Selenomonas sp. HMT481	1	·	0.0227029	0.941518							.	Treponema medium HMT667	1	·	-0.0747709	0.90951							.	Streptococcus gordonii HMT622	1	·	-0.0550749	1.01571							.
Lautropia mirabilis HMT022	1	·	0.0516973	1.01012							.	Treponema vincentii HMT029	1	·	0.0249766	0.936369							.	Streptococcus cristatus HMT578	1	·	0.0106248	0.908631							.	Actinomyces sp. HMT448	1	·	0.0321981	1.00376							.
Fretibacterium fastidiosum HMT363	1	·	0.0741541	1.00781							.	Capnocytophaga sp. HMT863	1	·	0.0703536	0.93498							.	Leptotrichia hofstadii HMT224	1	·	0.0722301	0.903369							.	Prevotella fusca HMT782	1	·	0.0553472	0.998323							.
Haemophilus sp. HMT036	1	·	0.0667589	1.00677							.	Mogibacterium neglectum HMT691	1	·	-0.0709971	0.931729							.	Neisseria sp. HMT018	1	·	0.0744711	0.902918							.	Lachnoanaerobaculum umeaense HMT107	1	·	0.0725361	0.997516							.
Actinomyces graevenitzii HMT866	1	·	-0.0653204	1.0019							.	Selenomonas sp. HMT134	1	·	0.0464123	0.928918							.	Streptococcus peroris HMT728	1	·	0.0474858	0.902148							.	Lachnoanaerobaculum saburreum HMT494	1	·	-0.0145015	0.994843							.
Abiotrophia defectiva HMT389	1	·	-0.00687835	0.996066							.	Olsenella sp. HMT807	1	·	0.0695364	0.925221							.	Prevotella marshii HMT665	1	·	0.0743471	0.889807							.	Prevotella koreensis HMT526	1	·	-0.0196986	0.991566							.
Peptococcus sp. HMT167	1	·	0.0758292	0.995949							.	Treponema putidum HMT743	1	·	-0.0587735	0.923225							.	Porphyromonas endodontalis HMT273	1	·	-0.00593845	0.886774							.	Prevotella sp. HMT306	1	·	-0.0234654	0.990703							.
Veillonellaceae_[G-1] bacterium HMT155	1	·	0.0734579	0.985982							.	Selenomonas flueggei HMT125	1	·	-0.0563281	0.920382							.	Saccharibacteria_(TM7)_[G-2] bacterium HMT350	1	·	0.0697842	0.877849							.	Neisseria sicca HMT764	1	·	-0.062525	0.983822							.
Oribacterium sinus HMT457	1	·	-0.0733803	0.979155							.	Prevotella veroralis HMT572	1	·	0.0311424	0.920107							.	Bifidobacterium breve HMT889	1	·	-0.058962	0.876493							.	Kingella sp. HMT932	1	·	-0.0731986	0.977152							.
Neisseria elongata HMT598	1	·	-0.00167456	0.977918							.	Neisseria elongata HMT598	1	·	-0.0679675	0.919352							.	Veillonella dispar HMT160	1	·	-0.0441181	0.875026							.	Neisseria sp. HMT018	1	·	0.0645221	0.966059							.
Kingella denitrificans HMT582	1	·	-0.0360284	0.975985							.	Aggregatibacter actinomycetemcomitans HMT531	1	·	0.0692329	0.911196							.	Peptostreptococcaceae_[G-7] bacterium HMT081	1	·	-0.072903	0.869415							.	Streptococcus sanguinis HMT758	1	·	-0.0646752	0.96373							.
Pseudoleptotrichia sp. HMT219	1	·	0.051582	0.972874							.	Shuttleworthia satelles HMT095	1	·	0.0686662	0.907426							.	Corynebacterium durum HMT595	1	·	-0.0308641	0.864825							.	Selenomonas sp. HMT136	1	·	0.0142152	0.952574							.
Selenomonas sp. HMT937	1	·	-0.0768418	0.96809							.	Mycoplasma orale HMT704	1	·	-0.0687297	0.906925							.	Neisseria sp. HMT020	1	·	0.0720745	0.861353							.	Neisseria flavescens HMT610	1	·	-0.00232386	0.951706							.
Neisseria perflava HMT101	1	·	-0.0736857	0.965884							.	Prevotella sp. HMT314	1	·	0.0659124	0.904591							.	Treponema sp. HMT246	1	·	0.0719048	0.85903							.	Peptostreptococcus stomatis HMT112	1	·	0.0854801	0.949797							.
Olsenella sp. HMT807	1	·	0.073279	0.961162							.	Veillonellaceae_[G-1] bacterium HMT155	1	·	0.0630397	0.904222							.	Prevotella sp. HMT472	1	·	-0.0636244	0.858311							.	Streptococcus sp. HMT061	1	·	0.0971053	0.943713							.
Prevotella loescheii HMT658	1	·	-0.0517614	0.956209							.	Peptostreptococcaceae_[G-7] bacterium HMT081	1	·	-0.0579639	0.892186							.	Veillonellaceae_[G-1] bacterium HMT155	1	·	0.0686103	0.855761							.	Prevotella aurantiaca HMT943	1	·	0.0292902	0.935025							.
Corynebacterium durum HMT595	1	·	-0.00485035	0.951739							.	Treponema denticola HMT584	1	·	-0.000166549	0.88708							.	Gracilibacteria_(GN02)_[G-2] bacterium HMT873	1	·	0.0708322	0.849899							.	Arachnia propionica HMT739	1	·	-0.0784086	0.931291							.
Neisseria mucosa HMT682	1	·	-0.0343881	0.941208							.	Prevotella koreensis HMT526	1	·	0.0594303	0.886391							.	Treponema vincentii HMT029	1	·	-0.0681442	0.842822							.	Treponema sp. HMT247	1	·	-0.0925155	0.924953							.
Leptotrichia sp. HMT463	1	·	-0.0671333	0.936078							.	Bacteroidetes_[G-5] bacterium HMT511	1	·	-0.020004	0.882925							.	Prevotella sp. HMT396	1	·	-0.0351036	0.842142							.	Treponema vincentii HMT029	1	·	-0.0525078	0.914697							.
Actinomyces gerencseriae HMT618	1	·	-0.0715545	0.935572							.	Treponema lecithinolyticum HMT653	1	·	0.0609859	0.877221							.	Desulfobulbus sp. HMT041	1	·	0.0652447	0.82795							.	Streptococcus sp. HMT423	1	·	0.0273392	0.913392							.
Leptotrichia sp. HMT498	1	·	-0.0571955	0.929086							.	Prevotella sp. HMT317	1	·	-0.067783	0.876512							.	Capnocytophaga sp. HMT338	1	·	-0.0642898	0.825166							.	Haemophilus sputorum HMT944	1	·	0.0675628	0.909073							.
Alloprevotella sp. HMT473	1	·	0.0474221	0.920437							.	Streptococcus sp. HMT064	1	·	0.00795343	0.87218							.	Limosilactobacillus vaginalis HMT051	1	·	-0.0681089	0.813423							.	Capnocytophaga sp. HMT332	1	·	-0.0466269	0.907203							.
Aggregatibacter sp. HMT898	1	·	0.0195052	0.920084							.	Lachnospiraceae_[G-8] bacterium HMT500	1	·	0.0601146	0.871135							.	Leptotrichia sp. HMT498	1	·	-0.0679715	0.807787							.	Actinomyces gerencseriae HMT618	1	·	-0.0759775	0.905994							.
Neisseria subflava HMT476	1	·	0.0479721	0.917325							.	Granulicatella adiacens HMT534	1	·	0.0580788	0.866239							.	Capnocytophaga sp. HMT335	1	·	-0.0675917	0.807761							.	Selenomonas sp. HMT892	1	·	-0.0249218	0.899872							.
Peptostreptococcaceae_[G-7] bacterium HMT922	1	·	-0.072909	0.916369							.	Streptococcus cristatus HMT886	1	·	-0.0606442	0.864119							.	Streptococcus sp. HMT066	1	·	-0.0200252	0.796109							.	Streptococcus salivarius HMT755	1	·	0.0522897	0.889915							.
Neisseria flava HMT609	1	·	0.0475017	0.914045							.	Corynebacterium matruchotii HMT666	1	·	-0.0284906	0.862374							.	Prevotella sp. HMT314	1	·	0.0166904	0.795611							.	Prevotella sp. HMT472	1	·	-0.0240915	0.888989							.
Streptococcus sp. HMT061	1	·	0.042839	0.908751							.	Peptidiphaga sp. HMT183	1	·	-0.0633552	0.862092							.	Aggregatibacter sp. HMT458	1	·	0.0266633	0.793941							.	Schaalia cardiffensis HMT850	1	·	-0.0519141	0.886756							.
Prevotella oulorum HMT288	1	·	0.0682736	0.895788							.	Selenomonas sp. HMT442	1	·	0.0663776	0.860622							.	Treponema lecithinolyticum HMT653	1	·	0.0513338	0.792503							.	Schaalia sp. HMT180	1	·	-0.0964319	0.883667							.
Leptotrichia wadei HMT222	1	·	0.00885491	0.893674							.	Ruminococcaceae_[G-2] bacterium HMT085	1	·	-0.00320091	0.852792							.	Streptococcus intermedius HMT644	1	·	0.00140367	0.792427							.	Actinomyces viscosus HMT688	1	·	-0.0826635	0.874938							.
Stomatobaculum longum HMT419	1	·	0.0634074	0.89022							.	Treponema sp. HMT253	1	·	-0.0656078	0.850816							.	Oribacterium sinus HMT457	1	·	-0.0655156	0.791407							.	Streptococcus thermophilus HMT152	1	·	-0.0748272	0.870059							.
Lancefieldella rimae HMT750	1	·	-0.000453168	0.886336							.	Treponema socranskii HMT769	1	·	0.0299716	0.849499							.	Saccharibacteria_(TM7)_[G-1] bacterium HMT347	1	·	-0.0564013	0.785485							.	Prevotella sp. HMT315	1	·	-0.0323743	0.868104							.
Dialister pneumosintes HMT736	1	·	0.0127186	0.88121							.	Alloprevotella sp. HMT913	1	·	-0.0600576	0.845292							.	Streptococcus anginosus HMT543	1	·	-0.0503981	0.775134							.	Neisseria flava HMT609	1	·	0.0897085	0.865788							.
Streptococcus lactarius HMT948	1	·	0.0239686	0.87997							.	Kingella sp. HMT012	1	·	-0.0608343	0.844997							.	Mogibacterium neglectum HMT691	1	·	-0.0627309	0.756853							.	Streptococcus agalactiae HMT537	1	·	-0.0796756	0.85991							.
Veillonella denticariosi HMT887	1	·	-0.0687923	0.8782							.	Fusobacterium sp. HMT204	1	·	0.000141353	0.8409							.	Saccharibacteria_(TM7)_[G-1] bacterium HMT348	1	·	0.0636505	0.756111							.	Selenomonas sp. HMT479	1	·	-1.1813e-05	0.856753							.
Erysipelotrichaceae_[G-1] bacterium HMT905	1	·	0.0688061	0.866706							.	Schaalia cardiffensis HMT850	1	·	-0.0172339	0.838555							.	Haemophilus pittmaniae HMT946	1	·	-0.0612056	0.750214							.	Ruminococcaceae_[G-1] bacterium HMT075	1	·	0.0930748	0.851169							.
Mitsuokella sp. HMT521	1	·	-0.02695	0.864143							.	Saccharibacteria_(TM7)_[G-1] bacterium HMT349	1	·	-0.0297512	0.836762							.	Treponema sp. HMT230	1	·	-0.0536658	0.749174							.	Selenomonas sp. HMT138	1	·	-0.0544085	0.845818							.
Streptococcus pyogenes HMT745	1	·	-0.0681714	0.861893							.	Kingella oralis HMT706	1	·	0.0289389	0.836007							.	Streptococcus thermophilus HMT152	1	·	-0.0594105	0.748042							.	Campylobacter sp. HMT044	1	·	-0.0639154	0.844143							.
Streptococcus mutans HMT686	1	·	-0.0334461	0.850441							.	Selenomonas sp. HMT149	1	·	0.0569676	0.830831							.	Saccharibacteria_(TM7)_[G-5] bacterium HMT356	1	·	-0.0606389	0.742279							.	Schaalia meyeri HMT671	1	·	-0.00335708	0.831469							.
Treponema sp. HMT230	1	·	-0.0603612	0.846828							.	Streptococcus sp. HMT057	1	·	0.0583014	0.825916							.	Neisseria flavescens HMT610	1	·	0.0130032	0.741612							.	Bifidobacterium dentium HMT588	1	·	0.049566	0.829974							.
Streptococcus pneumoniae HMT734	1	·	0.00381066	0.845423							.	Selenomonas sputigena HMT151	1	·	-0.0265553	0.82429							.	Alloprevotella sp. HMT914	1	·	0.0391017	0.73554							.	Porphyromonas sp. HMT277	1	·	-0.0812827	0.829717							.
Prevotella sp. HMT396	1	·	-0.0108752	0.844543							.	Butyrivibrio sp. HMT455	1	·	0.0431581	0.824265							.	Abiotrophia defectiva HMT389	1	·	-0.0302565	0.735148							.	Lancefieldella sp. HMT199	1	·	0.000867862	0.828972							.
Mycoplasma faucium HMT606	1	·	0.0511455	0.838255							.	Dialister invisus HMT118	1	·	-0.0156716	0.822796							.	Peptostreptococcaceae_[G-7] bacterium HMT922	1	·	-0.058769	0.733194							.	Saccharibacteria_(TM7)_[G-1] bacterium HMT352	1	·	0.0637443	0.819447							.
Aggregatibacter paraphrophilus HMT720	1	·	-0.0250839	0.830066							.	Fusobacterium naviforme HMT689	1	·	-0.0426967	0.818648							.	Treponema sp. HMT238	1	·	0.0582592	0.729667							.	Prevotella sp. HMT304	1	·	-0.0750163	0.818195							.
Oribacterium parvum HMT934	1	·	-0.0201729	0.820465							.	Streptococcus australis HMT073	1	·	0.0335522	0.817838							.	Streptococcus sp. HMT056	1	·	-0.0271341	0.72938							.	Prevotella sp. HMT396	1	·	-0.0396663	0.818067							.
Alloprevotella sp. HMT914	1	·	0.0323352	0.817654							.	Absconditabacteria_(SR1)_[G-1] bacterium HMT345	1	·	0.0573928	0.81215							.	Kingella denitrificans HMT582	1	·	0.0279112	0.726369							.	Capnocytophaga sp. HMT335	1	·	-0.0649632	0.815251							.
Prevotella sp. HMT301	1	·	0.0559522	0.806807							.	Weeksellaceae_[G-1] sp. HMT900	1	·	0.0453912	0.811619							.	Capnocytophaga haemolytica HMT627	1	·	0.0561791	0.723864							.	Haemophilus sp. HMT036	1	·	0.0150172	0.811548							.
Prevotella nanceiensis HMT299	1	·	0.0631989	0.806048							.	Filifactor alocis HMT539	1	·	0.016685	0.809675							.	Oribacterium parvum HMT934	1	·	-0.00530298	0.72325							.	Fusobacterium sp. HMT370	1	·	-0.0294997	0.811439							.
Leptotrichia sp. HMT217	1	·	-0.0640675	0.804524							.	Actinomyces viscosus HMT688	1	·	-0.0621178	0.804719							.	Veillonella rogosae HMT158	1	·	-0.0119766	0.721838							.	Neisseria mucosa HMT682	1	·	0.0455025	0.805571							.
Treponema sp. HMT253	1	·	-0.063936	0.804159							.	Mycoplasma faucium HMT606	1	·	-0.00846405	0.804396							.	Staphylococcus epidermidis HMT601	1	·	0.0580116	0.720832							.	Saccharibacteria_(TM7)_[G-2] bacterium HMT350	1	·	0.0721243	0.805555							.
Pseudoleptotrichia sp. HMT221	1	·	0.0580777	0.802944							.	Streptococcus mutans HMT686	1	·	-0.0538188	0.802622							.	Treponema denticola HMT584	1	·	0.0589673	0.719309							.	Treponema sp. HMT253	1	·	-0.0815268	0.805286							.
Cardiobacterium valvarum HMT540	1	·	0.00834348	0.802434							.	Capnocytophaga sp. HMT324	1	·	-0.0535698	0.800908							.	Pseudoleptotrichia sp. HMT219	1	·	0.0575764	0.716994							.	Pseudoleptotrichia sp. HMT221	1	·	0.0869292	0.798993							.
Eikenella sp. HMT011	1	·	-0.0635203	0.799467							.	Streptococcus oralis HMT707	1	·	-0.0589575	0.800904							.	Peptostreptococcaceae_[G-5] [Eubacterium]_saphenum HMT759	1	·	-0.0528824	0.714225							.	Selenomonas sputigena HMT151	1	·	0.0764437	0.7952							.
Peptostreptococcaceae_[G-1] [Eubacterium]_infirmum HMT105	1	·	0.0589403	0.799027							.	Porphyromonas sp. HMT285	1	·	0.013416	0.797332							.	Leptotrichia sp. HMT225	1	·	-0.00663023	0.708066							.	Treponema sp. HMT257	1	·	-0.0281776	0.794111							.
Ottowia sp. HMT894	1	·	-0.0619368	0.796741							.	Haemophilus sp. HMT908	1	·	0.00260952	0.792408							.	Lactobacillus gasseri HMT615	1	·	-0.0444192	0.700428							.	Capnocytophaga sp. HMT324	1	·	-0.00935788	0.790685							.
Tannerella sp. HMT808	1	·	-0.0583857	0.796034							.	Streptococcus sp. HMT061	1	·	0.0581732	0.788932							.	Peptostreptococcus stomatis HMT112	1	·	-0.0588781	0.699484							.	Stomatobaculum longum HMT419	1	·	-0.085557	0.78618							.
Streptococcus infantis HMT431	1	·	-0.0599867	0.789827							.	Neisseria sp. HMT020	1	·	0.0324785	0.788768							.	Haemophilus parahaemolyticus HMT945	1	·	0.0540948	0.688543							.	Gracilibacteria_(GN02)_[G-2] bacterium HMT873	1	·	0.0855762	0.785172							.
Actinomyces sp. HMT448	1	·	0.0159821	0.789668							.	Alloprevotella tannerae HMT466	1	·	-0.0462657	0.785027							.	Neisseria perflava HMT101	1	·	-0.0541609	0.687359							.	Lactobacillus gasseri HMT615	1	·	-0.0631675	0.783636							.
Neisseria sp. HMT020	1	·	0.0428258	0.785772							.	Treponema sp. HMT256	1	·	-0.0597317	0.783699							.	Streptococcus pneumoniae HMT734	1	·	0.0539956	0.687186							.	Selenomonas sp. HMT149	1	·	0.0260902	0.781557							.
Bacteroidetes_[G-5] bacterium HMT511	1	·	-0.00898234	0.781306							.	Fretibacterium sp. HMT359	1	·	0.0284218	0.783662							.	Fusobacterium periodonticum HMT201	1	·	-0.0305124	0.678489							.	Prevotella enoeca HMT600	1	·	-0.0391975	0.778576							.
Bacteroidetes_[G-3] bacterium HMT280	1	·	0.0550332	0.781104							.	Eikenella sp. HMT011	1	·	-0.0586857	0.780367							.	Actinomyces johnsonii HMT849	1	·	-0.0560282	0.669453							.	Olsenella sp. HMT807	1	·	-0.0404596	0.776762							.
Treponema vincentii HMT029	1	·	0.0577891	0.779266							.	Prevotella sp. HMT309	1	·	-0.00587912	0.779512							.	Fusobacterium nucleatum HMT200	1	·	-0.0058072	0.662409							.	Treponema sp. HMT236	1	·	-0.0495079	0.771042							.
Stomatobaculum sp. HMT910	1	·	0.0617671	0.775746							.	Actinomyces graevenitzii HMT866	1	·	-0.0163904	0.774167							.	Capnocytophaga endodontalis HMT326	1	·	-0.0142163	0.661344							.	Porphyromonas uenonis HMT785	1	·	-0.0660536	0.769644							.
Leptotrichia sp. HMT218	1	·	-0.0288103	0.772477							.	Catonella sp. HMT451	1	·	0.0412811	0.76856							.	Porphyromonas sp. HMT285	1	·	0.053332	0.660575							.	Fretibacterium sp. HMT361	1	·	0.08244	0.768404							.
Bifidobacterium dentium HMT588	1	·	-0.0301418	0.772386							.	Streptococcus sp. HMT056	1	·	-0.0292887	0.76396							.	Alloprevotella sp. HMT473	1	·	0.0380813	0.659479							.	Streptococcus sinensis HMT767	1	·	-0.0793321	0.763339							.
Treponema sp. HMT951	1	·	-0.0612774	0.769412							.	Capnocytophaga endodontalis HMT326	1	·	-0.0582889	0.759742							.	Fretibacterium sp. HMT361	1	·	0.0538918	0.657677							.	Streptococcus mitis HMT677	1	·	0.0544293	0.758847							.
Capnocytophaga sp. HMT335	1	·	-0.0590919	0.763308							.	Prevotella sp. HMT305	1	·	0.045672	0.755135							.	Streptococcus lactarius HMT948	1	·	-0.0175376	0.655111							.	Haemophilus sp. HMT908	1	·	0.0239128	0.75703							.
Lactobacillus gasseri HMT615	1	·	-0.0499851	0.754889							.	Kingella sp. HMT459	1	·	0.0555065	0.753286							.	Leptotrichia sp. HMT392	1	·	0.00266644	0.649833							.	Centipeda periodontii HMT726	1	·	0.0253577	0.756027							.
Fusobacterium sp. HMT370	1	·	0.00373757	0.750719							.	Absconditabacteria_(SR1)_[G-1] bacterium HMT874	1	·	0.0184879	0.752978							.	Stomatobaculum sp. HMT097	1	·	-0.0507995	0.643438							.	Actinomyces johnsonii HMT849	1	·	-0.0742321	0.752654							.
Streptococcus sp. HMT057	1	·	0.0357062	0.74943							.	Haemophilus sp. HMT036	1	·	0.0375548	0.750128							.	Cardiobacterium valvarum HMT540	1	·	0.0518583	0.64308							.	Streptococcus parasanguinis HMT721	1	·	0.0421459	0.751913							.
Neisseria weaveri HMT092	1	·	0.0370935	0.747269							.	Prevotella salivae HMT307	1	·	-0.035298	0.749332							.	Shuttleworthia satelles HMT095	1	·	-0.0359294	0.642021							.	Oribacterium asaccharolyticum HMT108	1	·	0.0135788	0.746864							.
Peptostreptococcaceae_[G-9] [Eubacterium]_brachy HMT557	1	·	0.0557941	0.735599							.	Campylobacter concisus HMT575	1	·	-0.0390033	0.73913							.	Lautropia mirabilis HMT022	1	·	-0.0121711	0.6332							.	Bacteroidetes_[G-3] bacterium HMT503	1	·	-0.068894	0.746224							.
Veillonella dispar HMT160	1	·	-0.0443526	0.735536							.	Lactobacillus acidophilus HMT529	1	·	-0.0548185	0.736951							.	Aggregatibacter segnis HMT762	1	·	0.0487634	0.628166							.	Kingella sp. HMT012	1	·	0.0701859	0.744998							.
Selenomonas sp. HMT479	1	·	0.0553795	0.735282							.	Prevotella intermedia HMT643	1	·	0.0566841	0.736558							.	Leptotrichia sp. HMT879	1	·	-0.0507515	0.625971							.	Streptococcus infantis HMT638	1	·	0.0128119	0.740913							.
Porphyromonas pasteri HMT279	1	·	0.0434907	0.734665							.	Erysipelotrichaceae_[G-1] bacterium HMT905	1	·	0.0544742	0.725647							.	Colibacter massiliensis HMT123	1	·	-0.0512787	0.622735							.	Haemophilus haemolyticus HMT851	1	·	0.0501855	0.738644							.
Alloprevotella tannerae HMT466	1	·	0.00787138	0.730674							.	Leptotrichia sp. HMT909	1	·	0.0545335	0.706554							.	Clostridiales_[F-1][G-1] bacterium HMT093	1	·	-0.0415354	0.622216							.	Weeksellaceae_[G-1] sp. HMT900	1	·	0.0723102	0.737877							.
Porphyromonas sp. HMT278	1	·	0.000951036	0.730578							.	Treponema sp. HMT270	1	·	-0.0497133	0.705194							.	Veillonellaceae_[G-1] bacterium HMT150	1	·	-0.0519949	0.621185							.	Leptotrichia sp. HMT215	1	·	0.0592894	0.731007							.
Porphyromonas sp. HMT285	1	·	0.0571701	0.728116							.	Streptococcus anginosus HMT543	1	·	-0.0540575	0.702968							.	Capnocytophaga sp. HMT323	1	·	-0.0520396	0.618486							.	Treponema sp. HMT234	1	·	-0.068221	0.729449							.
Actinomyces israelii HMT645	1	·	-0.0577501	0.725143							.	Neisseria mucosa HMT682	1	·	-0.00682693	0.689077							.	Neisseria polysaccharea HMT737	1	·	0.0515003	0.618467							.	Streptococcus pyogenes HMT745	1	·	-0.0743101	0.7253							.
Capnocytophaga sp. HMT324	1	·	0.0385729	0.721124							.	Dialister micraerophilus HMT843	1	·	-0.0504332	0.687916							.	Streptococcus parasanguinis HMT721	1	·	-0.0513917	0.61475							.	Ottowia sp. HMT894	1	·	-0.0671959	0.725155							.
Veillonella sp. HMT917	1	·	0.0437636	0.720715							.	Lancefieldella sp. HMT199	1	·	0.0226433	0.687807							.	Selenomonas sp. HMT138	1	·	-0.0499044	0.603264							.	Streptococcus sp. HMT064	1	·	-0.0109703	0.725113							.
Fusobacterium sp. HMT205	1	·	0.0544883	0.719869							.	Peptidiphaga gingivicola HMT848	1	·	-0.0511243	0.687514							.	Olsenella sp. HMT807	1	·	-0.0506436	0.602798							.	Saccharibacteria_(TM7)_[G-1] bacterium HMT957	1	·	0.0793551	0.722691							.
Peptidiphaga sp. HMT183	1	·	-0.0517936	0.719554							.	Saccharibacteria_(TM7)_[G-4] bacterium HMT355	1	·	0.0521107	0.686015							.	Prevotella micans HMT378	1	·	-0.0501877	0.596885							.	Moraxella nonliquefaciens HMT098	1	·	-0.0695054	0.718697							.
Prevotella sp. HMT376	1	·	-0.0235282	0.71301							.	Mogibacterium diversum HMT593	1	·	0.0208495	0.685618							.	Porphyromonas sp. HMT278	1	·	0.0245857	0.591434							.	Eggerthia catenaformis HMT569	1	·	0.00274989	0.713504							.
Treponema sp. HMT268	1	·	0.0515471	0.704851							.	Porphyromonas sp. HMT284	1	·	-0.0146487	0.683475							.	Fusobacterium sp. HMT204	1	·	-0.0138189	0.590098							.	Streptococcus oralis HMT398	1	·	0.0393914	0.712189							.
Absconditabacteria_(SR1)_[G-1] bacterium HMT345	1	·	0.0548279	0.689728							.	Streptococcus thermophilus HMT152	1	·	-0.014159	0.676541							.	Bifidobacterium subtile HMT890	1	·	-0.0481331	0.582099							.	Selenomonas sp. HMT481	1	·	0.0308916	0.709049							.
Absconditabacteria_(SR1)_[G-1] bacterium HMT875	1	·	0.0545389	0.689608							.	Streptococcus cristatus HMT578	1	·	0.0357603	0.675001							.	Saccharibacteria_(TM7)_[G-8] bacterium HMT955	1	·	-0.0474721	0.580603							.	Aggregatibacter sp. HMT513	1	·	0.0581772	0.696299							.
Treponema sp. HMT246	1	·	0.0539977	0.684085							.	Leptotrichia wadei HMT222	1	·	-0.0112543	0.673241							.	Fusobacterium naviforme HMT689	1	·	0.0112655	0.579801							.	Treponema sp. HMT258	1	·	-0.0598828	0.689041							.
Kingella kingae HMT646	1	·	-0.0540344	0.680357							.	Prevotella jejuni HMT313	1	·	0.0495377	0.673016							.	Prevotella baroniae HMT553	1	·	0.0353166	0.565229							.	Streptococcus peroris HMT728	1	·	-0.0371281	0.688343							.
Selenomonas flueggei HMT125	1	·	-0.0494525	0.677652							.	Pseudoleptotrichia goodfellowii HMT845	1	·	-0.0495178	0.663787							.	Actinomyces israelii HMT645	1	·	-0.045915	0.56241							.	Leptotrichia shahii HMT214	1	·	-0.0559113	0.68169							.
Treponema sp. HMT270	1	·	-0.0534169	0.673927							.	Streptococcus constellatus HMT576	1	·	0.0187748	0.657911							.	Prevotella nanceiensis HMT299	1	·	0.00415699	0.560861							.	Treponema sp. HMT951	1	·	-0.0584923	0.681132							.
Campylobacter showae HMT763	1	·	-0.0400305	0.673754							.	Aggregatibacter sp. HMT949	1	·	0.0482121	0.636806							.	Eikenella sp. HMT011	1	·	-0.045917	0.560264							.	Haemophilus parahaemolyticus HMT945	1	·	0.0549856	0.678489							.
Dialister invisus HMT118	1	·	0.0534857	0.673057							.	Peptostreptococcaceae_[G-9] [Eubacterium]_brachy HMT557	1	·	-0.0245035	0.63463							.	Treponema sp. HMT951	1	·	-0.046094	0.555648							.	Streptococcus sp. HMT057	1	·	-0.0543786	0.672677							.
Absconditabacteria_(SR1)_[G-1] bacterium HMT874	1	·	0.0503712	0.670675							.	Sneathia sanguinegens HMT837	1	·	-0.0489534	0.633031							.	Selenomonas artemidis HMT124	1	·	-0.030427	0.553245							.	Prevotella marshii HMT665	1	·	-0.0130183	0.662472							.
Mogibacterium diversum HMT593	1	·	0.00325594	0.668459							.	Selenomonas sp. HMT919	1	·	0.0377252	0.628743							.	Gracilibacteria_(GN02)_[G-1] bacterium HMT871	1	·	0.0464014	0.550574							.	Peptostreptococcaceae_[G-1] [Eubacterium]_sulci HMT467	1	·	0.0712583	0.661278							.
Schaalia lingnae HMT181	1	·	0.0474723	0.661168							.	Fusobacterium nucleatum HMT420	1	·	-0.00379697	0.62656							.	Parvimonas micra HMT111	1	·	-0.0461839	0.547803							.	Haemophilus pittmaniae HMT946	1	·	-0.0116537	0.65916							.
Streptococcus infantis HMT638	1	·	0.0336869	0.658165							.	Prevotella maculosa HMT289	1	·	0.0480261	0.622536							.	Capnocytophaga sp. HMT902	1	·	-0.0454291	0.540615							.	Treponema amylovorum HMT541	1	·	0.0215419	0.659005							.
Capnocytophaga sp. HMT338	1	·	-0.0476957	0.652044							.	Prevotella sp. HMT376	1	·	-0.0311676	0.613185							.	Selenomonas sp. HMT479	1	·	-0.0429741	0.533464							.	Veillonellaceae_[G-1] bacterium HMT155	1	·	0.0544594	0.658385							.
Peptidiphaga gingivicola HMT848	1	·	0.0487379	0.651675							.	Cryptobacterium curtum HMT579	1	·	-0.0461866	0.611192							.	Actinomyces sp. HMT169	1	·	0.036675	0.532412							.	Neisseria macacae HMT099	1	·	-0.0289173	0.656494							.
Peptostreptococcaceae_[G-6] [Eubacterium]_nodatum HMT694	1	·	0.051631	0.648295							.	Fretibacterium sp. HMT360	1	·	-0.0335533	0.605853							.	Bacteroidetes_[G-3] bacterium HMT365	1	·	-0.0290927	0.519926							.	Prevotella sp. HMT314	1	·	-0.032826	0.654923							.
Weeksellaceae_[G-1] sp. HMT900	1	·	0.0467454	0.644094							.	Saccharibacteria_(TM7)_[G-1] bacterium HMT346	1	·	0.0423892	0.605797							.	Desulfomicrobium orale HMT703	1	·	-0.0423713	0.518492							.	Schaalia sp. HMT178	1	·	-0.0641354	0.650307							.
Selenomonas sputigena HMT151	1	·	0.0246653	0.640591							.	Schaalia sp. HMT172	1	·	-0.0105414	0.602051							.	Fretibacterium sp. HMT359	1	·	-0.0424801	0.516726							.	Prevotella oralis HMT705	1	·	0.00106424	0.649998							.
Streptococcus sp. HMT066	1	·	0.0340748	0.636749							.	Prevotella dentalis HMT583	1	·	0.0346524	0.596898							.	Kingella sp. HMT459	1	·	0.0323088	0.511021							.	Granulicatella adiacens HMT534	1	·	0.0630498	0.64911							.
Saccharibacteria_(TM7)_[G-6] bacterium HMT870	1	·	0.0489489	0.629008							.	Pseudoleptotrichia sp. HMT221	1	·	0.0437939	0.596028							.	Haemophilus sp. HMT259	1	·	0.0403764	0.509997							.	Fusobacterium periodonticum HMT201	1	·	-0.0103571	0.644961							.
Veillonellaceae_[G-1] bacterium HMT150	1	·	-0.0492392	0.618319							.	Sphingomonas sp. HMT004	1	·	-0.0449215	0.594587							.	Streptococcus infantis HMT431	1	·	0.0322115	0.509317							.	Lachnospiraceae_[G-8] bacterium HMT500	1	·	0.0626265	0.644598							.
Capnocytophaga sp. HMT863	1	·	0.043827	0.613744							.	Mollicutes_[G-1] bacterium HMT504	1	·	0.0454954	0.58865							.	Capnocytophaga sp. HMT864	1	·	0.0420242	0.505604							.	Streptococcus mutans HMT686	1	·	-0.0154633	0.644416							.
Sneathia sanguinegens HMT837	1	·	-0.0453957	0.608904							.	Sneathia vaginalis HMT844	1	·	-0.0449313	0.581591							.	Campylobacter rectus HMT748	1	·	0.021134	0.498283							.	Campylobacter concisus HMT575	1	·	0.0377894	0.641316							.
Mycoplasma orale HMT704	1	·	-0.0484599	0.608508							.	Desulfobulbus sp. HMT041	1	·	0.0449257	0.580971							.	Actinomyces viscosus HMT688	1	·	-0.0335219	0.494628							.	Catonella morbi HMT165	1	·	0.0198926	0.636986							.
Mollicutes_[G-1] bacterium HMT504	1	·	0.0480199	0.608301							.	Capnocytophaga ochracea HMT700	1	·	-0.0435065	0.574017							.	Prevotella sp. HMT376	1	·	0.0396521	0.493071							.	Rothia dentocariosa HMT587	1	·	-0.0237838	0.634497							.
Arachnia rubra HMT194	1	·	0.0461151	0.604904							.	Schaalia sp. HMT178	1	·	-0.0440178	0.57003							.	Streptococcus sinensis HMT767	1	·	-0.0206145	0.491243							.	Prevotella nanceiensis HMT299	1	·	0.0315982	0.633944							.
Lachnoanaerobaculum umeaense HMT107	1	·	0.0458841	0.604705							.	Peptostreptococcaceae_[G-2] bacterium HMT091	1	·	-0.0413367	0.566482							.	Selenomonas infelix HMT639	1	·	0.0220298	0.491145							.	Veillonella rogosae HMT158	1	·	-0.0213007	0.628776							.
Streptococcus thermophilus HMT152	1	·	0.0016025	0.597904							.	Treponema sp. HMT246	1	·	0.0434613	0.566291							.	Prevotella sp. HMT515	1	·	0.0402181	0.48883							.	Saccharibacteria_(TM7)_[G-6] bacterium HMT870	1	·	-0.0544804	0.62722							.
Porphyromonas sp. HMT284	1	·	0.0172058	0.595295							.	Bacteroidetes_[G-5] bacterium HMT505	1	·	0.0427289	0.565678							.	Ottowia sp. HMT894	1	·	-0.0343018	0.485208							.	Aggregatibacter sp. HMT949	1	·	0.0518396	0.626682							.
Streptococcus constellatus HMT576	1	·	0.0253138	0.587639							.	Arachnia propionica HMT739	1	·	-0.0404889	0.563864							.	Bacteroidetes_[G-3] bacterium HMT280	1	·	0.0401189	0.48232							.	Haemophilus paraphrohaemolyticus HMT035	1	·	-0.0228292	0.622656							.
Actinomyces johnsonii HMT849	1	·	-0.0464067	0.582736							.	Stomatobaculum longum HMT419	1	·	0.0313854	0.553722							.	Prevotella enoeca HMT600	1	·	0.0404625	0.480545							.	Peptidiphaga sp. HMT183	1	·	-0.0262727	0.621576							.
Scardovia wiggsiae HMT195	1	·	-0.0436099	0.579911							.	Streptococcus downei HMT594	1	·	0.0425491	0.553401							.	Cloacibacterium normanense HMT422	1	·	-0.0387752	0.477332							.	Actinomyces graevenitzii HMT866	1	·	-0.063041	0.619033							.
Shuttleworthia satelles HMT095	1	·	0.0456009	0.57865							.	Peptococcus sp. HMT168	1	·	0.0366771	0.552581							.	Sneathia vaginalis HMT844	1	·	-0.028865	0.476014							.	Kingella kingae HMT646	1	·	-0.0311702	0.617917							.
Gracilibacteria_(GN02)_[G-2] bacterium HMT873	1	·	0.0429004	0.570255							.	Mobiluncus mulieris HMT830	1	·	-0.0398198	0.549843							.	Porphyromonas uenonis HMT785	1	·	-0.0391339	0.472227							.	Schaalia odontolytica HMT701	1	·	-0.00264933	0.613946							.
Treponema putidum HMT743	1	·	-0.0404275	0.569383							.	Saccharibacteria_(TM7)_[G-6] bacterium HMT870	1	·	-0.0314918	0.548784							.	Campylobacter gracilis HMT623	1	·	-0.0305756	0.467159							.	Leptotrichia sp. HMT417	1	·	-0.066457	0.613663							.
Parvimonas sp. HMT110	1	·	0.0446837	0.565576							.	Fretibacterium sp. HMT362	1	·	-0.0211173	0.54748							.	Fusobacterium sp. HMT205	1	·	0.03914	0.464464							.	Selenomonas sp. HMT126	1	·	0.0427002	0.612746							.
Staphylococcus epidermidis HMT601	1	·	0.042868	0.562061							.	Streptococcus sp. HMT423	1	·	-0.0416833	0.546237							.	Mycoplasma orale HMT704	1	·	-0.0375512	0.461734							.	Neisseria sp. HMT020	1	·	0.0407313	0.611407							.
Neisseria flavescens HMT610	1	·	0.0307796	0.560386							.	Streptococcus oralis HMT070	1	·	-0.0394663	0.545099							.	Tannerella sp. HMT286	1	·	-0.0364701	0.459971							.	Selenomonas sp. HMT442	1	·	0.066871	0.608668							.
Saccharibacteria_(TM7)_[G-4] bacterium HMT355	1	·	0.0444195	0.560002							.	Prevotella sp. HMT443	1	·	-0.0279596	0.538478							.	Treponema sp. HMT226	1	·	0.0361753	0.458905							.	Capnocytophaga sp. HMT878	1	·	0.0637012	0.608266							.
Clostridiales_[F-1][G-1] bacterium HMT093	1	·	0.0266627	0.559681							.	Treponema sp. HMT257	1	·	0.0201636	0.537894							.	Oribacterium sp. HMT078	1	·	-0.0368328	0.454966							.	Streptococcus infantis HMT431	1	·	-0.0275629	0.604441							.
Selenomonas sp. HMT126	1	·	0.0299454	0.554796							.	Selenomonas sp. HMT126	1	·	0.0324603	0.537401							.	Streptococcus cristatus HMT886	1	·	0.0295943	0.449461							.	Sneathia sanguinegens HMT837	1	·	-0.0525943	0.602266							.
Capnocytophaga haemolytica HMT627	1	·	0.0428588	0.54715							.	Fusobacterium sp. HMT248	1	·	0.0336091	0.522254							.	Alloprevotella tannerae HMT466	1	·	0.0325037	0.442924							.	Streptococcus sp. HMT074	1	·	0.0072948	0.599814							.
Streptococcus sinensis HMT767	1	·	-0.00680447	0.543994							.	Capnocytophaga sp. HMT864	1	·	-0.0363999	0.515176							.	Erysipelotrichaceae_[G-1] bacterium HMT905	1	·	0.0349394	0.44079							.	Alloprevotella sp. HMT914	1	·	-0.0277971	0.599541							.
Bifidobacterium subtile HMT890	1	·	-0.0426025	0.539634							.	Gemella haemolysans HMT626	1	·	-0.0281051	0.515016							.	Capnocytophaga sp. HMT380	1	·	0.0365686	0.438897							.	Treponema sp. HMT238	1	·	0.0649628	0.596185							.
Catonella sp. HMT164	1	·	-0.0426181	0.537226							.	Moraxella osloensis HMT711	1	·	-0.0391265	0.509871							.	Fretibacterium fastidiosum HMT363	1	·	-0.0369672	0.438745							.	Streptococcus vestibularis HMT021	1	·	0.0652163	0.595294							.
Prevotella enoeca HMT600	1	·	-0.0324074	0.532969							.	Actinomyces sp. HMT414	1	·	-0.0392597	0.509846							.	Pseudoleptotrichia goodfellowii HMT845	1	·	-0.0367139	0.438194							.	Neisseria oralis HMT014	1	·	0.00970401	0.594692							.
Neisseria bacilliformis HMT013	1	·	0.0207553	0.530279							.	Ignavibacterium album HMT982	1	·	0.0373912	0.50467							.	Treponema sp. HMT260	1	·	0.0355897	0.43543							.	Shuttleworthia satelles HMT095	1	·	0.0351921	0.581025							.
Granulicatella elegans HMT596	1	·	-0.0102629	0.530015							.	Fannyhessea sp. HMT416	1	·	0.0382285	0.497645							.	Actinomyces sp. HMT414	1	·	-0.0355791	0.434649							.	Alloprevotella sp. HMT912	1	·	-0.0126068	0.579981							.
Mobiluncus mulieris HMT830	1	·	-0.0413436	0.529525							.	Prevotella sp. HMT304	1	·	0.0371867	0.49388							.	Fannyhessea sp. HMT416	1	·	0.0360107	0.433527							.	Saccharibacteria_(TM7)_[G-1] bacterium HMT869	1	·	-0.0311581	0.578571							.
Campylobacter sp. HMT044	1	·	-0.0295423	0.528518							.	Lacticaseibacillus casei HMT568	1	·	-0.0379995	0.491895							.	Treponema sp. HMT256	1	·	0.0363679	0.43173							.	Fretibacterium sp. HMT360	1	·	-0.013436	0.576751							.
Leptotrichia shahii HMT214	1	·	-0.0417636	0.524559							.	Schaalia meyeri HMT671	1	·	-0.00450028	0.491577							.	Fusobacterium hwasookii HMT953	1	·	-0.0143879	0.425745							.	Capnocytophaga sp. HMT380	1	·	-0.0093301	0.574529							.
Lachnospiraceae_[G-2] bacterium HMT096	1	·	0.0385647	0.519928							.	Prevotella sp. HMT300	1	·	-0.0132863	0.488476							.	Lancefieldella sp. HMT199	1	·	-0.0241065	0.424262							.	Oribacterium sp. HMT078	1	·	-0.0348346	0.570611							.
Selenomonas sp. HMT919	1	·	0.0405043	0.518317							.	Actinomyces israelii HMT645	1	·	-0.0373599	0.485132							.	Parvimonas sp. HMT393	1	·	-0.0346228	0.423755							.	Capnocytophaga sp. HMT903	1	·	-0.0556179	0.56071							.
Prevotella sp. HMT304	1	·	0.0394591	0.518209							.	Bacteroidetes_[G-5] bacterium HMT507	1	·	0.0374048	0.484296							.	Mycoplasma faucium HMT606	1	·	0.0270863	0.418401							.	Capnocytophaga sp. HMT901	1	·	-0.0277766	0.560678							.
Prevotella koreensis HMT526	1	·	-0.00269076	0.517395							.	Actinomyces sp. HMT169	1	·	-0.0104482	0.47771							.	Streptococcus sobrinus HMT768	1	·	-0.0314134	0.413961							.	Leptotrichia sp. HMT217	1	·	-0.0529082	0.558961							.
Treponema maltophilum HMT664	1	·	0.0206332	0.515554							.	Treponema sp. HMT268	1	·	0.0299175	0.474683							.	Fusobacterium nucleatum HMT420	1	·	0.0348102	0.41348							.	Haemophilus parainfluenzae HMT718	1	·	0.0310484	0.555481							.
Treponema sp. HMT236	1	·	0.0402661	0.515505							.	Streptococcus sp. HMT074	1	·	0.0260201	0.474319							.	Leptotrichia sp. HMT217	1	·	-0.0336429	0.410821							.	Anaeroglobus geminatus HMT121	1	·	-0.0242613	0.553294							.
Leptotrichia sp. HMT879	1	·	-0.0409256	0.513931							.	Moraxella nonliquefaciens HMT098	1	·	-0.0319385	0.467628							.	Limosilactobacillus fermentum HMT608	1	·	-0.0336241	0.410653							.	Desulfomicrobium orale HMT703	1	·	-0.0533623	0.550185							.
Bifidobacterium breve HMT889	1	·	0.0319098	0.509761							.	Porphyromonas endodontalis HMT273	1	·	0.0350368	0.466242							.	Weeksellaceae_[G-1] sp. HMT907	1	·	0.0344171	0.408943							.	Prevotella melaninogenica HMT469	1	·	-0.0338419	0.549282							.
Actinomyces dentalis HMT888	1	·	-0.0401143	0.509379							.	Treponema sp. HMT247	1	·	-0.0357036	0.462254							.	Kingella kingae HMT646	1	·	-0.0341343	0.404954							.	Pseudomonas fluorescens HMT612	1	·	0.0574652	0.548855							.
Haemophilus influenzae HMT641	1	·	0.0396906	0.505218							.	Catonella sp. HMT164	1	·	-0.0251756	0.462021							.	Centipeda periodontii HMT726	1	·	-0.0158655	0.395413							.	Scardovia wiggsiae HMT195	1	·	0.0536642	0.540203							.
Mogibacterium timidum HMT042	1	·	-0.0366105	0.49088							.	Neisseria bacilliformis HMT013	1	·	-0.0310434	0.459407							.	Capnocytophaga sp. HMT336	1	·	0.0323645	0.392977							.	Absconditabacteria_(SR1)_[G-1] bacterium HMT874	1	·	0.0398775	0.537626							.
Butyrivibrio sp. HMT080	1	·	-0.0370557	0.490154							.	Lancefieldella parvula HMT723	1	·	-0.00417764	0.454837							.	Stomatobaculum sp. HMT910	1	·	0.0251867	0.386677							.	Colibacter massiliensis HMT123	1	·	-0.0436243	0.532118							.
Streptococcus parasanguinis HMT411	1	·	0.0340532	0.47453							.	Lachnospiraceae_[G-7] bacterium HMT086	1	·	0.0350495	0.45322							.	Fusobacterium necrophorum HMT690	1	·	-0.0325131	0.38665							.	Catonella sp. HMT164	1	·	-0.0399458	0.527601							.
Leptotrichia sp. HMT223	1	·	0.0368292	0.468583							.	Neisseria flava HMT609	1	·	-0.0343032	0.451235							.	Bacteroidetes_[G-3] bacterium HMT281	1	·	0.0323672	0.385462							.	Pseudoleptotrichia sp. HMT219	1	·	0.0293692	0.513432							.
Streptococcus parasanguinis HMT721	1	·	0.0359959	0.462092							.	Fretibacterium sp. HMT361	1	·	0.0346406	0.451174							.	Veillonellaceae_[G-1] bacterium HMT135	1	·	0.0310881	0.384557							.	Prevotella sp. HMT475	1	·	-0.0390509	0.511014							.
Lactococcus lactis HMT804	1	·	0.0312517	0.459805							.	Leptotrichia shahii HMT214	1	·	-0.0343554	0.448063							.	Saccharibacteria_(TM7)_[G-1] bacterium HMT952	1	·	-0.0163182	0.380798							.	Pseudoleptotrichia goodfellowii HMT845	1	·	-0.0364191	0.507889							.
Saccharibacteria_(TM7)_[G-1] bacterium HMT869	1	·	-0.0359644	0.453541							.	Streptococcus oralis HMT398	1	·	0.0295511	0.445902							.	Corynebacterium diphtheriae HMT591	1	·	-0.0311876	0.379837							.	Absconditabacteria_(SR1)_[G-1] bacterium HMT345	1	·	0.0556548	0.507061							.
Saccharibacteria_(TM7)_[G-2] bacterium HMT350	1	·	-0.019188	0.44762							.	Prevotella baroniae HMT553	1	·	-0.0174528	0.44465							.	Tannerella sp. HMT808	1	·	-0.0310899	0.379755							.	Stomatobaculum sp. HMT097	1	·	-0.0102784	0.501773							.
Candidatus_Saccharimonas aalborgensis HMT988	1	·	0.0348581	0.439565							.	Veillonellaceae_[G-1] bacterium HMT132	1	·	0.0335496	0.441522							.	Ignavibacterium album HMT982	1	·	0.0310871	0.375113							.	Streptococcus australis HMT073	1	·	-0.034062	0.500058							.
Bacteroidetes_[G-3] bacterium HMT365	1	·	-0.0175635	0.438987							.	Treponema sp. HMT236	1	·	-0.00174186	0.441419							.	Selenomonas sp. HMT919	1	·	0.0243421	0.374755							.	Oribacterium parvum HMT934	1	·	0.0274511	0.500041							.
Kingella sp. HMT459	1	·	0.0349453	0.438821							.	Cardiobacterium hominis HMT633	1	·	0.0340152	0.440674							.	Arachnia propionica HMT739	1	·	-0.0277748	0.371442							.	Melioribacter roseus HMT983	1	·	0.0528807	0.498533							.
Prevotella sp. HMT315	1	·	-0.0311493	0.433825							.	Treponema sp. HMT263	1	·	-0.033917	0.43968							.	Prevotella scopos HMT885	1	·	-0.0244866	0.370549							.	Treponema sp. HMT235	1	·	-0.043926	0.492999							.
Capnocytophaga ochracea HMT700	1	·	-0.0342716	0.432337							.	Lachnoanaerobaculum orale HMT082	1	·	-0.0333466	0.43873							.	Aggregatibacter sp. HMT949	1	·	0.0305084	0.369317							.	Fusobacterium sp. HMT248	1	·	0.0514033	0.489852							.
Weeksellaceae_[G-1] sp. HMT907	1	·	0.0312461	0.423337							.	Lactobacillus gasseri HMT615	1	·	-0.0335087	0.43872							.	Absconditabacteria_(SR1)_[G-1] bacterium HMT345	1	·	0.0288808	0.361281							.	Peptostreptococcaceae_[G-5] bacterium HMT493	1	·	-0.0475461	0.488037							.
Prevotella marshii HMT665	1	·	0.0149595	0.422311							.	Selenomonas sp. HMT136	1	·	-0.0149487	0.436309							.	Melioribacter roseus HMT983	1	·	0.0293144	0.360713							.	Mycoplasma orale HMT704	1	·	-0.0423004	0.485504							.
Arachnia propionica HMT739	1	·	0.0232523	0.422067							.	Leptotrichia buccalis HMT563	1	·	0.0266613	0.435931							.	Prevotella sp. HMT820	1	·	-0.0301141	0.358041							.	Lachnoanaerobaculum orale HMT082	1	·	0.0332146	0.484971							.
Pseudoleptotrichia goodfellowii HMT845	1	·	-0.0322065	0.412902							.	Phocaeicola abscessus HMT272	1	·	-0.0335182	0.434238							.	Treponema sp. HMT234	1	·	0.0280498	0.356673							.	Streptococcus sobrinus HMT768	1	·	-0.0452975	0.480018							.
Lacticaseibacillus casei HMT568	1	·	-0.0327214	0.411109							.	Parvimonas sp. HMT110	1	·	-0.015715	0.433658							.	Sneathia sanguinegens HMT837	1	·	0.0289842	0.354352							.	Desulfobulbus sp. HMT041	1	·	0.0521227	0.476835							.
Prevotella melaninogenica HMT469	1	·	0.0209814	0.410836							.	Veillonellaceae_[G-1] bacterium HMT150	1	·	-0.0325124	0.431722							.	Candidatus_Saccharimonas aalborgensis HMT988	1	·	0.0268955	0.352248							.	Lacticaseibacillus paracasei HMT716	1	·	-0.0465987	0.475386							.
Ligilactobacillus salivarius HMT756	1	·	-0.0319559	0.408639							.	Colibacter massiliensis HMT123	1	·	-0.032441	0.427791							.	Saccharibacteria_(TM7)_[G-1] bacterium HMT869	1	·	-0.0283652	0.346335							.	Mitsuokella sp. HMT131	1	·	0.0484588	0.473945							.
Lachnospiraceae_[G-7] bacterium HMT086	1	·	0.0319995	0.406192							.	Treponema sp. HMT252	1	·	-0.0320696	0.424218							.	Kingella sp. HMT932	1	·	0.0284768	0.346025							.	Mogibacterium diversum HMT593	1	·	0.0355081	0.47056							.
Gracilibacteria_(GN02)_[G-1] bacterium HMT871	1	·	0.026651	0.402115							.	Scardovia inopinata HMT642	1	·	0.0325196	0.421009							.	Capnocytophaga sp. HMT324	1	·	0.0250028	0.345139							.	Simonsiella muelleri HMT683	1	·	0.0243161	0.469535							.
Peptostreptococcaceae_[G-5] bacterium HMT493	1	·	0.0315318	0.402069							.	Alloprevotella sp. HMT912	1	·	0.0225559	0.420416							.	Treponema sp. HMT265	1	·	-0.0289071	0.345042							.	Treponema sp. HMT256	1	·	-0.0417883	0.467938							.
Capnocytophaga sp. HMT380	1	·	0.0192891	0.399532							.	Neisseria oralis HMT014	1	·	0.0232009	0.416226							.	Butyrivibrio sp. HMT080	1	·	-0.017845	0.344571							.	Prevotella sp. HMT515	1	·	0.0503263	0.467767							.
Desulfobulbus sp. HMT041	1	·	0.0317651	0.399449							.	Lancefieldella rimae HMT750	1	·	-0.02601	0.415461							.	Treponema sp. HMT254	1	·	-0.0260968	0.344398							.	Prevotella sp. HMT942	1	·	-0.0455369	0.466164							.
Tannerella sp. HMT916	1	·	-0.0316375	0.398063							.	Bifidobacterium subtile HMT890	1	·	-0.0313668	0.415089							.	Selenomonas dianae HMT139	1	·	0.0251663	0.344131							.	Peptostreptococcaceae_[G-2] bacterium HMT091	1	·	-0.0429458	0.460381							.
Arthrospira platensis HMT229	1	·	0.0297387	0.397292							.	Bifidobacterium breve HMT889	1	·	0.028454	0.40861							.	Paenibacillus phoenicis HMT786	1	·	-0.0262946	0.34123							.	Treponema sp. HMT268	1	·	-0.0116506	0.460137							.
Neisseria polysaccharea HMT737	1	·	-0.0269019	0.396413							.	Bacteroidetes_[G-3] bacterium HMT503	1	·	-0.0294471	0.408583							.	Lachnoanaerobaculum umeaense HMT107	1	·	0.00131434	0.340713							.	Actinomyces sp. HMT414	1	·	-0.0457018	0.460077							.
Corynebacterium diphtheriae HMT591	1	·	-0.0312798	0.39467							.	Odoribacter bacterium HMT516	1	·	-0.0309314	0.407966							.	Lacticaseibacillus casei HMT568	1	·	-0.0271906	0.339738							.	Bifidobacterium subtile HMT890	1	·	-0.0454404	0.457932							.
Alloprevotella sp. HMT912	1	·	0.026171	0.394187							.	Actinomyces sp. HMT448	1	·	0.0310843	0.40276							.	Lactobacillus ultunensis HMT461	1	·	-0.0285782	0.339638							.	Erysipelotrichaceae_[G-1] bacterium HMT905	1	·	0.0501535	0.456695							.
Haemophilus sp. HMT259	1	·	0.0312052	0.391929							.	Neisseria lactamica HMT649	1	·	-0.0305419	0.402369							.	Bacteroidetes_[G-5] bacterium HMT505	1	·	0.0285299	0.338541							.	Moraxella osloensis HMT711	1	·	-0.0421992	0.449618							.
Capnocytophaga sp. HMT902	1	·	-0.0297635	0.391328							.	Bacteroidales_[G-2] bacterium HMT274	1	·	0.0234052	0.400944							.	Enterococcus saccharolyticus HMT802	1	·	0.0276864	0.337346							.	Neisseria polysaccharea HMT737	1	·	0.017712	0.446478							.
Streptococcus agalactiae HMT537	1	·	-0.0309157	0.391127							.	Bacteroidetes_[G-3] bacterium HMT280	1	·	0.0293854	0.399701							.	Absconditabacteria_(SR1)_[G-1] bacterium HMT874	1	·	0.0283596	0.337338							.	Fannyhessea sp. HMT416	1	·	0.0459767	0.4453							.
Haemophilus parainfluenzae HMT718	1	·	-0.00237153	0.38715							.	Capnocytophaga sp. HMT902	1	·	-0.0300698	0.392733							.	Prevotella sp. HMT475	1	·	0.0267043	0.333821							.	Leptotrichia sp. HMT909	1	·	0.0481102	0.444085							.
Veillonellaceae_[G-1] bacterium HMT135	1	·	0.030313	0.383399							.	Saccharibacteria_(TM7)_[G-8] bacterium HMT955	1	·	-0.0294873	0.391935							.	Streptococcus downei HMT594	1	·	0.0273325	0.326883							.	Peptostreptococcaceae_[G-7] bacterium HMT081	1	·	0.0134413	0.441299							.
Capnocytophaga sp. HMT878	1	·	-0.029915	0.381474							.	Selenomonas sp. HMT137	1	·	0.0298555	0.386742							.	Selenomonas sp. HMT481	1	·	0.0109866	0.323707							.	Porphyromonas sp. HMT285	1	·	0.0450904	0.437012							.
Treponema sp. HMT257	1	·	0.0295987	0.38069							.	Haemophilus paraphrohaemolyticus HMT035	1	·	0.00371518	0.386091							.	Erysipelotrichaceae_[G-1] bacterium HMT904	1	·	0.0262806	0.321662							.	Limosilactobacillus vaginalis HMT051	1	·	-0.0447994	0.437003							.
Fretibacterium sp. HMT358	1	·	-0.0297759	0.375965							.	Schaalia odontolytica HMT701	1	·	0.0034534	0.384405							.	Treponema putidum HMT743	1	·	-0.0260355	0.320366							.	Aggregatibacter actinomycetemcomitans HMT531	1	·	0.00791816	0.436049							.
Schaalia cardiffensis HMT850	1	·	0.0253553	0.370506							.	Gracilibacteria_(GN02)_[G-2] bacterium HMT873	1	·	0.0286019	0.381697							.	Treponema sp. HMT263	1	·	-0.026615	0.320241							.	Moraxella sp. HMT276	1	·	-0.0406913	0.427379							.
Peptostreptococcaceae_[G-7] bacterium HMT081	1	·	-0.0294922	0.370329							.	Cutibacterium acnes HMT530	1	·	-0.0294252	0.381096							.	Treponema sp. HMT236	1	·	-0.0203452	0.3202							.	Prevotella oulorum HMT288	1	·	0.00432995	0.427303							.
Prevotella sp. HMT942	1	·	0.0290336	0.367713							.	Arachnia rubra HMT194	1	·	0.0287744	0.379669							.	Mycoplasma salivarium HMT754	1	·	-0.0268768	0.318826							.	Neisseria perflava HMT101	1	·	-0.0192694	0.426676							.
Bacteroidetes_[G-5] bacterium HMT505	1	·	0.0265483	0.36642							.	Moraxella sp. HMT276	1	·	-0.0287196	0.379444							.	Lacticaseibacillus paracasei HMT716	1	·	-0.0261304	0.318584							.	Weeksellaceae_[G-1] sp. HMT931	1	·	0.0278829	0.425208							.
Peptostreptococcaceae_[G-2] bacterium HMT091	1	·	-0.0283435	0.363619							.	Lachnoanaerobaculum saburreum HMT494	1	·	0.0193687	0.378976							.	Limosilactobacillus sp. HMT052	1	·	-0.0259275	0.315713							.	Lysinibacillus fusiformis HMT614	1	·	-0.0392891	0.424375							.
Melioribacter roseus HMT983	1	·	0.0282488	0.359162							.	Treponema amylovorum HMT541	1	·	0.0280158	0.377888							.	Bacteroides zoogleoformans HMT465	1	·	0.0262287	0.314867							.	Peptostreptococcaceae_[G-7] [Eubacterium]_yurii HMT377	1	·	0.00671186	0.417602							.
Anaeroglobus geminatus HMT121	1	·	-0.000674422	0.359104							.	Moraxella catarrhalis HMT833	1	·	0.0284497	0.374011							.	Prevotella bivia HMT556	1	·	-0.0250676	0.312923							.	Leptotrichia sp. HMT223	1	·	-0.0385601	0.414142							.
Peptostreptococcaceae_[G-7] [Eubacterium]_yurii HMT377	1	·	-0.0208344	0.356605							.	Oribacterium asaccharolyticum HMT108	1	·	-0.0259934	0.373329							.	Treponema sp. HMT517	1	·	-0.0255971	0.305361							.	Selenomonas sp. HMT137	1	·	0.0445535	0.412857							.
Actinomyces viscosus HMT688	1	·	-0.018722	0.350114							.	Oribacterium sp. HMT078	1	·	0.0285211	0.373051							.	Schaalia sp. HMT178	1	·	-0.0209834	0.304747							.	Selenomonas sp. HMT478	1	·	0.0275815	0.412458							.
Lachnoanaerobaculum saburreum HMT494	1	·	-0.0271636	0.34211							.	Streptococcus sobrinus HMT768	1	·	-0.0270964	0.370786							.	Peptidiphaga sp. HMT183	1	·	-0.0256218	0.304367							.	Cryptobacterium curtum HMT579	1	·	-0.0380201	0.411805							.
Pseudomonas fluorescens HMT612	1	·	0.0269444	0.340765							.	Stomatobaculum sp. HMT910	1	·	0.0218321	0.369802							.	Streptococcus constellatus HMT576	1	·	-0.0243436	0.303745							.	Saccharibacteria_(TM7)_[G-8] bacterium HMT955	1	·	-0.0410001	0.409336							.
Streptococcus downei HMT594	1	·	0.026191	0.340666							.	Enterococcus saccharolyticus HMT802	1	·	-0.0275427	0.368921							.	Treponema socranskii HMT769	1	·	-0.00904822	0.300412							.	Eikenella sp. HMT011	1	·	-0.016413	0.406884							.
Cloacibacterium normanense HMT422	1	·	-0.0270007	0.339867							.	Fusobacterium gonidiaformans HMT860	1	·	-0.0283698	0.368915							.	Leptotrichia wadei HMT222	1	·	0.0245181	0.300265							.	Prevotella sp. HMT301	1	·	0.025916	0.40175							.
Prevotella scopos HMT885	1	·	-0.00943428	0.338974							.	Neisseria polysaccharea HMT737	1	·	-0.0169648	0.3678							.	Peptoniphilus lacrimalis HMT836	1	·	0.0248334	0.299257							.	Capnocytophaga sp. HMT863	1	·	-0.0153205	0.398744							.
Bacteroidetes_[G-3] bacterium HMT281	1	·	0.0251008	0.338617							.	Selenomonas artemidis HMT124	1	·	-0.00993413	0.365236							.	Treponema sp. HMT242	1	·	-0.02491	0.29881							.	Capnocytophaga ochracea HMT700	1	·	-0.0343803	0.392591							.
Veillonellaceae_[G-1] bacterium HMT129	1	·	-0.0266889	0.336173							.	Erysipelotrichaceae_[G-1] bacterium HMT904	1	·	-0.0271127	0.364775							.	Bacteroidetes_[G-7] bacterium HMT911	1	·	0.0247052	0.298333							.	Streptococcus downei HMT594	1	·	0.0410314	0.386151							.
Fannyhessea sp. HMT416	1	·	0.0258608	0.330402							.	Leptotrichia sp. HMT225	1	·	0.0148812	0.363044							.	Cupriavidus gilardii HMT027	1	·	-0.0225158	0.297216							.	Veillonellaceae_[G-1] bacterium HMT132	1	·	0.0424399	0.386118							.
Johnsonella sp. HMT166	1	·	0.0258808	0.329629							.	Campylobacter gracilis HMT623	1	·	0.0145862	0.361857							.	Kocuria rhizophila HMT197	1	·	-0.0237039	0.293912							.	Mitsuokella sp. HMT521	1	·	0.00788237	0.38409							.
Sphingomonas sp. HMT004	1	·	-0.0257107	0.329406							.	Mycoplasma salivarium HMT754	1	·	-0.0184067	0.359916							.	Actinomyces sp. HMT448	1	·	0.0244056	0.293568							.	Prevotella sp. HMT820	1	·	-0.031346	0.381174							.
Weeksellaceae_[G-1] sp. HMT931	1	·	0.00839522	0.326021							.	Peptostreptococcaceae_[G-7] bacterium HMT922	1	·	-0.0174299	0.359266							.	Saccharibacteria_(TM7)_[G-4] bacterium HMT355	1	·	0.0240477	0.285529							.	Treponema sp. HMT263	1	·	-0.0382914	0.37675							.
Treponema sp. HMT265	1	·	-0.0252589	0.324498							.	Pseudomonas fluorescens HMT612	1	·	0.027565	0.358315							.	Desulfovibrio sp. HMT040	1	·	-0.0238668	0.283285							.	Staphylococcus epidermidis HMT601	1	·	0.0410324	0.3732							.
Treponema sp. HMT252	1	·	-0.0257575	0.323604							.	Prevotella multiformis HMT685	1	·	-0.0276467	0.357513							.	Ligilactobacillus salivarius HMT756	1	·	-0.0237708	0.2821							.	Sphingomonas sp. HMT004	1	·	-0.0357726	0.365429							.
Colibacter massiliensis HMT123	1	·	-0.0240078	0.321838							.	Fusobacterium necrophorum HMT690	1	·	-0.0268682	0.357472							.	Peptostreptococcaceae_[G-9] [Eubacterium]_brachy HMT557	1	·	-0.0182295	0.280536							.	Actinomyces sp. HMT896	1	·	-0.0363036	0.357283							.
Fretibacterium sp. HMT361	1	·	0.0255323	0.32178							.	Leptotrichia sp. HMT498	1	·	-0.0192227	0.35656							.	Pseudoramibacter alactolyticus HMT538	1	·	-0.0224625	0.276597							.	Cloacibacterium normanense HMT422	1	·	0.0383371	0.34939							.
Selenomonas sp. HMT138	1	·	-0.00220679	0.320536							.	Candidatus_Saccharimonas aalborgensis HMT988	1	·	0.0247277	0.356438							.	Parvimonas sp. HMT110	1	·	0.0174318	0.276203							.	Parvimonas sp. HMT110	1	·	0.0150906	0.34939							.
Treponema sp. HMT235	1	·	0.0247583	0.319824							.	Scardovia wiggsiae HMT195	1	·	-0.0273819	0.356272							.	Saccharibacteria_(TM7)_[G-1] bacterium HMT488	1	·	0.0230983	0.275561							.	Treponema sp. HMT262	1	·	0.0354036	0.348175							.
Eggerthia catenaformis HMT569	1	·	0.00743657	0.319796							.	Pseudoleptotrichia sp. HMT219	1	·	-0.0112118	0.356002							.	Treponema sp. HMT247	1	·	-0.0221753	0.269436							.	Mogibacterium neglectum HMT691	1	·	-0.027571	0.345499							.
Phocaeicola abscessus HMT272	1	·	-0.023498	0.315804							.	Treponema sp. HMT518	1	·	0.027144	0.351028							.	Treponema sp. HMT235	1	·	0.0226074	0.268185							.	Leptotrichia sp. HMT879	1	·	-0.0340232	0.344089							.
Scardovia inopinata HMT642	1	·	0.0247161	0.310799							.	Treponema sp. HMT508	1	·	0.026384	0.347869							.	Scardovia wiggsiae HMT195	1	·	0.0132457	0.267653							.	Peptococcus sp. HMT168	1	·	0.0331411	0.341764							.
Bacteroidetes_[G-5] bacterium HMT507	1	·	0.0246709	0.309784							.	Gracilibacteria_(GN02)_[G-1] bacterium HMT872	1	·	-0.0151294	0.347264							.	Prevotella sp. HMT315	1	·	0.00726108	0.263438							.	Prevotella sp. HMT443	1	·	-0.0144674	0.335413							.
Treponema sp. HMT242	1	·	-0.0240949	0.308656							.	Prevotella oulorum HMT288	1	·	0.00987974	0.345831							.	Haemophilus sp. HMT908	1	·	0.00278421	0.260946							.	Capnocytophaga sp. HMT902	1	·	-0.0345277	0.331571							.
Selenomonas sp. HMT481	1	·	0.0164129	0.299636							.	Arthrospira platensis HMT229	1	·	0.0259042	0.343512							.	Prevotella sp. HMT443	1	·	0.00540282	0.260528							.	Limosilactobacillus fermentum HMT608	1	·	-0.0316379	0.329166							.
Limosilactobacillus oris HMT709	1	·	-0.023827	0.299303							.	Limosilactobacillus sp. HMT052	1	·	-0.0262084	0.341686							.	Lysinibacillus fusiformis HMT614	1	·	-0.0211054	0.259713							.	Selenomonas sp. HMT919	1	·	0.016804	0.328714							.
Fusobacterium gonidiaformans HMT860	1	·	-0.0237583	0.298345							.	Mogibacterium timidum HMT042	1	·	0.0169838	0.339051							.	Fretibacterium sp. HMT358	1	·	-0.0214008	0.258136							.	Capnocytophaga sp. HMT864	1	·	0.00834109	0.327207							.
Treponema sp. HMT247	1	·	-0.0235932	0.296667							.	Prevotella sp. HMT515	1	·	0.0260575	0.338159							.	Veillonellaceae_[G-1] bacterium HMT132	1	·	0.0210513	0.256314							.	Treponema sp. HMT260	1	·	0.034533	0.326232							.
Capnocytophaga sp. HMT864	1	·	0.00522799	0.292726							.	Lactobacillus crispatus HMT817	1	·	0.0260819	0.3376							.	Peptostreptococcaceae_[G-2] bacterium HMT091	1	·	-0.020459	0.254734							.	Treponema sp. HMT517	1	·	-0.0299488	0.326051							.
Actinomyces sp. HMT414	1	·	-0.0231647	0.29121							.	Lautropia mirabilis HMT022	1	·	-0.0257043	0.334404							.	Cutibacterium acnes HMT530	1	·	-0.0195143	0.25382							.	Weeksellaceae_[G-1] sp. HMT907	1	·	-0.0238062	0.320542							.
Saccharibacteria_(TM7)_[G-8] bacterium HMT955	1	·	-0.0225124	0.283944							.	Oribacterium sinus HMT457	1	·	-0.0236675	0.334344							.	Catonella sp. HMT451	1	·	0.0147249	0.253632							.	Selenomonas sp. HMT936	1	·	0.0350664	0.319391							.
Stomatobaculum sp. HMT097	1	·	0.0138802	0.283777							.	Parascardovia denticolens HMT586	1	·	-0.0254669	0.331272							.	Peptostreptococcaceae_[G-6] [Eubacterium]_nodatum HMT694	1	·	0.0210687	0.253444							.	Oribacterium sinus HMT457	1	·	0.0262805	0.316988							.
Porphyromonas uenonis HMT785	1	·	0.0214218	0.276862							.	Peptostreptococcaceae_[G-6] [Eubacterium]_nodatum HMT694	1	·	0.0186874	0.328398							.	Peptidiphaga gingivicola HMT848	1	·	-0.00162317	0.251796							.	Treponema sp. HMT246	1	·	0.0333016	0.30313							.
Leptotrichia sp. HMT909	1	·	0.0211007	0.276548							.	Saccharibacteria_(TM7)_[G-1] bacterium HMT348	1	·	-0.0229294	0.325077							.	Aeriscardovia bacterium HMT407	1	·	-0.0207666	0.25099							.	Bacteroidetes_[G-3] bacterium HMT280	1	·	0.00800302	0.301808							.
Kingella sp. HMT932	1	·	0.0110244	0.276411							.	Dialister sp. HMT119	1	·	0.0250406	0.323885							.	Moraxella sp. HMT276	1	·	-0.0182645	0.241999							.	Actinomyces sp. HMT897	1	·	-0.0287038	0.292967							.
Bacteroides zoogleoformans HMT465	1	·	0.0205036	0.275652							.	Lactobacillus ultunensis HMT461	1	·	0.0248833	0.323398							.	Treponema pectinovorum HMT725	1	·	-0.0197764	0.241368							.	Corynebacterium diphtheriae HMT591	1	·	-0.0259915	0.291707							.
Prevotella bivia HMT556	1	·	-0.0216484	0.273621							.	Veillonellaceae_[G-1] bacterium HMT129	1	·	-0.0245708	0.320937							.	Lachnospiraceae_[G-8] bacterium HMT500	1	·	0.0200422	0.240512							.	Veillonellaceae_[G-1] bacterium HMT135	1	·	0.0313926	0.289739							.
Saccharibacteria_(TM7)_[G-1] bacterium HMT488	1	·	0.020887	0.270056							.	Prevotella sp. HMT820	1	·	-0.023871	0.309085							.	Anaeroglobus geminatus HMT121	1	·	-0.0162708	0.238112							.	Actinomyces israelii HMT645	1	·	-0.0276767	0.289252							.
Neisseria gonorrhoeae HMT621	1	·	-0.0211927	0.268535							.	Prevotella sp. HMT306	1	·	0.013275	0.307732							.	Fretibacterium sp. HMT362	1	·	-0.0186215	0.234934							.	Phocaeicola abscessus HMT272	1	·	-0.0183428	0.288562							.
Lactiplantibacillus pentosus HMT883	1	·	0.0212033	0.267126							.	Treponema sp. HMT235	1	·	-0.0196076	0.307237							.	Porphyromonas sp. HMT284	1	·	0.010875	0.233891							.	Parvimonas sp. HMT393	1	·	0.00174416	0.284688							.
Cutibacterium acnes HMT530	1	·	-0.0107048	0.266669							.	Neisseria macacae HMT099	1	·	0.000934855	0.30603							.	Prevotella saccharolytica HMT781	1	·	0.0168969	0.232229							.	Kocuria rhizophila HMT197	1	·	-0.0278529	0.280387							.
Treponema sp. HMT254	1	·	-0.0211221	0.265263							.	Selenomonas sp. HMT138	1	·	-0.00924122	0.298681							.	Peptostreptococcaceae_[G-5] bacterium HMT493	1	·	-0.0190665	0.22984							.	Odoribacter bacterium HMT516	1	·	-0.0260235	0.272579							.
Prevotella sp. HMT443	1	·	-0.0209187	0.265228							.	Leptotrichia sp. HMT847	1	·	0.0227515	0.297867							.	Streptococcus agalactiae HMT537	1	·	-0.0190855	0.228602							.	Schaalia sp. HMT877	1	·	-0.0258665	0.270958							.
Haemophilus sp. HMT908	1	·	0.0114052	0.264038							.	Haemophilus influenzae HMT641	1	·	0.0226298	0.296415							.	Limosilactobacillus oris HMT709	1	·	-0.0183551	0.227337							.	Bifidobacterium scardovii HMT891	1	·	0.0282179	0.269255							.
Treponema sp. HMT518	1	·	0.020435	0.258602							.	Megasphaera micronuciformis HMT122	1	·	0.00488025	0.294676							.	Bacteroidetes_[G-3] bacterium HMT503	1	·	-0.013165	0.227033							.	Lacticaseibacillus casei HMT568	1	·	-0.0258111	0.265665							.
Peptoniphilus lacrimalis HMT836	1	·	0.0202659	0.256419							.	Peptostreptococcaceae_[G-5] [Eubacterium]_saphenum HMT759	1	·	0.00405342	0.292053							.	Selenomonas sp. HMT126	1	·	0.0188158	0.226252							.	Fusobacterium necrophorum HMT690	1	·	-0.0232664	0.264894							.
Fannyhessea vaginae HMT814	1	·	-0.0203135	0.256146							.	Actinomyces sp. HMT896	1	·	-0.0219657	0.286451							.	Granulicatella elegans HMT596	1	·	0.0106704	0.224365							.	Gracilibacteria_(GN02)_[G-1] bacterium HMT872	1	·	0.00482969	0.264768							.
Capnocytophaga sp. HMT903	1	·	0.0200804	0.25225							.	Corynebacterium diphtheriae HMT591	1	·	-0.0219224	0.284468							.	Kingella sp. HMT012	1	·	0.016103	0.22433							.	Mycoplasma salivarium HMT754	1	·	-0.00066964	0.263834							.
Veillonellaceae_[G-1] bacterium HMT132	1	·	0.0198543	0.25156							.	Porphyromonas sp. HMT277	1	·	-0.0198172	0.283111							.	Streptococcus salivarius HMT755	1	·	0.0145292	0.223633							.	Ruminococcaceae_[G-2] bacterium HMT085	1	·	0.013421	0.260785							.
Ignavibacterium album HMT982	1	·	0.0191727	0.24908							.	Brucella anthropi HMT544	1	·	-0.0201057	0.277132							.	Parascardovia denticolens HMT586	1	·	0.0180135	0.219651							.	Limosilactobacillus sp. HMT052	1	·	-0.0274037	0.260134							.
Fusobacterium necrophorum HMT690	1	·	-0.0197433	0.247908							.	Treponema sp. HMT242	1	·	-0.0210814	0.275002							.	Peptostreptococcaceae_[G-7] [Eubacterium]_yurii HMT377	1	·	-0.0159771	0.219242							.	Treponema putidum HMT743	1	·	-0.0206351	0.260059							.
Brucella anthropi HMT544	1	·	-0.018437	0.23581							.	Cloacibacterium normanense HMT422	1	·	-0.0200043	0.274844							.	Mogibacterium timidum HMT042	1	·	0.000216877	0.218017							.	Fusobacterium sp. HMT205	1	·	0.000555752	0.25917							.
Treponema sp. HMT234	1	·	0.0182359	0.235713							.	Lacticaseibacillus paracasei HMT716	1	·	-0.0211442	0.273746							.	Prevotella melaninogenica HMT469	1	·	0.0145522	0.21492							.	Solobacterium moorei HMT678	1	·	0.0249083	0.258733							.
Peptostreptococcaceae_[G-5] [Eubacterium]_saphenum HMT759	1	·	-0.0062727	0.235694							.	Leptotrichia sp. HMT879	1	·	-0.0201078	0.265598							.	Treponema parvum HMT724	1	·	0.0175288	0.212095							.	Neisseria lactamica HMT649	1	·	-0.0250221	0.257358							.
Streptococcus sobrinus HMT768	1	·	-0.0157221	0.233974							.	Kocuria palustris HMT084	1	·	-0.020198	0.265324							.	Caldilinea aerophila HMT994	1	·	-0.0170118	0.211095							.	Acinetobacter johnsonii HMT297	1	·	0.0274276	0.255651							.
Neisseria lactamica HMT649	1	·	-0.0180549	0.226703							.	Limosilactobacillus vaginalis HMT051	1	·	0.0200375	0.259169							.	Arthrospira platensis HMT229	1	·	0.00680139	0.21104							.	Cutibacterium acnes HMT530	1	·	-0.0157455	0.254446							.
Sneathia vaginalis HMT844	1	·	-0.00262731	0.226476							.	Lachnospiraceae_[G-7] bacterium HMT163	1	·	-0.0187057	0.258326							.	Sphingomonas sp. HMT004	1	·	-0.0174244	0.206875							.	Treponema sp. HMT927	1	·	-0.0200524	0.248154							.
Dialister sp. HMT119	1	·	0.0179375	0.226209							.	Staphylococcus epidermidis HMT601	1	·	0.0182724	0.257109							.	Bacteroidetes_[G-4] bacterium HMT509	1	·	0.0169411	0.203133							.	Campylobacter curvus HMT580	1	·	0.00345717	0.247158							.
Limosilactobacillus sp. HMT052	1	·	-0.0177302	0.225669							.	Treponema sp. HMT927	1	·	0.0198131	0.256941							.	Corynebacterium tuberculostearicum HMT077	1	·	0.017014	0.20202							.	Bacteroidetes_[G-5] bacterium HMT505	1	·	0.0264479	0.243677							.
Haemophilus pittmaniae HMT946	1	·	-0.0130312	0.223092							.	Aeriscardovia bacterium HMT407	1	·	-0.0195445	0.256649							.	Leptotrichia shahii HMT214	1	·	-0.0142932	0.201437							.	Delftia acidovorans HMT023	1	·	-0.0255773	0.237891							.
Enterococcus faecalis HMT604	1	·	0.0158122	0.215365							.	Johnsonella ignava HMT635	1	·	-0.0176365	0.255687							.	Enterococcus faecalis HMT604	1	·	0.0167774	0.20131							.	Saccharibacteria_(TM7)_[G-3] bacterium HMT351	1	·	0.0227417	0.236632							.
Treponema sp. HMT262	1	·	0.0159802	0.215313							.	Pseudoramibacter alactolyticus HMT538	1	·	0.0195215	0.254988							.	Desulfovibrio fairfieldensis HMT605	1	·	-0.0148353	0.199495							.	Lactobacillus acidophilus HMT529	1	·	-0.0214445	0.231222							.
Moraxella sp. HMT276	1	·	-0.0160516	0.211726							.	Porphyromonas uenonis HMT785	1	·	-0.0117377	0.253203							.	Moraxella nonliquefaciens HMT098	1	·	-0.0143251	0.196919							.	Parascardovia denticolens HMT586	1	·	-0.0171809	0.22806							.
Corynebacterium tuberculostearicum HMT077	1	·	0.0162747	0.208022							.	Fusobacterium nucleatum HMT200	1	·	-0.00327471	0.248966							.	Treponema sp. HMT258	1	·	-0.016264	0.193052							.	Scardovia inopinata HMT642	1	·	0.0237167	0.227241							.
Oribacterium sp. HMT102	1	·	0.0163917	0.206444							.	Lactiplantibacillus pentosus HMT883	1	·	0.0191135	0.247705							.	Staphylococcus aureus HMT550	1	·	0.0154557	0.191904							.	Gracilibacteria_(GN02)_[G-1] bacterium HMT871	1	·	0.0214184	0.222789							.
Fretibacterium sp. HMT362	1	·	0.0161727	0.204544							.	Treponema sp. HMT239	1	·	0.0188824	0.245203							.	Saccharibacteria_(TM7)_[G-7] bacterium HMT989	1	·	-0.0151355	0.18849							.	Saccharibacteria_(TM7)_[G-1] bacterium HMT488	1	·	0.0198439	0.21852							.
Lactobacillus crispatus HMT817	1	·	0.0158223	0.201427							.	Saccharibacteria_(TM7)_[G-2] bacterium HMT350	1	·	-0.0107804	0.243846							.	Lactococcus lactis HMT804	1	·	0.0152073	0.186746							.	Haemophilus sp. HMT259	1	·	0.0234458	0.216897							.
Oribacterium sp. HMT078	1	·	-0.00609661	0.201213							.	Treponema sp. HMT269	1	·	-0.0187693	0.242844							.	Schaalia sp. HMT877	1	·	-0.0155271	0.186144							.	Treponema sp. HMT254	1	·	-0.0197656	0.216239							.
Slackia exigua HMT602	1	·	-0.0156588	0.197376							.	Ligilactobacillus salivarius HMT756	1	·	0.0182376	0.240165							.	Peptococcus sp. HMT167	1	·	0.0154592	0.185205							.	Aeriscardovia bacterium HMT407	1	·	-0.0222607	0.215802							.
Lactobacillus ultunensis HMT461	1	·	-0.0132981	0.190728							.	Saccharibacteria_(TM7)_[G-1] bacterium HMT488	1	·	-0.0103642	0.239313							.	Bacteroidetes_[G-3] bacterium HMT899	1	·	-0.0155381	0.184613							.	Capnocytophaga haemolytica HMT627	1	·	-0.00822054	0.214221							.
Peptostreptococcaceae_[G-4] bacterium HMT369	1	·	-0.0140709	0.188136							.	Desulfovibrio sp. HMT040	1	·	-0.0180563	0.234745							.	Kocuria palustris HMT084	1	·	-0.0147129	0.18235							.	Candidatus_Saccharimonas aalborgensis HMT988	1	·	0.0220827	0.21391							.
Neisseria sicca HMT764	1	·	-0.0138934	0.18748							.	Capnocytophaga haemolytica HMT627	1	·	-0.0174303	0.23166							.	Dialister micraerophilus HMT843	1	·	-0.0109861	0.179708							.	Bacteroidetes_[G-3] bacterium HMT899	1	·	-0.0189028	0.210118							.
Selenomonas sp. HMT388	1	·	-0.0141889	0.18496							.	Lachnospiraceae_[G-2] bacterium HMT088	1	·	-0.0167192	0.218681							.	Lancefieldella rimae HMT750	1	·	-0.0122667	0.178813							.	Peptostreptococcaceae_[G-7] bacterium HMT922	1	·	0.0182158	0.207821							.
Bacteroidetes_[G-4] bacterium HMT509	1	·	0.014147	0.18274							.	Veillonellaceae_[G-1] bacterium HMT145	1	·	0.0168224	0.217668							.	Haemophilus influenzae HMT641	1	·	0.0144678	0.173891							.	Erysipelotrichaceae_[G-1] bacterium HMT904	1	·	0.0205985	0.207122							.
Moraxella catarrhalis HMT833	1	·	0.0141889	0.182265							.	Prevotella melaninogenica HMT469	1	·	-0.00576357	0.213256							.	Neisseriaceae_[G-1] bacterium HMT174	1	·	0.0135774	0.172014							.	Bifidobacterium breve HMT889	1	·	-0.0212074	0.203215							.
Bacteroidetes_[G-3] bacterium HMT503	1	·	0.00342677	0.181735							.	Bacteroides zoogleoformans HMT465	1	·	0.0159261	0.211297							.	Fusobacterium gonidiaformans HMT860	1	·	-0.0136072	0.169494							.	Caldilinea aerophila HMT994	1	·	-0.0158467	0.193243							.
Aeriscardovia bacterium HMT407	1	·	-0.0139231	0.179269							.	Peptoniphilus lacrimalis HMT836	1	·	0.0160182	0.208593							.	Pseudomonas fluorescens HMT612	1	·	0.0108745	0.162582							.	Stomatobaculum sp. HMT910	1	·	0.00264912	0.191184							.
Cupriavidus gilardii HMT027	1	·	-0.0139736	0.175864							.	Peptococcus sp. HMT167	1	·	-0.0108215	0.208452							.	Enterobacter cancerogenus HMT565	1	·	0.0131613	0.162567							.	Moraxella catarrhalis HMT833	1	·	0.0196044	0.19078							.
Kocuria palustris HMT084	1	·	-0.0136856	0.175399							.	Lysinibacillus fusiformis HMT614	1	·	-0.0132082	0.205561							.	Escherichia coli HMT574	1	·	0.0131613	0.162567							.	Treponema sp. HMT490	1	·	-0.0184955	0.190579							.
Treponema sp. HMT256	1	·	0.0114772	0.174106							.	Treponema sp. HMT517	1	·	-0.0123897	0.203407							.	Moraxella catarrhalis HMT833	1	·	0.01337	0.158839							.	Slackia exigua HMT602	1	·	0.0188909	0.190481							.
Treponema sp. HMT260	1	·	0.0113327	0.171029							.	Actinomyces sp. HMT897	1	·	-0.0146838	0.202202							.	Lactobacillus acidophilus HMT529	1	·	0.0095782	0.157682							.	Treponema parvum HMT724	1	·	0.0205225	0.189662							.
Limosilactobacillus vaginalis HMT051	1	·	-0.0126992	0.170875							.	Novosphingobium humi HMT006	1	·	-0.0150115	0.201841							.	Treponema sp. HMT252	1	·	-0.0125431	0.156421							.	Bulleidia extructa HMT603	1	·	0.0205085	0.18666							.
Fretibacterium sp. HMT359	1	·	0.00755502	0.169453							.	Selenomonas sp. HMT936	1	·	0.014731	0.201358							.	Acidipropionibacterium acidifaciens HMT191	1	·	0.00842227	0.156009							.	Treponema sp. HMT269	1	·	-0.0190153	0.185968							.
Treponema sp. HMT251	1	·	0.0134306	0.169211							.	Bifidobacterium dentium HMT588	1	·	-0.00384879	0.200915							.	Treponema sp. HMT249	1	·	-0.0127862	0.155186							.	Veillonellaceae_[G-1] bacterium HMT150	1	·	-7.73169e-05	0.185635							.
Schaalia sp. HMT178	1	·	-0.0118607	0.168593							.	Capnocytophaga sp. HMT903	1	·	-0.0146957	0.199896							.	Fretibacterium sp. HMT360	1	·	-0.0123807	0.154913							.	Prevotella bivia HMT556	1	·	-0.0150413	0.178807							.
Gardnerella vaginalis HMT829	1	·	0.00968466	0.16801							.	Treponema sp. HMT254	1	·	-0.0142351	0.199696							.	Treponema sp. HMT490	1	·	-0.0128027	0.154359							.	Arthrospira platensis HMT229	1	·	-0.0112088	0.175698							.
Anaerolinea thermophila HMT995	1	·	0.0130652	0.166312							.	Treponema sp. HMT264	1	·	-0.0151176	0.197776							.	Prevotella loescheii HMT658	1	·	-0.0121102	0.150772							.	Acidipropionibacterium acidifaciens HMT191	1	·	0.0187603	0.175617							.
Bacteroidetes_[G-7] bacterium HMT911	1	·	0.0119447	0.165564							.	Kocuria rhizophila HMT197	1	·	-0.014863	0.192988							.	Lachnospiraceae_[G-2] bacterium HMT088	1	·	-0.0117398	0.147109							.	Dialister sp. HMT119	1	·	0.0186995	0.174049							.
Bacillus subtilis HMT468	1	·	-0.0130033	0.1654							.	Peptoniphilaceae_[G-1] bacterium HMT113	1	·	0.014746	0.191884							.	Porphyromonas sp. HMT277	1	·	0.00355883	0.144046							.	Capnocytophaga sp. HMT323	1	·	0.0188816	0.17193							.
Enterobacter cancerogenus HMT565	1	·	0.0129574	0.164726							.	Capnocytophaga sp. HMT323	1	·	0.0144572	0.191847							.	Haemophilus sp. HMT036	1	·	0.0119646	0.142245							.	Dialister micraerophilus HMT843	1	·	0.0185758	0.16998							.
Escherichia coli HMT574	1	·	0.0129574	0.164726							.	Selenomonas sp. HMT133	1	·	0.0141191	0.183341							.	Enterococcus durans HMT880	1	·	-0.011966	0.142028							.	Arachnia rubra HMT194	1	·	0.00120965	0.169601							.
Gracilibacteria_(GN02)_[G-1] bacterium HMT872	1	·	-0.0101072	0.164581							.	Treponema sp. HMT490	1	·	-0.0135657	0.183246							.	Selenomonas sp. HMT137	1	·	0.00393042	0.142							.	Streptococcus lactarius HMT948	1	·	-0.014644	0.168634							.
Lactobacillus acidophilus HMT529	1	·	-0.0120001	0.161261							.	Peptostreptococcaceae_[G-4] bacterium HMT369	1	·	0.0106026	0.182452							.	Scardovia inopinata HMT642	1	·	0.0107575	0.14054							.	Veillonellaceae_[G-1] bacterium HMT129	1	·	0.018411	0.167537							.
Haemophilus aegyptius HMT535	1	·	0.0126415	0.160145							.	Neisseriaceae_[G-1] bacterium HMT174	1	·	-0.0135947	0.181981							.	Bifidobacterium dentium HMT588	1	·	0.0116882	0.13941							.	Haemophilus influenzae HMT641	1	·	-0.00847752	0.161486							.
Treponema sp. HMT490	1	·	-0.012524	0.15874							.	Bacteroidetes_[G-3] bacterium HMT281	1	·	-0.0126601	0.180371							.	Moraxella osloensis HMT711	1	·	-0.0109675	0.136406							.	Brucella anthropi HMT544	1	·	-0.0144287	0.160553							.
Treponema pectinovorum HMT725	1	·	-0.0124205	0.156997							.	Anaeroglobus geminatus HMT121	1	·	0.00123428	0.179562							.	Dialister pneumosintes HMT736	1	·	0.011429	0.135563							.	Peptoniphilus lacrimalis HMT836	1	·	0.016297	0.160102							.
Treponema sp. HMT508	1	·	0.0124404	0.156412							.	Fannyhessea vaginae HMT814	1	·	-0.0137896	0.179547							.	Capnocytophaga sp. HMT878	1	·	-0.0106237	0.134239							.	Treponema sp. HMT264	1	·	-0.0160239	0.157769							.
Treponema sp. HMT239	1	·	0.011818	0.155177							.	Prevotella sp. HMT942	1	·	-0.0135685	0.175833							.	Actinomyces massiliensis HMT852	1	·	-0.0100815	0.133751							.	Saccharibacteria_(TM7)_[G-7] bacterium HMT989	1	·	-0.0118171	0.156021							.
Porphyromonas sp. HMT277	1	·	0.00610816	0.154238							.	Desulfomicrobium orale HMT703	1	·	-0.0131943	0.175215							.	Gardnerella vaginalis HMT829	1	·	-0.0107731	0.131973							.	Kocuria palustris HMT084	1	·	-0.0124282	0.155712							.
Leptotrichia sp. HMT847	1	·	0.0122637	0.154026							.	Treponema sp. HMT251	1	·	-0.0131308	0.17507							.	Slackia exigua HMT602	1	·	0.00586388	0.131626							.	Desulfovibrio sp. HMT040	1	·	-0.0157298	0.154527							.
Moraxella osloensis HMT711	1	·	-0.0113353	0.152878							.	Desulfovibrio fairfieldensis HMT605	1	·	0.0132092	0.170808							.	Treponema sp. HMT268	1	·	-0.0110928	0.131575							.	Limosilactobacillus oris HMT709	1	·	-0.0150413	0.152491							.
Veillonellaceae_[G-1] bacterium HMT918	1	·	0.0118522	0.149147							.	Gracilibacteria_(GN02)_[G-1] bacterium HMT871	1	·	0.0129283	0.168646							.	Neisseria lactamica HMT649	1	·	-0.0109981	0.131536							.	Mollicutes_[G-1] bacterium HMT504	1	·	-0.0135314	0.152118							.
Lactobacillus iners HMT838	1	·	-0.0115589	0.147332							.	Bacteroidetes_[G-7] bacterium HMT911	1	·	-0.00802893	0.168353							.	Leptotrichia sp. HMT223	1	·	0.0105911	0.131197							.	Johnsonella ignava HMT635	1	·	-7.93304e-05	0.146997							.
Treponema medium HMT667	1	·	0.00052895	0.14684							.	Neisseria gonorrhoeae HMT621	1	·	-0.0130153	0.16832							.	Bacteroides heparinolyticus HMT630	1	·	0.0101577	0.129042							.	Treponema sp. HMT252	1	·	-0.0121942	0.145024							.
Bifidobacterium scardovii HMT891	1	·	0.0115008	0.144487							.	Capnocytophaga sp. HMT878	1	·	0.00980625	0.166396							.	Neisseria gonorrhoeae HMT621	1	·	-0.0107146	0.128737							.	Bacteroides zoogleoformans HMT465	1	·	0.0155428	0.144202							.
Treponema sp. HMT250	1	·	-0.01149	0.144346							.	Corynebacterium tuberculostearicum HMT077	1	·	0.0125435	0.16492							.	Neisseria sicca HMT764	1	·	-0.0107207	0.12834							.	Bacteroidetes_[G-3] bacterium HMT281	1	·	0.00648856	0.133222							.
Bacteroides heparinolyticus HMT630	1	·	0.00898674	0.144049							.	Lacticaseibacillus rhamnosus HMT749	1	·	-0.012549	0.164543							.	Alloprevotella sp. HMT912	1	·	0.00338402	0.127989							.	Treponema pectinovorum HMT725	1	·	-0.0135816	0.132926							.
Neisseria sp. HMT523	1	·	0.0114048	0.143243							.	Weeksellaceae_[G-1] sp. HMT907	1	·	0.00683148	0.161069							.	Johnsonella ignava HMT635	1	·	0.00687719	0.127791							.	Johnsonella sp. HMT166	1	·	-0.00818323	0.130302							.
Odoribacter bacterium HMT516	1	·	-0.0111547	0.141168							.	Haemophilus sp. HMT259	1	·	0.00390955	0.159547							.	Treponema maltophilum HMT664	1	·	-0.0102555	0.12648							.	Lactobacillus jensenii HMT839	1	·	-0.0124233	0.128659							.
Erysipelotrichaceae_[G-1] bacterium HMT904	1	·	-0.00730324	0.138552							.	Treponema sp. HMT265	1	·	0.0121507	0.158798							.	Mitsuokella multacida HMT684	1	·	-0.010613	0.126013							.	Treponema sp. HMT226	1	·	0.0136758	0.127564							.
Peptostreptococcaceae_[G-7] [Eubacterium]_yurii HMT106	1	·	0.010199	0.138304							.	Mitsuokella multacida HMT684	1	·	-0.0115695	0.156119							.	Odoribacter bacterium HMT516	1	·	-0.0103537	0.124543							.	Paenibacillus phoenicis HMT786	1	·	0.00768375	0.125463							.
Desulfovibrio sp. HMT040	1	·	-0.0102148	0.136933							.	Bifidobacterium scardovii HMT891	1	·	0.0120097	0.155978							.	Treponema sp. HMT262	1	·	0.0102651	0.123355							.	Anoxybacillus flavithermus HMT182	1	·	-0.0120837	0.124092							.
Neisseriaceae_[G-1] bacterium HMT174	1	·	0.0107614	0.136765							.	Lactobacillus jensenii HMT839	1	·	-0.0120131	0.155967							.	Johnsonella sp. HMT166	1	·	0.0103342	0.123328							.	Enterococcus faecalis HMT604	1	·	-0.0094879	0.12128							.
Lachnospiraceae_[G-7] bacterium HMT163	1	·	-0.0103354	0.135879							.	Limosilactobacillus reuteri HMT938	1	·	0.0118953	0.153842							.	Treponema sp. HMT927	1	·	-0.00381636	0.122551							.	Gardnerella vaginalis HMT829	1	·	-0.00504537	0.12004							.
Desulfomicrobium orale HMT703	1	·	-0.0107872	0.135619							.	Schaalia sp. HMT877	1	·	-0.0118186	0.153068							.	Prevotella buccalis HMT562	1	·	0.0101419	0.120296							.	Saccharibacteria_(TM7)_[G-4] bacterium HMT355	1	·	0.0108976	0.11971							.
Limosilactobacillus coleohominis HMT816	1	·	0.0106007	0.134715							.	Saccharibacteria_(TM7)_[G-7] bacterium HMT989	1	·	0.00975658	0.150901							.	Anaerolinea thermophila HMT995	1	·	0.00979135	0.11921							.	Novosphingobium humi HMT006	1	·	-0.0103412	0.119415							.
Bacteroidetes_[G-3] bacterium HMT899	1	·	-0.0105038	0.133768							.	Acidipropionibacterium acidifaciens HMT191	1	·	0.0107353	0.148786							.	Arachnia rubra HMT194	1	·	0.00986642	0.118735							.	Olsenella uli HMT038	1	·	0.0124322	0.118749							.
Lacticaseibacillus rhamnosus HMT749	1	·	-0.0105706	0.133002							.	Anoxybacillus flavithermus HMT182	1	·	-0.0109756	0.145144							.	Gracilibacteria_(GN02)_[G-1] bacterium HMT872	1	·	-0.00424024	0.118395							.	Peptostreptococcaceae_[G-7] [Eubacterium]_yurii HMT106	1	·	0.00622164	0.115624							.
Lancefieldella sp. HMT199	1	·	-0.00711966	0.132623							.	Corynebacterium singulare HMT063	1	·	0.0110727	0.143191							.	Lachnospiraceae_[G-7] bacterium HMT086	1	·	0.00972573	0.116723							.	Ignavibacterium album HMT982	1	·	0.00713571	0.114642							.
Kocuria rhizophila HMT197	1	·	-0.0105322	0.132557							.	Olsenella uli HMT038	1	·	0.011043	0.142991							.	Schaalia cardiffensis HMT850	1	·	0.00977688	0.116579							.	Tannerella sp. HMT916	1	·	-0.0108997	0.11448							.
Capnocytophaga sp. HMT901	1	·	-0.00797838	0.128455							.	Treponema sp. HMT228	1	·	0.0107705	0.142567							.	Porphyromonas sp. HMT275	1	·	-0.00934438	0.115777							.	Pseudoramibacter alactolyticus HMT538	1	·	-0.0073379	0.112678							.
Fretibacterium sp. HMT360	1	·	0.00308611	0.128117							.	Fusobacterium sp. HMT205	1	·	0.00627316	0.142169							.	Brucella anthropi HMT544	1	·	-0.00964005	0.114418							.	Lactobacillus ultunensis HMT461	1	·	0.0111629	0.111237							.
Lysinibacillus fusiformis HMT614	1	·	-0.00833377	0.12545							.	Capnocytophaga sp. HMT380	1	·	-0.00956356	0.140542							.	Stenotrophomonas maltophilia HMT663	1	·	-0.00880616	0.11057							.	Corynebacterium tuberculostearicum HMT077	1	·	0.0113456	0.108339							.
Saccharibacteria_(TM7)_[G-7] bacterium HMT989	1	·	-0.00978464	0.123816							.	Oribacterium sp. HMT102	1	·	0.0105365	0.140306							.	Actinomyces sp. HMT897	1	·	-0.00904921	0.107337							.	Lachnospiraceae_[G-7] bacterium HMT163	1	·	-0.00457879	0.108146							.
Lacticaseibacillus paracasei HMT716	1	·	-0.0097304	0.123745							.	Peptostreptococcaceae_[G-7] [Eubacterium]_yurii HMT106	1	·	0.00712764	0.140262							.	Neisseria sp. HMT523	1	·	0.00818617	0.102025							.	Peptostreptococcus anaerobius HMT542	1	·	-0.00896827	0.107969							.
Capnocytophaga sp. HMT323	1	·	-0.00849331	0.121833							.	Paenibacillus phoenicis HMT786	1	·	0.00176973	0.139239							.	Olsenella uli HMT038	1	·	0.00054323	0.101144							.	Lactobacillus crispatus HMT817	1	·	0.0111854	0.10791							.
Treponema sp. HMT258	1	·	0.00903389	0.115091							.	Enterobacter cancerogenus HMT565	1	·	0.0104105	0.136477							.	Fannyhessea vaginae HMT814	1	·	-0.00781338	0.0985034							.	Treponema sp. HMT251	1	·	-0.0104844	0.107701							.
Mitsuokella multacida HMT684	1	·	-0.00905618	0.11462							.	Lactobacillus johnsonii HMT819	1	·	0.0105366	0.136443							.	Lacticaseibacillus rhamnosus HMT749	1	·	-0.00799871	0.0981351							.	Lachnospiraceae_[G-2] bacterium HMT088	1	·	-0.0104263	0.107653							.
Acidipropionibacterium acidifaciens HMT191	1	·	0.00807841	0.10995							.	Limosilactobacillus fermentum HMT608	1	·	0.00998491	0.135989							.	Bulleidia extructa HMT603	1	·	0.00623724	0.0915345							.	Enterococcus durans HMT880	1	·	-0.00901629	0.107577							.
Desulfovibrio fairfieldensis HMT605	1	·	-0.00753496	0.108603							.	Treponema sp. HMT258	1	·	0.00427499	0.133931							.	Staphylococcus capitis HMT116	1	·	0.00759969	0.0901643							.	Stomatobaculum sp. HMT373	1	·	0.0109708	0.106632							.
Treponema sp. HMT927	1	·	0.0034695	0.108361							.	Bacteroidetes_[G-4] bacterium HMT509	1	·	0.0102152	0.133553							.	Bifidobacterium scardovii HMT891	1	·	0.0066105	0.0887375							.	Bacteroidetes_[G-7] bacterium HMT911	1	·	0.00758807	0.106306							.
Prevotella sp. HMT820	1	·	0.00242884	0.10682							.	Bacillus subtilis HMT468	1	·	-0.00992544	0.129293							.	Tannerella sp. HMT916	1	·	-0.00627383	0.088441							.	Enterococcus saccharolyticus HMT802	1	·	-0.00672348	0.104383							.
Treponema parvum HMT724	1	·	0.00774475	0.105888							.	Weeksellaceae_[G-1] sp. HMT931	1	·	0.00495423	0.127717							.	Phocaeicola abscessus HMT272	1	·	-0.00633261	0.0883391							.	Staphylococcus aureus HMT550	1	·	0.00981926	0.102675							.
Bulleidia extructa HMT603	1	·	-0.00829406	0.104142							.	Treponema pectinovorum HMT725	1	·	-0.00979538	0.127412							.	Haemophilus aegyptius HMT535	1	·	0.00722155	0.0872536							.	Fusobacterium gonidiaformans HMT860	1	·	-0.00858222	0.10172							.
Prevotella sp. HMT475	1	·	-0.0013945	0.103242							.	Prevotella buccalis HMT562	1	·	-0.00959829	0.125803							.	Capnocytophaga sp. HMT863	1	·	0.00498322	0.0818065							.	Streptococcus sp. HMT066	1	·	0.010774	0.0993193							.
Aggregatibacter actinomycetemcomitans HMT531	1	·	-0.00770806	0.102992							.	Treponema sp. HMT260	1	·	0.00960831	0.124857							.	Prevotella sp. HMT942	1	·	0.00681648	0.0809491							.	Peptoniphilaceae_[G-1] bacterium HMT113	1	·	-0.00775622	0.0982683							.
Johnsonella ignava HMT635	1	·	-0.00750625	0.102778							.	Lactococcus lactis HMT804	1	·	0.00751136	0.123085							.	Lactiplantibacillus pentosus HMT883	1	·	0.0041337	0.0803377							.	Bacteroidetes_[G-4] bacterium HMT509	1	·	0.0102096	0.0972436							.
Limosilactobacillus fermentum HMT608	1	·	0.00675277	0.102333							.	Stomatobaculum sp. HMT373	1	·	0.00947667	0.122895							.	Capnocytophaga ochracea HMT700	1	·	-0.00381543	0.0799441							.	Lacticaseibacillus rhamnosus HMT749	1	·	-0.0087415	0.0965002							.
Staphylococcus capitis HMT116	1	·	0.00732344	0.100761							.	Acinetobacter baumannii HMT554	1	·	-0.00946053	0.12267							.	Veillonellaceae_[G-1] bacterium HMT129	1	·	-0.000187196	0.0790684							.	Treponema sp. HMT249	1	·	-0.00935447	0.0962526							.
Veillonella rogosae HMT158	1	·	-0.00206305	0.0881426							.	Saccharibacteria_(TM7)_[G-7] bacterium HMT987	1	·	0.00923262	0.120248							.	Limosilactobacillus coleohominis HMT816	1	·	0.00657961	0.0785423							.	Veillonellaceae_[G-1] bacterium HMT145	1	·	0.0103099	0.0946602							.
Olsenella uli HMT038	1	·	0.00622643	0.0781812							.	Prevotella sp. HMT301	1	·	0.00492084	0.12016							.	Veillonellaceae_[G-1] bacterium HMT918	1	·	0.00619694	0.0783858							.	Treponema sp. HMT242	1	·	-0.0100779	0.0945249							.
Catonella sp. HMT451	1	·	0.00598112	0.075367							.	Porphyromonas asaccharolytica HMT547	1	·	-0.0092281	0.119583							.	Lactobacillus crispatus HMT817	1	·	0.00206756	0.0763796							.	Enterobacter cancerogenus HMT565	1	·	0.00916003	0.0884528							.
Paenibacillus phoenicis HMT786	1	·	-0.00108523	0.07065							.	Actinomyces sp. HMT525	1	·	-0.00921207	0.119251							.	Leptotrichia sp. HMT215	1	·	0.000872494	0.0752857							.	Prevotella buccalis HMT562	1	·	-0.00773738	0.083483							.
Mycoplasma salivarium HMT754	1	·	-0.00491867	0.068522							.	Acinetobacter johnsonii HMT297	1	·	0.00903078	0.117024							.	Porphyromonas asaccharolytica HMT547	1	·	0.00578568	0.0732081							.	Fretibacterium sp. HMT358	1	·	0.00829356	0.0759601							.
Porphyromonas asaccharolytica HMT547	1	·	-0.0050483	0.0678936							.	Haemophilus aegyptius HMT535	1	·	0.00896632	0.115961							.	Actinomyces sp. HMT896	1	·	-0.00557762	0.0731572							.	Saccharibacteria_(TM7)_[G-7] bacterium HMT987	1	·	-0.00588457	0.0749802							.
Schaalia sp. HMT877	1	·	-0.00480321	0.0677377							.	Veillonellaceae_[G-1] bacterium HMT918	1	·	0.00888735	0.114924							.	Peptoniphilaceae_[G-1] bacterium HMT113	1	·	-0.00569972	0.0704644							.	Actinomyces timonensis HMT179	1	·	0.00763649	0.0711669							.
Peptoniphilaceae_[G-1] bacterium HMT113	1	·	0.00519274	0.0664657							.	Corynebacterium simulans HMT062	1	·	0.00882442	0.114106							.	Bacillus subtilis HMT468	1	·	-0.0057045	0.0676797							.	Stenotrophomonas maltophilia HMT663	1	·	-0.00682934	0.0684316							.
Prevotella buccalis HMT562	1	·	0.00426188	0.0631308							.	Prevotella sp. HMT475	1	·	0.00294376	0.1138							.	Treponema sp. HMT250	1	·	-0.00559473	0.0666243							.	Lachnoanaerobaculum sp. HMT496	1	·	-0.00570607	0.0682714							.
Enterococcus durans HMT880	1	·	-0.00499615	0.062927							.	Tannerella sp. HMT916	1	·	-0.00788351	0.11207							.	Bacteroidetes_[G-5] bacterium HMT507	1	·	0.0050398	0.0626525							.	Lactiplantibacillus pentosus HMT883	1	·	0.00615037	0.0662996							.
Parascardovia denticolens HMT586	1	·	-0.00365461	0.0620103							.	Mitsuokella sp. HMT521	1	·	0.00460945	0.111529							.	Leptotrichia sp. HMT847	1	·	-0.00513445	0.0624603							.	Corynebacterium simulans HMT062	1	·	0.00653919	0.0644993							.
Limosilactobacillus reuteri HMT938	1	·	0.00312569	0.053171							.	Peptostreptococcaceae_[G-5] bacterium HMT493	1	·	0.00691583	0.111461							.	Capnocytophaga sp. HMT903	1	·	0.00249487	0.0595148							.	Bacteroidetes_[G-5] bacterium HMT507	1	·	0.00700233	0.0642047							.
Treponema sp. HMT517	1	·	-0.00245173	0.052228							.	Veillonellaceae_[G-1] bacterium HMT135	1	·	0.00625371	0.110619							.	Treponema sp. HMT508	1	·	-0.00485818	0.0580994							.	Corynebacterium singulare HMT063	1	·	0.00697106	0.064167							.
Limosilactobacillus panis HMT882	1	·	-0.00268951	0.0513575							.	Enterococcus faecalis HMT604	1	·	-0.00636748	0.110091							.	Lachnospiraceae_[G-7] bacterium HMT163	1	·	0.00485557	0.0580923							.	Desulfovibrio fairfieldensis HMT605	1	·	0.00635448	0.061726							.
Selenomonas sp. HMT133	1	·	0.00261795	0.0499911							.	Neisseria sp. HMT523	1	·	0.00814996	0.105796							.	Treponema sp. HMT518	1	·	0.00442812	0.0532019							.	Lachnospiraceae_[G-7] bacterium HMT086	1	·	0.00508902	0.0587553							.
Brevundimonas diminuta HMT590	1	·	-0.00217364	0.0493653							.	Corynebacterium kroppenstedtii HMT049	1	·	0.00811713	0.105415							.	Dialister sp. HMT119	1	·	-1.76275e-05	0.0527895							.	Limosilactobacillus reuteri HMT938	1	·	0.00478782	0.0550597							.
Moraxella nonliquefaciens HMT098	1	·	-0.00337434	0.0425798							.	Treponema sp. HMT226	1	·	-0.00272995	0.100238							.	Selenomonas sp. HMT133	1	·	-0.00334822	0.0512181							.	Treponema sp. HMT518	1	·	0.00572404	0.053147							.
Selenomonas sp. HMT936	1	·	-0.00295671	0.0403822							.	Selenomonas sp. HMT388	1	·	-0.00643974	0.0988399							.	Lactobacillus iners HMT838	1	·	-0.0038528	0.0493102							.	Selenomonas sp. HMT388	1	·	-0.00148118	0.053088							.
Lachnospiraceae_[G-2] bacterium HMT088	1	·	-0.00307041	0.0387887							.	Bacteroidetes_[G-3] bacterium HMT899	1	·	-0.00711364	0.0974436							.	Oribacterium sp. HMT102	1	·	0.00404819	0.0492703							.	Neisseria sp. HMT523	1	·	0.00554254	0.0521798							.
Lactobacillus jensenii HMT839	1	·	0.00187207	0.0377678							.	Delftia acidovorans HMT023	1	·	-0.0071427	0.095299							.	Bacteroides pyogenes HMT787	1	·	0.00280383	0.0431483							.	Treponema sp. HMT508	1	·	0.00346764	0.0519564							.
Caldilinea aerophila HMT994	1	·	0.000654627	0.0344408							.	Staphylococcus aureus HMT550	1	·	-0.00711256	0.0926084							.	Treponema sp. HMT228	1	·	-0.00323222	0.0429376							.	Mitsuokella multacida HMT684	1	·	-0.00301453	0.0486141							.
Treponema sp. HMT249	1	·	0.00176574	0.0337176							.	Limosilactobacillus coleohominis HMT816	1	·	0.00704928	0.0919627							.	Agrobacterium tumefaciens HMT485	1	·	-0.00339096	0.0419439							.	Bacteroides heparinolyticus HMT630	1	·	-0.00129185	0.0461706							.
Brochothrix thermosphacta HMT241	1	·	-0.00168973	0.0322662							.	Enterococcus durans HMT880	1	·	-0.00647615	0.0916553							.	Peptostreptococcaceae_[G-7] [Eubacterium]_yurii HMT106	1	·	-0.00312789	0.0390505							.	Neisseriaceae_[G-1] bacterium HMT174	1	·	-0.00252894	0.044263							.
Stenotrophomonas maltophilia HMT663	1	·	0.00166754	0.0318424							.	Lachnoanaerobaculum sp. HMT496	1	·	-0.00667389	0.0902246							.	Leptotrichia sp. HMT909	1	·	-0.00313182	0.0376495							.	Staphylococcus capitis HMT116	1	·	0.00457717	0.0418341							.
Pseudoramibacter alactolyticus HMT538	1	·	-0.0024254	0.0309147							.	Leptotrichia sp. HMT223	1	·	0.00371113	0.0872038							.	Limosilactobacillus panis HMT882	1	·	-0.00117569	0.0363441							.	Limosilactobacillus coleohominis HMT816	1	·	-0.00447293	0.0409583							.
Bacteroides pyogenes HMT787	1	·	-0.00161566	0.0308518							.	Lactobacillus iners HMT838	1	·	-0.00655934	0.0852114							.	Treponema sp. HMT239	1	·	-0.00192056	0.03559							.	Acinetobacter baumannii HMT554	1	·	-0.00418677	0.0409442							.
Actinomyces sp. HMT896	1	·	0.00127791	0.0244023							.	Johnsonella sp. HMT166	1	·	0.00393942	0.0839347							.	Selenomonas sp. HMT388	1	·	0.000979754	0.0352217							.	Veillonellaceae_[G-1] bacterium HMT918	1	·	0.00425609	0.0397145							.
Enterococcus saccharolyticus HMT802	1	·	0.000619143	0.0235352							.	Gardnerella vaginalis HMT829	1	·	0.00483133	0.0832717							.	Peptostreptococcaceae_[G-4] bacterium HMT369	1	·	0.00270406	0.0320856							.	Anaerolinea thermophila HMT995	1	·	0.00408512	0.0396988							.
Acinetobacter johnsonii HMT297	1	·	0.00107526	0.0205326							.	Leptotrichia hofstadii HMT224	1	·	-0.00555609	0.0810295							.	Lactobacillus jensenii HMT839	1	·	0.00164398	0.0316334							.	Fannyhessea vaginae HMT814	1	·	-0.00129579	0.0391773							.
Sphingomonas glacialis HMT003	1	·	-0.00107476	0.020523							.	Limosilactobacillus oris HMT709	1	·	-0.00621271	0.0804285							.	Mollicutes_[G-1] bacterium HMT504	1	·	-0.00242346	0.0314518							.	Cupriavidus gilardii HMT027	1	·	-0.00325974	0.0389946							.
Prevotella sp. HMT515	1	·	-0.00158483	0.0202388							.	Escherichia coli HMT574	1	·	-0.00601251	0.0777801							.	Brevundimonas diminuta HMT590	1	·	-0.00120912	0.0285079							.	Haemophilus aegyptius HMT535	1	·	0.00421296	0.0389545							.
Staphylococcus aureus HMT550	1	·	0.00097842	0.0186834							.	Peptostreptococcus anaerobius HMT542	1	·	0.00540806	0.0776011							.	Selenomonas sp. HMT936	1	·	-0.00135954	0.0265289							.	Agrobacterium tumefaciens HMT485	1	·	-0.000608419	0.0374179							.
Lachnoanaerobaculum sp. HMT496	1	·	0.00137506	0.017544							.	Anaerolinea thermophila HMT995	1	·	0.00587361	0.0773384							.	Limosilactobacillus reuteri HMT938	1	·	-0.00207957	0.026411							.	Brevundimonas diminuta HMT590	1	·	-0.00279044	0.0353066							.
Treponema sp. HMT228	1	·	0.000903301	0.017249							.	Staphylococcus capitis HMT116	1	·	0.0053959	0.0699045							.	Brochothrix thermosphacta HMT241	1	·	-0.00189093	0.0251806							.	Micrococcus luteus HMT087	1	·	-0.00348094	0.0342968							.
Treponema sp. HMT226	1	·	-0.000948186	0.0168612							.	Limosilactobacillus panis HMT882	1	·	-0.00515048	0.0677825							.	Sphingomonas glacialis HMT003	1	·	-0.00146933	0.024646							.	Lactobacillus iners HMT838	1	·	-0.00190385	0.0341695							.
Staphylococcus haemolyticus HMT120	1	·	-0.000851637	0.0162624							.	Slackia exigua HMT602	1	·	-0.00333264	0.0665185							.	Lachnoanaerobaculum sp. HMT496	1	·	0.000477856	0.0208636							.	Staphylococcus warneri HMT076	1	·	0.0036276	0.0330116							.
Olsenella profusa HMT806	1	·	0.000815066	0.0155641							.	Bulleidia extructa HMT603	1	·	7.03351e-05	0.0623075							.	Olsenella profusa HMT806	1	·	0.00140998	0.0206477							.	Bacteroides pyogenes HMT787	1	·	0.00314129	0.0327272							.
Treponema sp. HMT263	1	·	0.000879748	0.0142101							.	Sphingomonas glacialis HMT003	1	·	0.00425047	0.0593431							.	Treponema sp. HMT251	1	·	0.00146286	0.0173555							.	Bacillus subtilis HMT468	1	·	-0.00322346	0.0323843							.
Agrobacterium tumefaciens HMT485	1	·	-0.000463646	0.00885355							.	Caldilinea aerophila HMT994	1	·	-0.00169278	0.0568734							.	Staphylococcus haemolyticus HMT120	1	·	-0.000694514	0.0131244							.	Sphingomonas glacialis HMT003	1	·	0.00348574	0.031878							.
Dietzia cinnamea HMT368	1	·	0.000379818	0.00725281							.	Agrobacterium tumefaciens HMT485	1	·	-0.00261294	0.0499151							.	Dietzia cinnamea HMT368	1	·	-0.000635227	0.012394							.	Olsenella sp. HMT939	1	·	0.00277835	0.0306358							.
Actinomyces sp. HMT897	1	·	0.000113407	0.00202999							.	Actinomyces timonensis HMT179	1	·	0.00348111	0.0489123							.	Acinetobacter johnsonii HMT297	1	·	0.000226412	0.0107165							.	Treponema sp. HMT228	1	·	0.00251161	0.0304197							.
Acinetobacter baumannii HMT554	1	·	0	0							.	Streptococcus pyogenes HMT745	1	·	-0.00147735	0.0436204							.	Acinetobacter baumannii HMT554	1	·	0	0							.	Selenomonas sp. HMT133	1	·	-0.00146562	0.0300199							.
Actinomyces sp. HMT525	1	·	0	0							.	Aggregatibacter sp. HMT458	1	·	0.00333542	0.0431876							.	Actinomyces sp. HMT525	1	·	0	0							.	Limosilactobacillus panis HMT882	1	·	0.00044986	0.028529							.
Actinomyces timonensis HMT179	1	·	0	0							.	Prevotella bivia HMT556	1	·	-0.00179719	0.0428904							.	Actinomyces timonensis HMT179	1	·	0	0							.	Lactobacillus johnsonii HMT819	1	·	0.00302512	0.0279749							.
Anaerococcus sp. HMT290	1	·	0	0							.	Brevundimonas diminuta HMT590	1	·	-0.00319717	0.0427554							.	Anaerococcus sp. HMT290	1	·	0	0							.	Corynebacterium kroppenstedtii HMT049	1	·	0.0028726	0.0268099							.
Anoxybacillus flavithermus HMT182	1	·	0	0							.	Brochothrix thermosphacta HMT241	1	·	-0.00259553	0.0406704							.	Anoxybacillus flavithermus HMT182	1	·	0	0							.	Alloprevotella rava HMT302	1	·	-0.00197585	0.0256753							.
Corynebacterium kroppenstedtii HMT049	1	·	0	0							.	Treponema sp. HMT250	1	·	-0.00290903	0.0386365							.	Corynebacterium kroppenstedtii HMT049	1	·	0	0							.	Neisseria gonorrhoeae HMT621	1	·	0.00266375	0.0242934							.
Delftia acidovorans HMT023	1	·	0	0							.	Staphylococcus cohnii HMT117	1	·	0.0026637	0.0369909							.	Delftia acidovorans HMT023	1	·	0	0							.	Oribacterium sp. HMT102	1	·	-0.00258	0.02353							.
Enterococcus casseliflavus HMT801	1	·	0	0							.	Treponema parvum HMT724	1	·	0.00118991	0.0222978							.	Enterococcus casseliflavus HMT801	1	·	0	0							.	Lachnoanaerobaculum sp. HMT083	1	·	0.00247012	0.022512							.
Lactobacillus johnsonii HMT819	1	·	0	0							.	Lachnoanaerobaculum sp. HMT083	1	·	-0.00112758	0.0215402							.	Lactobacillus johnsonii HMT819	1	·	0	0							.	Ligilactobacillus salivarius HMT756	1	·	0.00176472	0.0205553							.
Micrococcus luteus HMT087	1	·	0	0							.	Anaerococcus sp. HMT290	1	·	0.00105652	0.0201828							.	Micrococcus luteus HMT087	1	·	0	0							.	Treponema sp. HMT239	1	·	0.0020005	0.0189527							.
Novosphingobium humi HMT006	1	·	0	0							.	Bacteroides heparinolyticus HMT630	1	·	0.00132291	0.017785							.	Novosphingobium humi HMT006	1	·	0	0							.	Brochothrix thermosphacta HMT241	1	·	-0.00179726	0.0177472							.
Olsenella sp. HMT939	1	·	0	0							.	Stenotrophomonas maltophilia HMT663	1	·	0.000845919	0.0161596							.	Olsenella sp. HMT939	1	·	0	0							.	Leptotrichia sp. HMT847	1	·	-0.00160832	0.0175347							.
Peptostreptococcus anaerobius HMT542	1	·	0	0							.	Olsenella sp. HMT939	1	·	0.000824741	0.015755							.	Peptostreptococcus anaerobius HMT542	1	·	0	0							.	Treponema sp. HMT250	1	·	-0.000643168	0.0164748							.
Saccharibacteria_(TM7)_[G-7] bacterium HMT987	1	·	0	0							.	Enterococcus casseliflavus HMT801	1	·	-0.000822164	0.0157058							.	Saccharibacteria_(TM7)_[G-7] bacterium HMT987	1	·	0	0							.	Treponema sp. HMT265	1	·	0.00155789	0.0162727							.
Staphylococcus cohnii HMT117	1	·	0	0							.	Cupriavidus gilardii HMT027	1	·	0.000913804	0.0154562							.	Staphylococcus cohnii HMT117	1	·	0	0							.	Porphyromonas asaccharolytica HMT547	1	·	-0.00158658	0.0155028							.
Staphylococcus warneri HMT076	1	·	0	0							.	Fretibacterium sp. HMT358	1	·	0.00010853	0.0123776							.	Staphylococcus warneri HMT076	1	·	0	0							.	Staphylococcus haemolyticus HMT120	1	·	0.00053314	0.0123322							.
Treponema sp. HMT264	1	·	0	0							.	Micrococcus luteus HMT087	1	·	-0.000634876	0.012128							.	Treponema sp. HMT264	1	·	0	0							.	Enterococcus casseliflavus HMT801	1	·	-0.000520348	0.0121598							.
Veillonellaceae_[G-1] bacterium HMT145	1	·	0	0							.	Staphylococcus warneri HMT076	1	·	0.000610598	0.0116643							.	Veillonellaceae_[G-1] bacterium HMT145	1	·	0	0							.	Dietzia cinnamea HMT368	1	·	-0.000484109	0.0114154							.
Lachnoanaerobaculum sp. HMT083	1	·	0	0							.	Staphylococcus haemolyticus HMT120	1	·	0.000450939	0.00861431							.	Corynebacterium simulans HMT062	1	·	0	0							.	Anaerococcus sp. HMT290	1	·	0.00070244	0.00679956							.
Stomatobaculum sp. HMT373	1	·	0	0							.	Olsenella profusa HMT806	1	·	0.00044016	0.00840837							.	Corynebacterium singulare HMT063	1	·	0	0							.	Staphylococcus cohnii HMT117	1	·	-0.000436853	0.00664556							.
Corynebacterium simulans HMT062	1	·	0	0							.	Bacteroides pyogenes HMT787	1	·	-0.00043472	0.00830446							.	Treponema sp. HMT269	1	·	0	0							.	Olsenella profusa HMT806	1	·	-8.36354e-05	0.00479612							.
Corynebacterium singulare HMT063	1	·	0	0							.	Treponema sp. HMT249	1	·	0.000331175	0.00632644							.	Stomatobaculum sp. HMT373	1	·	0	0							.	Escherichia coli HMT574	1	·	-0.000205879	0.00438644							.
Treponema sp. HMT269	1	·	0	0							.	Dietzia cinnamea HMT368	1	·	-0.000168327	0.00321555							.	Lachnoanaerobaculum sp. HMT083	1	·	0	0							.	Actinomyces sp. HMT525	1	·	-0.000168172	0.00394485							.
